# Supplementary material for: ADCC-mediating non-neutralizing antibodies can exert immune pressure in early HIV-1 infection
Source: PLoS Pathog. 2021 Nov 17;17(11):e1010046. doi: 10.1371/journal.ppat.1010046 (PMC8598021; doi:10.1371/journal.ppat.1010046)
Supplement: S1 Data — (XLSX) [file ppat.1010046.s005.xlsx]

## Sheet: 1b
	CAP239 Neutralization titers
WPI	CAP239 TF			CAP239 TF K97E			CAP239 TF K106E			CAP239 TF L278S			CAP239 TF W456R			CAP239 TF E462G			CAP239 TF K463.02E			CAP239 TF W456R K463.02E			CAP239 TF S481N
6							45	45	45	45	45	45				45	45	45
7	45	45	45	45	45	45	45	45	45	45	45	45	45	45	45	45	45	45	45	45	45	45	45	45	45	45	45
8	45	45	45	45	45	45	45	45	45	45	45	45	45	45	45	45	45	45	45	45	45	45	45	45	45	45	45
10	45	45	45	45	45	45	45	45	45	45	45	45	45	45	45	45	45	45	45	45	45	45	45	45	45	45	45
11	45	45	45	45	45	45	45	45	45	45	45	45	45	45	45	45	45	45	45	45	45	45	45	45	45	45	45
13	57.47	62.88	60.175	51.23	48.25	55.07	45	45	45	45	45	45	45	45	45	45	45	45	45	45	45	45	45	45	59.77	69.21	57.43
15	67.095	69.06	65.16	89.71	77.31	80.66	45	45	45	45	45	45	45	45	45	45	45	45	45	45	45	45	45	45	125.82	132.58	122.42
19	463.45	595.43	529.44	448.45	432.04	481.66	45	45	45	120.87	98.45	63.01	45	45	45	135.92	131.65	154.68	45	45	45	45	45	45	504.34	498.12	501.85
22	785.96	808.04	799.77	534.32	482.27	512.7	95.68	109.96	88.16	158.73	238.12	126.98	62.41	70.78	65.16	314.84	322.34	309.6	81.19	94.82	92.4	46.49	63.46	56.89	617.09	598.68	652.82
25	1015.21	1235.24	945.62	771.13	767.98	845.09	141.1	168.37	161.53	122.31	129.69	155.47	89.93	78.33	84.2	520.7	488.18	484.01	101.39	115.07	104.69	78.84	74.32	79.4	924.16	1103.56	987.3

## Sheet: 1c
	CAP239 ADCC Titers
WPI	CAP239 TF			CAP239 TF K97E			CAP239 TF S481N
5	70.39	74.75	79.11	50	50	50	50	50	50
10	207.762	195.674	219.85	50	50	50	50	50	50
13	215.377	245.139	185.615	128.458	108.932	147.984	50	50	50
19	434.524	404.994	419.759	452.137	493.293	472.715	50	50	50
22	1468.33	1250.42	1686.24	902.558	844.432	786.306	1634.23	1512.82	1755.64

## Sheet: 2b
	CAP239 ADCC titers
	CAP239 TF - 13 WPI			CAP239 13-9C6			CAP239 13-9B2			CAP239 TF - 19 WPI			CAP239 19-7B2			CAP239 19-7C2			CAP239 19-7E4			CAP239 19-7F2
ADCC titer	223.156	230.934	215.377	50	50	50	50	50	50	463.728	507.698	419.759	50	50	50	50	50	50	540.736	559.587	521.885	521.369	540.478	559.587

## Sheet: 2c
	CAP239 neutralization titers
	CAP239 TF - 13 WPI			CAP239 13-9C6			CAP239 13-9B2			CAP239 TF - 19 WPI			CAP239 19-7B2			CAP239 19-7C2			CAP239 19-7E4			CAP239 19-7F2
Neutralization titer	54.65	51.83	57.47	72.18	60.217	66.1985	54.24	59.4655	64.691	419.759	462.989	441.374	127.554	109.82	145.288	82.51	73.468	77.989	69.21	75.33	81.45	62.564	65.23	59.898

## Sheet: 5a
	CAP45 neutralization titers									CAP45 ADCC titers
wpi	CAP45 2.00			CAP45 2.00 D462G					wpi	CAP45 2.00			CAP45 2.00 D462G
6	45	45	45	45	45	45			5	101.504	130.433	72.575	50	50	50
9	475	343.67	212.34	45	45	45			10	210.927	199.085	222.769	51.028	50	52.056
14	863.53	858.255	852.98	45	45	45			14	334.074	362.349	305.799	71.364	82.458	60.27
16	812.23	868.845	925.46	173.7	228.64	201.17			16	225.837	277.193	328.549	50	50	50
22	1268.51	1318.64	1368.77	747.84	749.14	750.44			22	185.472	179.161	172.85	50	50	50

## Sheet: 5b
	CAP210 neutralization titers												CAP210 ADCC titers
wpi	CAP210 TF			CAP210 TF A161V			CAP210 TF V208I					wpi	CAP210 TF			CAP210 TF A161V			CAP210 TF V208I
5	45	45	45	45	45	45	45	45	45			5	346.4	396.4	296.4	639	598.5	679.5	50	50	50
9	45	45	45	45	45	45	45	45	45			10	291.1	315.6	340.1	155.2	180.6	206	50	50	50
14	45	45	45	45	45	45	45	45	45			14	626.5	619.7	633.3	424.9	445.6	404.2	50	50	50
16	100.96	94.78	107.14	45	45	45	58.45	54.38	56.415			16	826.4	887.2	856.8	399.6	390.4	395	50	50	50
18	125.45	122.09	118.73	45	45	45	71.78	69.2	74.36			22	2055.1	2284.7	2514.3	3122.3	2807.9	2965.1	50	50	50
26	131.34	142.9	137.12	45	54.73	49.865	82.71	80.95	79.19

## Sheet: 6
CAP45 C3C5				CAP63 C3C5				CAP88 C2C3				CAP210 C1C2				CAP239 C1C2				CAP239 C2C3				CAP239 C3C5
Time_(weeks)	Normalised_hamming_distance_(adjusted)	Sequence_ID		Time_(weeks)	Normalised_hamming_distance_(adjusted)	Sequence_ID		Time_(weeks)	Normalised_hamming_distance_(adjusted)	Sequence_ID		Time_(weeks)	Normalised_hamming_distance_(adjusted)	Sequence_ID		Time_(weeks)	Normalised_hamming_distance_(adjusted)	Sequence_ID		Time_(weeks)	Normalised_hamming_distance_(adjusted)	Sequence_ID		Time_(weeks)	Normalised_hamming_distance_(adjusted)	Sequence_ID
5	0	CAP45_2000_005wpi_C3C5_5t_GGAGGATGA_360		2	0	CAP63_1000_002wpi_C3C5_5t_AGTCGATTT_40		5	0	CAP88_2000_005wpi_C2C3_5t_ACATTTCAA_362		2	0.847458	CAP210_1000_002wpi_C1C2_5t_AGACGAGTG_30		6	0.486618	CAP239_2010_006wpi_C1C2_5t_TAAGGGTCG_31		6	0.973236	CAP239_2010_006wpi_C2C3.5t_CTATATGTTAACAT_64		6	3.88548	CAP239_2010_006wpi_C3C5_5t_CTGGAACGA_6
5	0.219298	CAP45_2000_005wpi_C3C5_5t_CCAGCTCCC_360		2	0	CAP63_1000_002wpi_C3C5_5t_TACTTGAGG_38		5	0	CAP88_2000_005wpi_C2C3_5t_ACAGTTCAG_362		2	0.564972	CAP210_1000_002wpi_C1C2_5t_CACCCACCC_40		6	0.486618	CAP239_2010_006wpi_C1C2_5t_TGACAAGAG_27		19	0.973236	CAP239_3080_019wpi_C2C3_5t_CTTCAGCTATAACA_349		19	3.88548	CAP239_3080_018wpi_C3C5_5t_CCCGGCTTG_60
5	0	CAP45_2000_005wpi_C3C5_5t_AATAAACGT_359		2	0	CAP63_1000_002wpi_C3C5_5t_AGCAGACGA_36		5	0	CAP88_2000_005wpi_C2C3_5t_ACACCTCCA_359		2	0.564972	CAP210_1000_002wpi_C1C2_5t_TACACAGCA_24		6	0.486618	CAP239_2010_006wpi_C1C2_5t_CGCTTAACT_26		19	0.973236	CAP239_3080_019wpi_C2C3_5t_CCACCCCCCCCCCC_6		19	3.88548	CAP239_3080_018wpi_C3C5_5t_GCTTGGCCG_48
5	0	CAP45_2000_005wpi_C3C5_5t_GAGCACCAC_358		2	0	CAP63_1000_002wpi_C3C5_5t_AGACGAGAG_32		5	0	CAP88_2000_005wpi_C2C3_5t_ACATTTTTC_357		2	0.564972	CAP210_1000_002wpi_C1C2_5t_TTAACGTCG_21		6	0.486618	CAP239_2010_006wpi_C1C2_5t_AGCGACGAG_24		22	0.973236	CAP239_3090_022wpi_C2C3_5t_TTTTCATCTGTAGA_356		19	3.88548	CAP239_3080_018wpi_C3C5_5t_GGTCTTACG_43
5	0	CAP45_2000_005wpi_C3C5_5t_TTCATCGAA_356		2	0	CAP63_1000_002wpi_C3C5_5t_ATTATAGCG_32		5	0	CAP88_2000_005wpi_C2C3_5t_ACATGTGCA_356		2	0.564972	CAP210_1000_002wpi_C1C2_5t_AACCAAGAC_9		6	0.486618	CAP239_2010_006wpi_C1C2_5t_ACCCTACCC_21		22	0.973236	CAP239_3090_022wpi_C2C3_5t_CGCCCTGCCCCCTC_264		19	3.88548	CAP239_3080_018wpi_C3C5_5t_CAGTGGGAT_41
5	0	CAP45_2000_005wpi_C3C5_5t_CCTATATAT_355		2	0	CAP63_1000_002wpi_C3C5_5t_GGAATCGTA_31		5	0	CAP88_2000_005wpi_C2C3_5t_ACAGCTTTA_355		2	0.564972	CAP210_1000_002wpi_C1C2_5t_TGCAACAAA_8		6	0.486618	CAP239_2010_006wpi_C1C2_5t_CACGAAGTC_19		22	0.973236	CAP239_3090_022wpi_C2C3_5t_GATACCCGTTATGT_262		19	3.88548	CAP239_3080_018wpi_C3C5_5t_TCGAAACAT_30
5	0	CAP45_2000_005wpi_C3C5_5t_TTCGCACGT_355		2	0	CAP63_1000_002wpi_C3C5_5t_AGTGAGGTG_30		5	0	CAP88_2000_005wpi_C2C3_5t_ACAGAAAAC_352		2	0.564972	CAP210_1000_002wpi_C1C2_5t_CGTCCGAGG_7		6	0.486618	CAP239_2010_006wpi_C1C2_5t_CCCGACCCC_5		22	0.973236	CAP239_3090_022wpi_C2C3_5t_GGCTAATTGAATCT_206		19	3.88548	CAP239_3080_018wpi_C3C5_5t_GTTTTGCGG_8
5	0	CAP45_2000_005wpi_C3C5_5t_TTTTCCCGC_354		2	0	CAP63_1000_002wpi_C3C5_5t_GGCCTAGTT_30		5	0	CAP88_2000_005wpi_C2C3_5t_ACATACCCC_350		2	0.282486	CAP210_1000_002wpi_C1C2_5t_TCCCCTAGC_266		6	0.243309	CAP239_2010_006wpi_C1C2_5t_GTAACAGAT_60		22	0.973236	CAP239_3090_022wpi_C2C3_5t_CGCCCGGGCAATGC_86		19	3.88548	CAP239_3080_018wpi_C3C5_5t_TTTCTTGAA_7
5	0	CAP45_2000_005wpi_C3C5_5t_TAGAATAAG_354		2	0	CAP63_1000_002wpi_C3C5_5t_GATGTGTCA_29		5	0	CAP88_2000_005wpi_C2C3_5t_ACACACCTG_350		2	0.282486	CAP210_1000_002wpi_C1C2_5t_CAGAGCGGC_167		6	0.243309	CAP239_2010_006wpi_C1C2_5t_AACAAGTAC_52		22	0.973236	CAP239_3090_022wpi_C2C3_5t_CAATCAACCCGGCC_54		19	3.88548	CAP239_3080_018wpi_C3C5_5t_GTAATCTCA_5
5	0	CAP45_2000_005wpi_C3C5_5t_CGATCATAA_353		2	0	CAP63_1000_002wpi_C3C5_5t_GATCAGACG_29		5	0	CAP88_2000_005wpi_C2C3_5t_ACATAGGTC_349		2	0.282486	CAP210_1000_002wpi_C1C2_5t_GCCGCCCTT_165		6	0.243309	CAP239_2010_006wpi_C1C2_5t_TTTATTGAC_48		6	0.729927	CAP239_2010_006wpi_C2C3.5t_CGACCCCTGCCCCA_168		6	3.68098	CAP239_2010_006wpi_C3C5_5t_GAGGCAGCC_8
5	0	CAP45_2000_005wpi_C3C5_5t_ACACTTAGA_353		2	0	CAP63_1000_002wpi_C3C5_5t_CGATGGTTT_29		5	0	CAP88_2000_005wpi_C2C3_5t_ACAATGGAC_349		2	0.282486	CAP210_1000_002wpi_C1C2_5t_TAGGGCCGG_156		6	0.243309	CAP239_2010_006wpi_C1C2_5t_GACCAACTC_44		6	0.729927	CAP239_2010_006wpi_C2C3.5t_GTACTTTAAGCTCC_156		22	3.68098	CAP239_3090_022wpi_C3C5_5t_TCGGAGCTA_43
5	0	CAP45_2000_005wpi_C3C5_5t_ATCGTGTCG_352		2	0	CAP63_1000_002wpi_C3C5_5t_AAAACCTTT_29		5	0.245098	CAP88_2000_005wpi_C2C3_5t_ACATCCCTT_349		2	0.282486	CAP210_1000_002wpi_C1C2_5t_AGTTCTCTT_152		6	0.243309	CAP239_2010_006wpi_C1C2_5t_GGCTCACTA_43		6	0.729927	CAP239_2010_006wpi_C2C3.5t_ATAAATCCCCCTCC_28		13	3.47648	CAP239_2060_013wpi_C3C5_5t_GCGCTCGGC_37
5	0	CAP45_2000_005wpi_C3C5_5t_TCGTAAAAC_351		2	0.208333	CAP63_1000_002wpi_C3C5_5t_CCGTATTTA_29		5	0	CAP88_2000_005wpi_C2C3_5t_ACACTCACC_348		2	0.282486	CAP210_1000_002wpi_C1C2_5t_CGAATTGGC_151		6	0.243309	CAP239_2010_006wpi_C1C2_5t_CTTCATGGT_42		19	0.729927	CAP239_3080_019wpi_C2C3_5t_GTCCCCAAGGACCC_367		22	3.47648	CAP239_3090_022wpi_C3C5_5t_ATAGAACAG_28
5	0	CAP45_2000_005wpi_C3C5_5t_TCTATCGCG_351		2	0.208333	CAP63_1000_002wpi_C3C5_5t_TAAGACCAT_28		5	0	CAP88_2000_005wpi_C2C3_5t_ACACCCCTG_347		2	0.282486	CAP210_1000_002wpi_C1C2_5t_TCCCGGCGG_118		6	0.243309	CAP239_2010_006wpi_C1C2_5t_ACGCAATTT_41		19	0.729927	CAP239_3080_019wpi_C2C3_5t_TCTCGCCTGCCGCA_361		8	3.27198	CAP239_2030_008wpi_C3C5_5t_GGGTCTGAC_69
5	0	CAP45_2000_005wpi_C3C5_5t_GCCAGCCGG_351		2	0	CAP63_1000_002wpi_C3C5_5t_ATACTAATC_27		5	0	CAP88_2000_005wpi_C2C3_5t_ACACTTTCT_347		2	0.282486	CAP210_1000_002wpi_C1C2_5t_CTGAGCTCC_117		6	0.243309	CAP239_2010_006wpi_C1C2_5t_CGTCGCCGA_41		19	0.729927	CAP239_3080_019wpi_C2C3_5t_GATGCCTACATCCT_348		8	3.27198	CAP239_2030_008wpi_C3C5_5t_CGTACCAGA_13
5	0.219298	CAP45_2000_005wpi_C3C5_5t_TGATGCTAT_350		2	0	CAP63_1000_002wpi_C3C5_5t_GAATTGGGT_27		5	0	CAP88_2000_005wpi_C2C3_5t_ACATACCAG_347		2	0.282486	CAP210_1000_002wpi_C1C2_5t_TAAAAATGC_108		6	0.243309	CAP239_2010_006wpi_C1C2_5t_CGTGTCGGG_40		19	0.729927	CAP239_3080_019wpi_C2C3_5t_TGTTCTTCCCCGTC_274		6	3.06748	CAP239_2010_006wpi_C3C5_5t_TTCGGCGCA_5
5	0	CAP45_2000_005wpi_C3C5_5t_GCTAAGAGA_350		2	0	CAP63_1000_002wpi_C3C5_5t_ACCCTGCTT_27		5	0.245098	CAP88_2000_005wpi_C2C3_5t_ACATTTAAG_347		2	0.282486	CAP210_1000_002wpi_C1C2_5t_GACACTCCA_108		6	0.243309	CAP239_2010_006wpi_C1C2_5t_ACGGTAGTC_39		19	0.729927	CAP239_3080_019wpi_C2C3_5t_ATCCTTAAACGGAG_226		19	3.06748	CAP239_3080_018wpi_C3C5_5t_CGGGAAAAC_58
5	0	CAP45_2000_005wpi_C3C5_5t_CTTTAGGAC_350		2	0	CAP63_1000_002wpi_C3C5_5t_GATCAACTA_27		5	0	CAP88_2000_005wpi_C2C3_5t_ACAAATATG_347		2	0.282486	CAP210_1000_002wpi_C1C2_5t_TGCCCTGTG_107		6	0.243309	CAP239_2010_006wpi_C1C2_5t_AACTACACC_38		19	0.729927	CAP239_3080_019wpi_C2C3_5t_GGAGGGCTCATGAC_192		19	3.06748	CAP239_3080_018wpi_C3C5_5t_CGCCCCCAG_46
5	0	CAP45_2000_005wpi_C3C5_5t_ACGACAAAT_349		2	0	CAP63_1000_002wpi_C3C5_5t_TGGTGGGCA_27		5	0	CAP88_2000_005wpi_C2C3_5t_ACAGTCATA_347		2	0.282486	CAP210_1000_002wpi_C1C2_5t_CCCCAGCTT_104		6	0.243309	CAP239_2010_006wpi_C1C2_5t_ACATCCCAA_38		19	0.729927	CAP239_3080_019wpi_C2C3_5t_GCCCCCTGAACTTG_192		19	3.06748	CAP239_3080_018wpi_C3C5_5t_GCTGGGCCC_11
5	0	CAP45_2000_005wpi_C3C5_5t_CAAGTCATA_349		2	0	CAP63_1000_002wpi_C3C5_5t_ATGGCCCCC_27		5	0	CAP88_2000_005wpi_C2C3_5t_ACACTGTGA_346		2	0.282486	CAP210_1000_002wpi_C1C2_5t_TCGATACCG_97		6	0.243309	CAP239_2010_006wpi_C1C2_5t_CAAAGATAA_37		19	0.729927	CAP239_3080_019wpi_C2C3_5t_TTCTCTCGCGGATA_142		22	3.06748	CAP239_3090_022wpi_C3C5_5t_AAACTGGAA_38
5	0.219298	CAP45_2000_005wpi_C3C5_5t_CTCAACAAC_347		2	0	CAP63_1000_002wpi_C3C5_5t_AGTTATGCA_26		5	0	CAP88_2000_005wpi_C2C3_5t_ACACGCGTA_345		2	0.282486	CAP210_1000_002wpi_C1C2_5t_CCTAAACCC_92		6	0.243309	CAP239_2010_006wpi_C1C2_5t_ACACAAAAA_37		19	0.729927	CAP239_3080_019wpi_C2C3_5t_CCCCCATCACGGCA_120		22	3.06748	CAP239_3090_022wpi_C3C5_5t_GGCGCTACG_26
5	0	CAP45_2000_005wpi_C3C5_5t_CTAAACATT_347		2	0	CAP63_1000_002wpi_C3C5_5t_CGTGTTGAG_26		5	0	CAP88_2000_005wpi_C2C3_5t_ACACCACAT_345		2	0.282486	CAP210_1000_002wpi_C1C2_5t_AACATGTGA_87		6	0.243309	CAP239_2010_006wpi_C1C2_5t_AATTGGACC_37		19	0.729927	CAP239_3080_019wpi_C2C3_5t_TCTCGCCTGCCGAA_58		22	3.06748	CAP239_3090_022wpi_C3C5_5t_TGCCTATCG_11
5	0	CAP45_2000_005wpi_C3C5_5t_AGAGATGGG_347		2	0	CAP63_1000_002wpi_C3C5_5t_GCGTACCAG_26		5	0	CAP88_2000_005wpi_C2C3_5t_ACACATCCC_344		2	0.282486	CAP210_1000_002wpi_C1C2_5t_GAACTCCTT_85		6	0.243309	CAP239_2010_006wpi_C1C2_5t_ATCCTAGTA_37		19	0.729927	CAP239_3080_019wpi_C2C3_5t_GCTCGCCTGCCGCA_20		22	3.06748	CAP239_3090_022wpi_C3C5_5t_GTTAGTCTA_11
5	0.219298	CAP45_2000_005wpi_C3C5_5t_GCGACGTCG_346		2	0	CAP63_1000_002wpi_C3C5_5t_AGCTAGCCG_26		5	0	CAP88_2000_005wpi_C2C3_5t_ACATCGATT_344		2	0.282486	CAP210_1000_002wpi_C1C2_5t_CCCGGCTGT_82		6	0.243309	CAP239_2010_006wpi_C1C2_5t_GATCTGATG_36		19	0.729927	CAP239_3080_019wpi_C2C3_5t_TCGCGCCTGCCGCA_14		19	2.86299	CAP239_3080_018wpi_C3C5_5t_CCACTTAAA_52
5	0	CAP45_2000_005wpi_C3C5_5t_GGAGACTCA_346		2	0	CAP63_1000_002wpi_C3C5_5t_ATAGACAAC_26		5	0	CAP88_2000_005wpi_C2C3_5t_ACACCTCAT_344		2	0.282486	CAP210_1000_002wpi_C1C2_5t_CAATCCTTC_81		6	0.243309	CAP239_2010_006wpi_C1C2_5t_GTAGGCCTT_36		22	0.729927	CAP239_3090_022wpi_C2C3_5t_CTAGCACCATGCAA_369		19	2.86299	CAP239_3080_018wpi_C3C5_5t_TAACACAGT_23
5	0	CAP45_2000_005wpi_C3C5_5t_AAATGACTG_346		2	0	CAP63_1000_002wpi_C3C5_5t_TTCCGAGGA_26		5	0.245098	CAP88_2000_005wpi_C2C3_5t_ACAGGCAAC_343		2	0.282486	CAP210_1000_002wpi_C1C2_5t_CACCCTGCA_79		6	0.243309	CAP239_2010_006wpi_C1C2_5t_GTTCAACCT_36		22	0.729927	CAP239_3090_022wpi_C2C3_5t_CTCACCGCCCCGAC_360		19	2.86299	CAP239_3080_018wpi_C3C5_5t_CTAACGATA_13
5	0	CAP45_2000_005wpi_C3C5_5t_GACATACCG_346		2	0	CAP63_1000_002wpi_C3C5_5t_AGGGCTTAA_26		5	0	CAP88_2000_005wpi_C2C3_5t_ACAGCCCGC_343		2	0.282486	CAP210_1000_002wpi_C1C2_5t_TTCTGTAAT_79		6	0.243309	CAP239_2010_006wpi_C1C2_5t_TAAAGAACT_36		22	0.729927	CAP239_3090_022wpi_C2C3_5t_CAGCGGACAATACC_349		22	2.86299	CAP239_3090_022wpi_C3C5_5t_GTCCATTAT_58
5	0	CAP45_2000_005wpi_C3C5_5t_ACGTGTCTT_345		2	0	CAP63_1000_002wpi_C3C5_5t_ACTTCTTGT_25		5	0	CAP88_2000_005wpi_C2C3_5t_ACACGGGAG_343		2	0.282486	CAP210_1000_002wpi_C1C2_5t_CCTACCGCG_77		6	0.243309	CAP239_2010_006wpi_C1C2_5t_GATCGCTCT_36		22	0.729927	CAP239_3090_022wpi_C2C3_5t_ACTGAGCTGCTCTC_339		22	2.86299	CAP239_3090_022wpi_C3C5_5t_AGTAAGTGA_48
5	0	CAP45_2000_005wpi_C3C5_5t_TACTAATGC_345		2	0	CAP63_1000_002wpi_C3C5_5t_AGGTCACCC_25		5	0	CAP88_2000_005wpi_C2C3_5t_ACAGGAGCC_342		2	0.282486	CAP210_1000_002wpi_C1C2_5t_GGCCACCGC_77		6	0.243309	CAP239_2010_006wpi_C1C2_5t_TAGTGTTCA_35		22	0.729927	CAP239_3090_022wpi_C2C3_5t_CCCGTTGCGGGCAC_330		22	2.86299	CAP239_3090_022wpi_C3C5_5t_GTTAACCCT_41
5	0	CAP45_2000_005wpi_C3C5_5t_CCACTACCC_345		2	0.416667	CAP63_1000_002wpi_C3C5_5t_GTCTGGAAA_25		5	0	CAP88_2000_005wpi_C2C3_5t_ACATCCCGC_341		2	0.282486	CAP210_1000_002wpi_C1C2_5t_TACGGATAA_76		6	0.243309	CAP239_2010_006wpi_C1C2_5t_CACGAATAT_35		22	0.729927	CAP239_3090_022wpi_C2C3_5t_TAATAGCTATCGTG_326		22	2.86299	CAP239_3090_022wpi_C3C5_5t_AAGCAGCAA_41
5	0	CAP45_2000_005wpi_C3C5_5t_GTTTGCTGG_345		2	0	CAP63_1000_002wpi_C3C5_5t_AGAGGGCTT_25		5	0	CAP88_2000_005wpi_C2C3_5t_ACACCTGCT_341		2	0.282486	CAP210_1000_002wpi_C1C2_5t_GGGCACCGA_76		6	0.243309	CAP239_2010_006wpi_C1C2_5t_ACACACAAC_35		22	0.729927	CAP239_3090_022wpi_C2C3_5t_CTGCAAAGATGGAC_308		22	2.86299	CAP239_3090_022wpi_C3C5_5t_TACTCCCCC_29
5	0	CAP45_2000_005wpi_C3C5_5t_CGGGATGGT_344		2	0	CAP63_1000_002wpi_C3C5_5t_CCGTTACGA_25		5	0	CAP88_2000_005wpi_C2C3_5t_ACAGTCTAT_341		2	0.282486	CAP210_1000_002wpi_C1C2_5t_TACAACGCC_75		6	0.243309	CAP239_2010_006wpi_C1C2_5t_GTTTCCTAA_35		22	0.729927	CAP239_3090_022wpi_C2C3_5t_TTGCTCACTGAACG_304		22	2.86299	CAP239_3090_022wpi_C3C5_5t_GCACGATTT_18
5	0	CAP45_2000_005wpi_C3C5_5t_AATCCACGT_344		2	0.416667	CAP63_1000_002wpi_C3C5_5t_CGTTAGGGG_25		5	0	CAP88_2000_005wpi_C2C3_5t_ACATGGTAG_341		2	0.282486	CAP210_1000_002wpi_C1C2_5t_TATCCCGCC_75		6	0.243309	CAP239_2010_006wpi_C1C2_5t_CTGCCAACT_35		22	0.729927	CAP239_3090_022wpi_C2C3_5t_CCCCCCACCCACCG_288		22	2.86299	CAP239_3090_022wpi_C3C5_5t_TACGTACTT_12
5	0.219298	CAP45_2000_005wpi_C3C5_5t_AAAAGTAGA_344		2	0	CAP63_1000_002wpi_C3C5_5t_GCTTGCATA_25		5	0.245098	CAP88_2000_005wpi_C2C3_5t_ACATGCACC_341		2	0.282486	CAP210_1000_002wpi_C1C2_5t_ATTTTGCAA_75		6	0.243309	CAP239_2010_006wpi_C1C2_5t_CGGATGTTA_35		22	0.729927	CAP239_3090_022wpi_C2C3_5t_ATTCCCAGCAGCCT_284		22	2.86299	CAP239_3090_022wpi_C3C5_5t_CCCCACCAC_11
5	0	CAP45_2000_005wpi_C3C5_5t_GTCAGGGGG_344		2	0	CAP63_1000_002wpi_C3C5_5t_GAAGGGGAG_25		5	0	CAP88_2000_005wpi_C2C3_5t_ACACCCCAC_341		2	0.282486	CAP210_1000_002wpi_C1C2_5t_TATCCCGCG_74		6	0.243309	CAP239_2010_006wpi_C1C2_5t_ACTTCCCTG_35		22	0.729927	CAP239_3090_022wpi_C2C3_5t_CTCCCTCTAGTACG_266		22	2.86299	CAP239_3090_022wpi_C3C5_5t_AAATTCATA_10
5	0	CAP45_2000_005wpi_C3C5_5t_GCTAACCGG_343		2	0	CAP63_1000_002wpi_C3C5_5t_TCGTAAAAA_25		5	0	CAP88_2000_005wpi_C2C3_5t_ACATACGCC_340		2	0.282486	CAP210_1000_002wpi_C1C2_5t_TTAACTTAT_74		6	0.243309	CAP239_2010_006wpi_C1C2_5t_CCCGCGACC_34		22	0.729927	CAP239_3090_022wpi_C2C3_5t_CAATCTGGGGACAT_264		22	2.86299	CAP239_3090_022wpi_C3C5_5t_CTAGAGGTA_6
5	0	CAP45_2000_005wpi_C3C5_5t_ACATTTGTT_343		2	0	CAP63_1000_002wpi_C3C5_5t_GGACTAAGG_25		5	0	CAP88_2000_005wpi_C2C3_5t_ACACGCAGG_340		2	0.282486	CAP210_1000_002wpi_C1C2_5t_GAATGCCCA_72		6	0.243309	CAP239_2010_006wpi_C1C2_5t_GATGATGGC_34		22	0.729927	CAP239_3090_022wpi_C2C3_5t_CCCCCCCCTCCCCT_256		6	2.65849	CAP239_2010_006wpi_C3C5_5t_GGCACGACC_3
5	0	CAP45_2000_005wpi_C3C5_5t_TCGAACAGA_343		2	0	CAP63_1000_002wpi_C3C5_5t_ACGTATACT_25		5	0	CAP88_2000_005wpi_C2C3_5t_ACAGCTCCG_340		2	0.282486	CAP210_1000_002wpi_C1C2_5t_GTCACCTAG_72		6	0.243309	CAP239_2010_006wpi_C1C2_5t_GTCGCTAAC_34		22	0.729927	CAP239_3090_022wpi_C2C3_5t_CCTGCGCGCCCAGC_228		8	2.65849	CAP239_2030_008wpi_C3C5_5t_GATGGCTTT_9
5	0	CAP45_2000_005wpi_C3C5_5t_GCTCGAAAG_343		2	0	CAP63_1000_002wpi_C3C5_5t_ACTCGAGCT_25		5	0	CAP88_2000_005wpi_C2C3_5t_ACAATACCG_340		2	0.282486	CAP210_1000_002wpi_C1C2_5t_TACATACCT_71		6	0.243309	CAP239_2010_006wpi_C1C2_5t_CGGTCCCGC_34		22	0.729927	CAP239_3090_022wpi_C2C3_5t_TGATCTTGAAATAC_224		13	2.65849	CAP239_2060_013wpi_C3C5_5t_TTAAAACAA_131
5	0.219298	CAP45_2000_005wpi_C3C5_5t_GGGCGCAAG_343		2	0	CAP63_1000_002wpi_C3C5_5t_CCGATAGTA_25		5	0	CAP88_2000_005wpi_C2C3_5t_ACACCCTCC_340		2	0.282486	CAP210_1000_002wpi_C1C2_5t_AGACCGTAA_67		6	0.243309	CAP239_2010_006wpi_C1C2_5t_GCGTCTAAC_33		22	0.729927	CAP239_3090_022wpi_C2C3_5t_CACGCCATGCCGAG_184		19	2.65849	CAP239_3080_018wpi_C3C5_5t_AAGTAGCGG_55
5	0	CAP45_2000_005wpi_C3C5_5t_ACCCGCCGA_342		2	0	CAP63_1000_002wpi_C3C5_5t_TGGATATCG_25		5	0	CAP88_2000_005wpi_C2C3_5t_ACATATGAT_340		2	0.282486	CAP210_1000_002wpi_C1C2_5t_TGCCGCGTG_67		6	0.243309	CAP239_2010_006wpi_C1C2_5t_AGGGCATGA_33		22	0.729927	CAP239_3090_022wpi_C2C3_5t_ACACCACCCACGCC_184		19	2.65849	CAP239_3080_018wpi_C3C5_5t_ACCATCCAA_43
5	0	CAP45_2000_005wpi_C3C5_5t_AGTAAAATC_342		2	0	CAP63_1000_002wpi_C3C5_5t_TGGGACACG_25		5	0	CAP88_2000_005wpi_C2C3_5t_ACATACTGG_339		2	0.282486	CAP210_1000_002wpi_C1C2_5t_AACATCCCG_66		6	0.243309	CAP239_2010_006wpi_C1C2_5t_TGATACGCG_33		22	0.729927	CAP239_3090_022wpi_C2C3_5t_CCCCCACCGCGTAT_160		19	2.65849	CAP239_3080_018wpi_C3C5_5t_GCAAATCTT_41
5	0	CAP45_2000_005wpi_C3C5_5t_GGTCATACG_341		2	0	CAP63_1000_002wpi_C3C5_5t_GCACGCCCG_24		5	0	CAP88_2000_005wpi_C2C3_5t_ACACGTCCC_339		2	0.282486	CAP210_1000_002wpi_C1C2_5t_AGAGGTTTT_65		6	0.243309	CAP239_2010_006wpi_C1C2_5t_TTACCGTTA_33		22	0.729927	CAP239_3090_022wpi_C2C3_5t_GTTGCCGTCCACAA_152		19	2.65849	CAP239_3080_018wpi_C3C5_5t_ACCGAATAT_40
5	0	CAP45_2000_005wpi_C3C5_5t_CCTTGTCAC_341		2	0	CAP63_1000_002wpi_C3C5_5t_TCCTGGAAC_24		5	0	CAP88_2000_005wpi_C2C3_5t_ACAATTGGG_339		2	0.282486	CAP210_1000_002wpi_C1C2_5t_ACCCATCGA_62		6	0.243309	CAP239_2010_006wpi_C1C2_5t_GGGGCCTTA_32		22	0.729927	CAP239_3090_022wpi_C2C3_5t_TGTGCGATCCCTCT_146		19	2.65849	CAP239_3080_018wpi_C3C5_5t_TCTGGCGGC_9
5	0	CAP45_2000_005wpi_C3C5_5t_AATAAACCG_341		2	0.208333	CAP63_1000_002wpi_C3C5_5t_TTGTTTCGG_24		5	0	CAP88_2000_005wpi_C2C3_5t_ACAGCATCC_339		2	0.282486	CAP210_1000_002wpi_C1C2_5t_ACTTCGGAG_62		6	0.243309	CAP239_2010_006wpi_C1C2_5t_CCGAAACAC_32		22	0.729927	CAP239_3090_022wpi_C2C3_5t_CGTGAAGCACCAGA_146		19	2.65849	CAP239_3080_018wpi_C3C5_5t_CACCGTTTG_6
5	0	CAP45_2000_005wpi_C3C5_5t_CACCGTTAT_340		2	0	CAP63_1000_002wpi_C3C5_5t_CCCGCTCTC_24		5	0	CAP88_2000_005wpi_C2C3_5t_ACATACAAC_339		2	0.282486	CAP210_1000_002wpi_C1C2_5t_GCCCGCACC_62		6	0.243309	CAP239_2010_006wpi_C1C2_5t_TGAACTCAT_31		22	0.729927	CAP239_3090_022wpi_C2C3_5t_AAGTTCCATCCCCG_144		19	2.65849	CAP239_3080_018wpi_C3C5_5t_TATCCGCAA_5
5	0	CAP45_2000_005wpi_C3C5_5t_TGGGGTTAA_340		2	0	CAP63_1000_002wpi_C3C5_5t_AAAGACAGG_24		5	0	CAP88_2000_005wpi_C2C3_5t_ACACTTTGT_339		2	0.282486	CAP210_1000_002wpi_C1C2_5t_TCAAACCCC_60		6	0.243309	CAP239_2010_006wpi_C1C2_5t_ATGCCCCGT_31		22	0.729927	CAP239_3090_022wpi_C2C3_5t_GCACAGACACATCC_126		19	2.65849	CAP239_3080_018wpi_C3C5_5t_TTATACATT_3
5	0	CAP45_2000_005wpi_C3C5_5t_GTATGAAAG_340		2	0	CAP63_1000_002wpi_C3C5_5t_AGGAATACT_24		5	0	CAP88_2000_005wpi_C2C3_5t_ACATGAAGC_339		2	0.282486	CAP210_1000_002wpi_C1C2_5t_CCACCGACC_60		6	0.243309	CAP239_2010_006wpi_C1C2_5t_GTTGTTTCC_31		22	0.729927	CAP239_3090_022wpi_C2C3_5t_GCTCTCTGTCAGAA_100		22	2.65849	CAP239_3090_022wpi_C3C5_5t_ATGAGACCC_97
5	0	CAP45_2000_005wpi_C3C5_5t_AAATTCCTT_340		2	0	CAP63_1000_002wpi_C3C5_5t_ATAACACTA_24		5	0	CAP88_2000_005wpi_C2C3_5t_ACACACAAG_339		2	0.282486	CAP210_1000_002wpi_C1C2_5t_ACGCGCTAT_60		6	0.243309	CAP239_2010_006wpi_C1C2_5t_ACACTCAAA_31		22	0.729927	CAP239_3090_022wpi_C2C3_5t_GCTCCCGGCGAAAC_96		22	2.65849	CAP239_3090_022wpi_C3C5_5t_CAGACCTGA_65
5	0	CAP45_2000_005wpi_C3C5_5t_TGCTAATTT_340		2	0	CAP63_1000_002wpi_C3C5_5t_TAAAACTCC_24		5	0	CAP88_2000_005wpi_C2C3_5t_ACAGCATGA_338		2	0.282486	CAP210_1000_002wpi_C1C2_5t_AATATTAGT_60		6	0.243309	CAP239_2010_006wpi_C1C2_5t_TTGCATATG_31		22	0.729927	CAP239_3090_022wpi_C2C3_5t_CGAGAGGTCCCGAT_86		22	2.65849	CAP239_3090_022wpi_C3C5_5t_AAAAAATTA_64
5	0	CAP45_2000_005wpi_C3C5_5t_CTGCCATAA_340		2	0	CAP63_1000_002wpi_C3C5_5t_TCTCGCTCT_24		5	0	CAP88_2000_005wpi_C2C3_5t_ACATACTCC_338		2	0.282486	CAP210_1000_002wpi_C1C2_5t_CCTCAAAGC_59		6	0.243309	CAP239_2010_006wpi_C1C2_5t_GGCGCACAA_31		22	0.729927	CAP239_3090_022wpi_C2C3_5t_CTGCCTTATACTAA_74		22	2.65849	CAP239_3090_022wpi_C3C5_5t_GATTGCAAT_57
5	0	CAP45_2000_005wpi_C3C5_5t_CTTCGTCAT_340		2	0	CAP63_1000_002wpi_C3C5_5t_CGCCAACTT_24		5	0	CAP88_2000_005wpi_C2C3_5t_ACAACCAGG_338		2	0.282486	CAP210_1000_002wpi_C1C2_5t_CAAGTGGCC_58		6	0.243309	CAP239_2010_006wpi_C1C2_5t_ACGGTACAC_30		22	0.729927	CAP239_3090_022wpi_C2C3_5t_CCACCGCCACACCT_74		22	2.65849	CAP239_3090_022wpi_C3C5_5t_GCATGTGTT_54
5	0	CAP45_2000_005wpi_C3C5_5t_TTCTGGGGC_339		2	0	CAP63_1000_002wpi_C3C5_5t_ATTGTAGCT_24		5	0	CAP88_2000_005wpi_C2C3_5t_ACACCTAAT_338		2	0.282486	CAP210_1000_002wpi_C1C2_5t_TACGCGTCC_58		6	0.243309	CAP239_2010_006wpi_C1C2_5t_TTTCACCCC_30		22	0.729927	CAP239_3090_022wpi_C2C3_5t_ACCCAAAAAGCGTG_72		22	2.65849	CAP239_3090_022wpi_C3C5_5t_TTTTCCTAC_51
5	0	CAP45_2000_005wpi_C3C5_5t_CAGTGCGCG_339		2	0	CAP63_1000_002wpi_C3C5_5t_GACGGAGGA_24		5	0	CAP88_2000_005wpi_C2C3_5t_ACAAGGGTT_338		2	0.282486	CAP210_1000_002wpi_C1C2_5t_TAGGGCCGC_57		6	0.243309	CAP239_2010_006wpi_C1C2_5t_CTATAAACG_30		22	0.729927	CAP239_3090_022wpi_C2C3_5t_CCAGCCACAGGAGG_66		22	2.65849	CAP239_3090_022wpi_C3C5_5t_TGTAGTGCG_48
5	0	CAP45_2000_005wpi_C3C5_5t_TATTAACCA_339		2	0	CAP63_1000_002wpi_C3C5_5t_CGGATTTTG_24		5	0	CAP88_2000_005wpi_C2C3_5t_ACTTAATGT_338		2	0.282486	CAP210_1000_002wpi_C1C2_5t_TTATATACC_56		6	0.243309	CAP239_2010_006wpi_C1C2_5t_ATACTACGC_30		22	0.729927	CAP239_3090_022wpi_C2C3_5t_GCACAGCCACCCAT_60		22	2.65849	CAP239_3090_022wpi_C3C5_5t_ATCTCCTAA_48
5	0	CAP45_2000_005wpi_C3C5_5t_CTCAATAAC_339		2	0	CAP63_1000_002wpi_C3C5_5t_CACGGGGAT_24		5	0	CAP88_2000_005wpi_C2C3_5t_ACAGACTAA_338		2	0.282486	CAP210_1000_002wpi_C1C2_5t_CACATGGTT_56		6	0.243309	CAP239_2010_006wpi_C1C2_5t_ACACGGTTC_30		22	0.729927	CAP239_3090_022wpi_C2C3_5t_TACGCAGGATGACT_60		22	2.65849	CAP239_3090_022wpi_C3C5_5t_GCTCCAATA_44
5	0	CAP45_2000_005wpi_C3C5_5t_GTAACCTCT_339		2	0	CAP63_1000_002wpi_C3C5_5t_TTGTAACGT_23		5	0	CAP88_2000_005wpi_C2C3_5t_ACACTATCA_338		2	0.282486	CAP210_1000_002wpi_C1C2_5t_CAATCCTGC_56		6	0.243309	CAP239_2010_006wpi_C1C2_5t_TACACCCTT_30		22	0.729927	CAP239_3090_022wpi_C2C3_5t_GCCACTTCCCGATT_56		22	2.65849	CAP239_3090_022wpi_C3C5_5t_TTAGAAGCA_44
5	0	CAP45_2000_005wpi_C3C5_5t_CACATCGCC_338		2	0	CAP63_1000_002wpi_C3C5_5t_CCATTTATT_23		5	0	CAP88_2000_005wpi_C2C3_5t_ACATTGAGA_337		2	0.282486	CAP210_1000_002wpi_C1C2_5t_CCTTCGCTC_55		6	0.243309	CAP239_2010_006wpi_C1C2_5t_ATTGACCAA_30		22	0.729927	CAP239_3090_022wpi_C2C3_5t_ACGCTATACTCCAT_54		22	2.65849	CAP239_3090_022wpi_C3C5_5t_TCCCGCACC_41
5	0	CAP45_2000_005wpi_C3C5_5t_TACGCCTGC_338		2	0	CAP63_1000_002wpi_C3C5_5t_TGAGTCCCG_23		5	0	CAP88_2000_005wpi_C2C3_5t_ACATTCTAT_337		2	0.282486	CAP210_1000_002wpi_C1C2_5t_GTCGGGATC_55		6	0.243309	CAP239_2010_006wpi_C1C2_5t_CAAATCTAG_29		22	0.729927	CAP239_3090_022wpi_C2C3_5t_CTGTGTTCCCATTA_50		22	2.65849	CAP239_3090_022wpi_C3C5_5t_ACCCCCGCG_41
5	0	CAP45_2000_005wpi_C3C5_5t_GTCGAATTT_338		2	0	CAP63_1000_002wpi_C3C5_5t_TAGTACTTC_23		5	0	CAP88_2000_005wpi_C2C3_5t_ACACGCCCC_337		2	0.282486	CAP210_1000_002wpi_C1C2_5t_CCTACCGCC_55		6	0.243309	CAP239_2010_006wpi_C1C2_5t_GACCTGGCT_29		22	0.729927	CAP239_3090_022wpi_C2C3_5t_CGACCCCCTATCCC_46		22	2.65849	CAP239_3090_022wpi_C3C5_5t_TGACTCGTC_40
5	0	CAP45_2000_005wpi_C3C5_5t_GCGAGCCAT_337		2	0	CAP63_1000_002wpi_C3C5_5t_CGTTGCGGC_23		5	0	CAP88_2000_005wpi_C2C3_5t_ACACCTCTC_337		2	0.282486	CAP210_1000_002wpi_C1C2_5t_TTGCCCAAG_54		6	0.243309	CAP239_2010_006wpi_C1C2_5t_CCCCCACTC_29		22	0.729927	CAP239_3090_022wpi_C2C3_5t_GCGACACAGCGGGA_46		22	2.65849	CAP239_3090_022wpi_C3C5_5t_CGGTGGCCA_37
5	0	CAP45_2000_005wpi_C3C5_5t_AACTCTGCC_337		2	0	CAP63_1000_002wpi_C3C5_5t_GGGTGGGAT_23		5	0	CAP88_2000_005wpi_C2C3_5t_ACACCCTAT_337		2	0.282486	CAP210_1000_002wpi_C1C2_5t_ATATATGTT_53		6	0.243309	CAP239_2010_006wpi_C1C2_5t_AGTTAAAAG_29		22	0.729927	CAP239_3090_022wpi_C2C3_5t_TTACCAGTAAGACG_42		22	2.65849	CAP239_3090_022wpi_C3C5_5t_TGCCCCTGA_35
5	0	CAP45_2000_005wpi_C3C5_5t_CCAACAATT_337		2	0	CAP63_1000_002wpi_C3C5_5t_CCCGGCGGC_23		5	0	CAP88_2000_005wpi_C2C3_5t_ACAGGATTC_337		2	0.282486	CAP210_1000_002wpi_C1C2_5t_CCCGATCGC_52		6	0.243309	CAP239_2010_006wpi_C1C2_5t_ACCCGTAGG_29		22	0.729927	CAP239_3090_022wpi_C2C3_5t_AACTGCTCCCCTCC_32		22	2.65849	CAP239_3090_022wpi_C3C5_5t_CGAGATTAT_35
5	0	CAP45_2000_005wpi_C3C5_5t_TCTTAAATG_336		2	0	CAP63_1000_002wpi_C3C5_5t_ATAGTATGC_23		5	0	CAP88_2000_005wpi_C2C3_5t_ACACTCTCC_336		2	0.282486	CAP210_1000_002wpi_C1C2_5t_ACCTCGGAG_52		6	0.243309	CAP239_2010_006wpi_C1C2_5t_AATGTATCC_28		22	0.729927	CAP239_3090_022wpi_C2C3_5t_TCGGTGAGAGACAA_32		22	2.65849	CAP239_3090_022wpi_C3C5_5t_TGAGTAAGG_35
5	0	CAP45_2000_005wpi_C3C5_5t_AACACCAAT_336		2	0	CAP63_1000_002wpi_C3C5_5t_CTGAATGAT_23		5	0	CAP88_2000_005wpi_C2C3_5t_ACACAAGCC_336		2	0.282486	CAP210_1000_002wpi_C1C2_5t_ACTAACGTG_51		6	0.243309	CAP239_2010_006wpi_C1C2_5t_TACCTGCAT_28		22	0.729927	CAP239_3090_022wpi_C2C3_5t_CACGGAGATCAGAC_28		22	2.65849	CAP239_3090_022wpi_C3C5_5t_TAGTTAAGC_34
5	0.219298	CAP45_2000_005wpi_C3C5_5t_CGCGCAAGA_336		2	0	CAP63_1000_002wpi_C3C5_5t_GCCCCGCCC_23		5	0	CAP88_2000_005wpi_C2C3_5t_ACACACCTA_335		2	0.282486	CAP210_1000_002wpi_C1C2_5t_CAAGTGGGC_51		6	0.243309	CAP239_2010_006wpi_C1C2_5t_GAGAACCCA_28		22	0.729927	CAP239_3090_022wpi_C2C3_5t_CACACCCCACTCAA_28		22	2.65849	CAP239_3090_022wpi_C3C5_5t_TCTCCCCTT_33
5	0	CAP45_2000_005wpi_C3C5_5t_TGTTAAAGA_335		2	0	CAP63_1000_002wpi_C3C5_5t_GAAATCGCT_23		5	0.245098	CAP88_2000_005wpi_C2C3_5t_ACATAATCC_335		2	0.282486	CAP210_1000_002wpi_C1C2_5t_GCCTGCTGT_50		6	0.243309	CAP239_2010_006wpi_C1C2_5t_TGCCCCAAC_28		22	0.729927	CAP239_3090_022wpi_C2C3_5t_TGTTACAGTGCCAC_14		22	2.65849	CAP239_3090_022wpi_C3C5_5t_GAAATGGGC_33
5	0	CAP45_2000_005wpi_C3C5_5t_TTACCGTAT_334		2	0	CAP63_1000_002wpi_C3C5_5t_GTGTAGGTC_23		5	0	CAP88_2000_005wpi_C2C3_5t_ACACTAGTT_335		2	0.282486	CAP210_1000_002wpi_C1C2_5t_GCACGACGC_50		6	0.243309	CAP239_2010_006wpi_C1C2_5t_CCGACCCAG_28		22	0.729927	CAP239_3090_022wpi_C2C3_5t_CCCGTTGCGTGCAC_6		22	2.65849	CAP239_3090_022wpi_C3C5_5t_CTCTGAGAA_33
5	0.219298	CAP45_2000_005wpi_C3C5_5t_TCCCTAGAC_334		2	0	CAP63_1000_002wpi_C3C5_5t_CATTAGCCC_23		5	0	CAP88_2000_005wpi_C2C3_5t_ACACCCGCG_334		2	0.282486	CAP210_1000_002wpi_C1C2_5t_CATCCCCTC_49		6	0.243309	CAP239_2010_006wpi_C1C2_5t_ACCCCACCG_28		22	0.729927	CAP239_3090_022wpi_C2C3_5t_CCGCCCCCCCCCCC_6		22	2.65849	CAP239_3090_022wpi_C3C5_5t_ACCAACCCC_31
5	0	CAP45_2000_005wpi_C3C5_5t_GGGAACCGA_333		2	0	CAP63_1000_002wpi_C3C5_5t_TGGGGTTCA_23		5	0	CAP88_2000_005wpi_C2C3_5t_ACACATATT_334		2	0.282486	CAP210_1000_002wpi_C1C2_5t_GCAAACTGG_49		6	0.243309	CAP239_2010_006wpi_C1C2_5t_TCCATTATC_27		6	0.486618	CAP239_2010_006wpi_C2C3.5t_AAGACGATGAGTCA_348		22	2.65849	CAP239_3090_022wpi_C3C5_5t_CGGCATGAT_31
5	0	CAP45_2000_005wpi_C3C5_5t_AGACATGTT_333		2	0	CAP63_1000_002wpi_C3C5_5t_ACGTATCCA_23		5	0	CAP88_2000_005wpi_C2C3_5t_ACAGAGAAA_334		2	0.282486	CAP210_1000_002wpi_C1C2_5t_CCGCCCGCA_47		6	0.243309	CAP239_2010_006wpi_C1C2_5t_AGAGGCGCA_27		6	0.486618	CAP239_2010_006wpi_C2C3.5t_GAGGCAAGCTGTAG_337		22	2.65849	CAP239_3090_022wpi_C3C5_5t_ATCTGTAAA_30
5	0	CAP45_2000_005wpi_C3C5_5t_CAGCGTTCA_330		2	0.208333	CAP63_1000_002wpi_C3C5_5t_GCTGAGAAA_23		5	0	CAP88_2000_005wpi_C2C3_5t_ACAAGAATC_334		2	0.282486	CAP210_1000_002wpi_C1C2_5t_TAAGTTTTT_47		6	0.243309	CAP239_2010_006wpi_C1C2_5t_CCGCGACTG_27		6	0.486618	CAP239_2010_006wpi_C2C3.5t_GAATTTCCTTGGTT_304		22	2.65849	CAP239_3090_022wpi_C3C5_5t_CCTATCCTT_30
5	0	CAP45_2000_005wpi_C3C5_5t_GAAAACGGT_330		2	0	CAP63_1000_002wpi_C3C5_5t_GATACGAGA_23		5	0	CAP88_2000_005wpi_C2C3_5t_ACACTCCCG_334		2	0.282486	CAP210_1000_002wpi_C1C2_5t_TAACGTAAG_46		6	0.243309	CAP239_2010_006wpi_C1C2_5t_TAGCACACA_27		6	0.486618	CAP239_2010_006wpi_C2C3.5t_CATCCCCCCTTCCC_234		22	2.65849	CAP239_3090_022wpi_C3C5_5t_TAAAGGCTC_30
5	0	CAP45_2000_005wpi_C3C5_5t_CCCCGTTAC_328		2	0	CAP63_1000_002wpi_C3C5_5t_TTTCGATGT_23		5	0	CAP88_2000_005wpi_C2C3_5t_ACAACAACT_334		2	0.282486	CAP210_1000_002wpi_C1C2_5t_CTAGGTCCC_46		6	0.243309	CAP239_2010_006wpi_C1C2_5t_ATCGAATCT_27		6	0.486618	CAP239_2010_006wpi_C2C3.5t_ACTCCGCCGTGATC_202		22	2.65849	CAP239_3090_022wpi_C3C5_5t_TATATAGGG_29
5	0	CAP45_2000_005wpi_C3C5_5t_TAGGGTGGG_323		2	0	CAP63_1000_002wpi_C3C5_5t_CCGCGAATC_22		5	0	CAP88_2000_005wpi_C2C3_5t_ACACACTCC_334		2	0.282486	CAP210_1000_002wpi_C1C2_5t_AAGTCATTT_45		6	0.243309	CAP239_2010_006wpi_C1C2_5t_AACCGTAGG_26		6	0.486618	CAP239_2010_006wpi_C2C3.5t_GTACCATCACCGAC_134		22	2.65849	CAP239_3090_022wpi_C3C5_5t_CGGTCCAAC_28
5	0	CAP45_2000_005wpi_C3C5_5t_CGCGTACCG_321		2	0	CAP63_1000_002wpi_C3C5_5t_GCAGTCAAA_22		5	0	CAP88_2000_005wpi_C2C3_5t_ACACGCCTC_334		2	0.282486	CAP210_1000_002wpi_C1C2_5t_CCGACTCGC_45		6	0.243309	CAP239_2010_006wpi_C1C2_5t_AGACCGAAA_25		6	0.486618	CAP239_2010_006wpi_C2C3.5t_CCCCCGTCCGCGCT_96		22	2.65849	CAP239_3090_022wpi_C3C5_5t_GAGAAATCG_26
5	0	CAP45_2000_005wpi_C3C5_5t_GTCAGAGGT_315		2	0	CAP63_1000_002wpi_C3C5_5t_GGGACGTCG_22		5	0.245098	CAP88_2000_005wpi_C2C3_5t_ACATGGCCC_334		2	0.282486	CAP210_1000_002wpi_C1C2_5t_GCCTCTCCC_44		6	0.243309	CAP239_2010_006wpi_C1C2_5t_GCACCGCCT_25		6	0.486618	CAP239_2010_006wpi_C2C3.5t_GCCGGAAGCAAAGT_86		22	2.65849	CAP239_3090_022wpi_C3C5_5t_TGTGCCCCC_25
5	0	CAP45_2000_005wpi_C3C5_5t_AAAAAACAT_290		2	0	CAP63_1000_002wpi_C3C5_5t_GCTCTATGG_22		5	0	CAP88_2000_005wpi_C2C3_5t_ACAGCTCTC_334		2	0.282486	CAP210_1000_002wpi_C1C2_5t_CTTGTCACC_43		6	0.243309	CAP239_2010_006wpi_C1C2_5t_GCCGGCGCT_25		6	0.486618	CAP239_2010_006wpi_C2C3.5t_TACCACCCGACACA_68		22	2.65849	CAP239_3090_022wpi_C3C5_5t_GTCGCTCTC_24
5	0	CAP45_2000_005wpi_C3C5_5t_TGGCGCCCC_283		2	0	CAP63_1000_002wpi_C3C5_5t_CCTTCCGGG_22		5	0	CAP88_2000_005wpi_C2C3_5t_ACACACACT_333		2	0.282486	CAP210_1000_002wpi_C1C2_5t_GGCCGTCTA_43		6	0.243309	CAP239_2010_006wpi_C1C2_5t_ACTCCATCA_25		6	0.486618	CAP239_2010_006wpi_C2C3.5t_GGTGCTCCTACAAT_34		22	2.65849	CAP239_3090_022wpi_C3C5_5t_TGGTTATCC_22
5	0	CAP45_2000_005wpi_C3C5_5t_CGTTTAGCA_277		2	0	CAP63_1000_002wpi_C3C5_5t_CCGCACGTG_22		5	0	CAP88_2000_005wpi_C2C3_5t_ACAGACCAA_333		2	0.282486	CAP210_1000_002wpi_C1C2_5t_CAGCTCGAA_43		6	0.243309	CAP239_2010_006wpi_C1C2_5t_ATAATACGC_24		6	0.486618	CAP239_2010_006wpi_C2C3.5t_CCCTCACAGTCGGC_26		22	2.65849	CAP239_3090_022wpi_C3C5_5t_ATACAAGAC_21
5	0	CAP45_2000_005wpi_C3C5_5t_CCCGTTACG_276		2	0	CAP63_1000_002wpi_C3C5_5t_AAGGCCGGA_22		5	0	CAP88_2000_005wpi_C2C3_5t_ACAATAGCT_333		2	0.282486	CAP210_1000_002wpi_C1C2_5t_GACGTAACA_41		6	0.243309	CAP239_2010_006wpi_C1C2_5t_CCAAAGCAT_24		6	0.486618	CAP239_2010_006wpi_C2C3.5t_CAGTTGCCTTACCT_16		22	2.65849	CAP239_3090_022wpi_C3C5_5t_TTACGAAAC_21
5	0.219298	CAP45_2000_005wpi_C3C5_5t_TCGTCGTGC_275		2	0	CAP63_1000_002wpi_C3C5_5t_GGGTGAGGT_22		5	0.490196	CAP88_2000_005wpi_C2C3_5t_ACAGGTTAC_333		2	0.282486	CAP210_1000_002wpi_C1C2_5t_CCGGCTCGC_40		6	0.243309	CAP239_2010_006wpi_C1C2_5t_GCGAAATTT_24		6	0.486618	CAP239_2010_006wpi_C2C3.5t_CGCGGCCCGGGCAC_6		22	2.65849	CAP239_3090_022wpi_C3C5_5t_TAAAGAGTT_20
5	0	CAP45_2000_005wpi_C3C5_5t_TGCTCATAC_271		2	0	CAP63_1000_002wpi_C3C5_5t_TTGGCGAAT_22		5	0	CAP88_2000_005wpi_C2C3_5t_ACAGATTGC_333		2	0.282486	CAP210_1000_002wpi_C1C2_5t_ACACCAATG_39		6	0.243309	CAP239_2010_006wpi_C1C2_5t_TTGTAAATT_24		8	0.486618	CAP239_2030_008wpi_C2C3_5t_CCAATGCTCAGCCG_353		22	2.65849	CAP239_3090_022wpi_C3C5_5t_CGACTCTCT_18
5	0	CAP45_2000_005wpi_C3C5_5t_GGAAGAGGG_268		2	0	CAP63_1000_002wpi_C3C5_5t_CCATCTAGT_22		5	0	CAP88_2000_005wpi_C2C3_5t_ACAGTTGAC_333		2	0.282486	CAP210_1000_002wpi_C1C2_5t_ATCTCGACT_39		6	0.243309	CAP239_2010_006wpi_C1C2_5t_ATGGAGTCA_24		8	0.486618	CAP239_2030_008wpi_C2C3_5t_AAACTGTGGCAGGA_36		22	2.65849	CAP239_3090_022wpi_C3C5_5t_CATTAGCCA_17
5	0	CAP45_2000_005wpi_C3C5_5t_ATCGATTAC_264		2	0	CAP63_1000_002wpi_C3C5_5t_AGGCTTTTT_22		5	0.245098	CAP88_2000_005wpi_C2C3_5t_ACATTCGAT_333		2	0.282486	CAP210_1000_002wpi_C1C2_5t_GCCGGCCCC_38		6	0.243309	CAP239_2010_006wpi_C1C2_5t_AACTACCCA_24		11	0.486618	CAP239_2050_011wpi_C2C3_5t_GACAACTTAACACG_368		22	2.65849	CAP239_3090_022wpi_C3C5_5t_TGCCTGCAA_17
5	0	CAP45_2000_005wpi_C3C5_5t_AAGCTTATG_259		2	0	CAP63_1000_002wpi_C3C5_5t_AATACAGAA_22		5	0	CAP88_2000_005wpi_C2C3_5t_ACAGCGTGT_332		2	0.282486	CAP210_1000_002wpi_C1C2_5t_TCTAGTCAG_38		6	0.243309	CAP239_2010_006wpi_C1C2_5t_GGAGAGCTG_23		11	0.486618	CAP239_2050_011wpi_C2C3_5t_CGTGCACGCTGGGG_364		22	2.65849	CAP239_3090_022wpi_C3C5_5t_TCATTGTGA_16
5	0	CAP45_2000_005wpi_C3C5_5t_TAACGGCGT_258		2	0	CAP63_1000_002wpi_C3C5_5t_TCCGCCCTT_22		5	0	CAP88_2000_005wpi_C2C3_5t_ACAAACAGC_332		2	0.282486	CAP210_1000_002wpi_C1C2_5t_ACAATCGAT_37		6	0.243309	CAP239_2010_006wpi_C1C2_5t_ACCTCCCCC_23		11	0.486618	CAP239_2050_011wpi_C2C3_5t_GACAGCGAGAGCTC_363		22	2.65849	CAP239_3090_022wpi_C3C5_5t_ATGCGCAAC_13
5	0	CAP45_2000_005wpi_C3C5_5t_TTGATTTCA_238		2	0	CAP63_1000_002wpi_C3C5_5t_CCGGTGAAA_22		5	0	CAP88_2000_005wpi_C2C3_5t_ACAGGCGAG_332		2	0.282486	CAP210_1000_002wpi_C1C2_5t_GCGCACCCC_37		6	0.243309	CAP239_2010_006wpi_C1C2_5t_TCAATCGCA_23		11	0.486618	CAP239_2050_011wpi_C2C3_5t_TCCAAAGGAGGAGC_338		22	2.65849	CAP239_3090_022wpi_C3C5_5t_CCCCTGCTC_11
5	0	CAP45_2000_005wpi_C3C5_5t_GAGGAGAAC_238		2	0	CAP63_1000_002wpi_C3C5_5t_CGCAAGCCG_22		5	0	CAP88_2000_005wpi_C2C3_5t_ACACGGCCC_331		2	0.282486	CAP210_1000_002wpi_C1C2_5t_TTCTCATCC_37		6	0.243309	CAP239_2010_006wpi_C1C2_5t_AACTATGCG_23		11	0.486618	CAP239_2050_011wpi_C2C3_5t_CCATACGAACGACT_130		22	2.65849	CAP239_3090_022wpi_C3C5_5t_CAAGCCCCC_11
5	0	CAP45_2000_005wpi_C3C5_5t_TTAATTAAA_234		2	0	CAP63_1000_002wpi_C3C5_5t_AGATTTGTG_22		5	0	CAP88_2000_005wpi_C2C3_5t_ACAGAAGGA_331		2	0.282486	CAP210_1000_002wpi_C1C2_5t_CCGACTATT_36		6	0.243309	CAP239_2010_006wpi_C1C2_5t_ACACGAAGG_23		11	0.486618	CAP239_2050_011wpi_C2C3_5t_CGTGCACGCGGGGG_20		22	2.65849	CAP239_3090_022wpi_C3C5_5t_ATGCCGCCC_10
5	0	CAP45_2000_005wpi_C3C5_5t_AGAAGCGGC_229		2	0	CAP63_1000_002wpi_C3C5_5t_GGCATCCCG_22		5	0	CAP88_2000_005wpi_C2C3_5t_ACACTCAGG_331		2	0.282486	CAP210_1000_002wpi_C1C2_5t_ACCCCGCAC_36		6	0.243309	CAP239_2010_006wpi_C1C2_5t_GAGTACACT_23		11	0.486618	CAP239_2050_011wpi_C2C3_5t_CGTGCACGCTGGAG_16		22	2.65849	CAP239_3090_022wpi_C3C5_5t_ATTGACTCT_10
5	0	CAP45_2000_005wpi_C3C5_5t_GGCAGGAAA_229		2	0	CAP63_1000_002wpi_C3C5_5t_GCACAGCCT_22		5	0	CAP88_2000_005wpi_C2C3_5t_ACACGGGTG_331		2	0.282486	CAP210_1000_002wpi_C1C2_5t_AGGGCGCAC_36		6	0.243309	CAP239_2010_006wpi_C1C2_5t_CACAGGCTC_23		11	0.486618	CAP239_2050_011wpi_C2C3_5t_AACCCCCCCCCCCC_6		22	2.65849	CAP239_3090_022wpi_C3C5_5t_GTGGCGGTC_8
5	0	CAP45_2000_005wpi_C3C5_5t_AGTTCAATA_227		2	0	CAP63_1000_002wpi_C3C5_5t_AATAGTTTG_22		5	0	CAP88_2000_005wpi_C2C3_5t_ACATGACTC_331		2	0.282486	CAP210_1000_002wpi_C1C2_5t_GGACCAAAC_35		6	0.243309	CAP239_2010_006wpi_C1C2_5t_CGATCACAA_23		19	0.486618	CAP239_3080_019wpi_C2C3_5t_CGTCAATGGACCAG_382		22	2.65849	CAP239_3090_022wpi_C3C5_5t_CCGACTTAA_7
5	0	CAP45_2000_005wpi_C3C5_5t_CACCGCGAC_227		2	0	CAP63_1000_002wpi_C3C5_5t_CCCCGCCCC_22		5	0	CAP88_2000_005wpi_C2C3_5t_ACACCCTCA_331		2	0.282486	CAP210_1000_002wpi_C1C2_5t_AAAAGGTGG_35		6	0.243309	CAP239_2010_006wpi_C1C2_5t_ATTACTAAC_22		19	0.486618	CAP239_3080_019wpi_C2C3_5t_TTTACAGTCAGTGA_382		22	2.65849	CAP239_3090_022wpi_C3C5_5t_ATGTATGTG_6
5	0	CAP45_2000_005wpi_C3C5_5t_CCGGAAAAG_220		2	0	CAP63_1000_002wpi_C3C5_5t_GTTACGTCG_22		5	0	CAP88_2000_005wpi_C2C3_5t_ACATCAACC_330		2	0.282486	CAP210_1000_002wpi_C1C2_5t_CGTGTCAGA_34		6	0.243309	CAP239_2010_006wpi_C1C2_5t_GTCGAATTC_22		19	0.486618	CAP239_3080_019wpi_C2C3_5t_ACTTGCACTCCCGA_374		22	2.65849	CAP239_3090_022wpi_C3C5_5t_CCACGATGT_6
5	0	CAP45_2000_005wpi_C3C5_5t_CCTATCGCG_218		2	0.208333	CAP63_1000_002wpi_C3C5_5t_CGTCCCTCG_22		5	0	CAP88_2000_005wpi_C2C3_5t_ACAGCGCGA_330		2	0.282486	CAP210_1000_002wpi_C1C2_5t_ATCCCGAAA_34		6	0.243309	CAP239_2010_006wpi_C1C2_5t_CTACAAGTG_22		19	0.486618	CAP239_3080_019wpi_C2C3_5t_CTGTGTGATCTTTA_372		22	2.65849	CAP239_3090_022wpi_C3C5_5t_AGAGTACGA_6
5	0	CAP45_2000_005wpi_C3C5_5t_CTCAGTAAC_215		2	0.208333	CAP63_1000_002wpi_C3C5_5t_CCCGGTCGA_22		5	0	CAP88_2000_005wpi_C2C3_5t_ACAATCACC_330		2	0.282486	CAP210_1000_002wpi_C1C2_5t_ATAGAAGTA_33		6	0.243309	CAP239_2010_006wpi_C1C2_5t_GAGTGTTGT_22		19	0.486618	CAP239_3080_019wpi_C2C3_5t_ACCCGACCCACCAC_371		22	2.65849	CAP239_3090_022wpi_C3C5_5t_CTTTAAATT_5
5	0	CAP45_2000_005wpi_C3C5_5t_TAAAGTGCC_213		2	0	CAP63_1000_002wpi_C3C5_5t_ACACACCAC_22		5	0	CAP88_2000_005wpi_C2C3_5t_ACAACCCTA_330		2	0.282486	CAP210_1000_002wpi_C1C2_5t_GACACATAA_33		6	0.243309	CAP239_2010_006wpi_C1C2_5t_CCTATAAAT_22		19	0.486618	CAP239_3080_019wpi_C2C3_5t_CTATGTACGATTTT_371		22	2.65849	CAP239_3090_022wpi_C3C5_5t_GTCAAGGAA_5
5	0	CAP45_2000_005wpi_C3C5_5t_CTATTCTGG_204		2	0	CAP63_1000_002wpi_C3C5_5t_CAATTTGCC_22		5	0	CAP88_2000_005wpi_C2C3_5t_ACATGACCC_330		2	0.282486	CAP210_1000_002wpi_C1C2_5t_AGTTTAAGC_33		6	0.243309	CAP239_2010_006wpi_C1C2_5t_TTACATTCA_22		19	0.486618	CAP239_3080_019wpi_C2C3_5t_CGAGCCAACCACGC_370		6	2.45399	CAP239_2010_006wpi_C3C5_5t_ATTGTACAA_14
5	0	CAP45_2000_005wpi_C3C5_5t_CGCTCTAAA_199		2	0	CAP63_1000_002wpi_C3C5_5t_CCACGCCCA_22		5	0	CAP88_2000_005wpi_C2C3_5t_ACACGGCCG_330		2	0.282486	CAP210_1000_002wpi_C1C2_5t_GAACCAGCC_32		6	0.243309	CAP239_2010_006wpi_C1C2_5t_CCCCACCCG_22		19	0.486618	CAP239_3080_019wpi_C2C3_5t_ATTGTACCGCGACG_369		6	2.45399	CAP239_2010_006wpi_C3C5_5t_GTATGCAGA_11
5	0	CAP45_2000_005wpi_C3C5_5t_CCATGAATA_198		2	0.416667	CAP63_1000_002wpi_C3C5_5t_GATGTCGTG_22		5	0	CAP88_2000_005wpi_C2C3_5t_ACACAGCCC_330		2	0.282486	CAP210_1000_002wpi_C1C2_5t_CCCAGATCG_32		6	0.243309	CAP239_2010_006wpi_C1C2_5t_TAATTTCAA_21		19	0.486618	CAP239_3080_019wpi_C2C3_5t_CCTTCAGACTCCGA_366		8	2.45399	CAP239_2030_008wpi_C3C5_5t_AATCTGAAT_136
5	0	CAP45_2000_005wpi_C3C5_5t_GCTACCTGC_188		2	0	CAP63_1000_002wpi_C3C5_5t_AAGCAGGTT_22		5	0	CAP88_2000_005wpi_C2C3_5t_ACAAACAAA_329		2	0.282486	CAP210_1000_002wpi_C1C2_5t_ACACGACGA_32		6	0.243309	CAP239_2010_006wpi_C1C2_5t_GATCATGCT_21		19	0.486618	CAP239_3080_019wpi_C2C3_5t_ACTACAGTAGTTTC_365		8	2.45399	CAP239_2030_008wpi_C3C5_5t_TGTGCACTC_61
5	0	CAP45_2000_005wpi_C3C5_5t_CGCATCAAT_178		2	0	CAP63_1000_002wpi_C3C5_5t_TATCGACCG_21		5	0	CAP88_2000_005wpi_C2C3_5t_ACACCCCCT_328		2	0.282486	CAP210_1000_002wpi_C1C2_5t_ACAACAACG_32		6	0.243309	CAP239_2010_006wpi_C1C2_5t_ACATGACTC_21		19	0.486618	CAP239_3080_019wpi_C2C3_5t_CACGCACTCTGAGC_364		8	2.45399	CAP239_2030_008wpi_C3C5_5t_AGCGGATAA_43
5	0	CAP45_2000_005wpi_C3C5_5t_TATTAATCT_177		2	0	CAP63_1000_002wpi_C3C5_5t_CGTGCGGGA_21		5	0	CAP88_2000_005wpi_C2C3_5t_ACAGTCCGT_328		2	0.282486	CAP210_1000_002wpi_C1C2_5t_TCCTTGCTG_32		6	0.243309	CAP239_2010_006wpi_C1C2_5t_CTGCCCGCG_21		19	0.486618	CAP239_3080_019wpi_C2C3_5t_CCCTCTTGCCTCGG_363		8	2.45399	CAP239_2030_008wpi_C3C5_5t_TGAAGTATC_28
5	0	CAP45_2000_005wpi_C3C5_5t_GTGCACAAA_167		2	0	CAP63_1000_002wpi_C3C5_5t_CTGTTGTAG_21		5	0	CAP88_2000_005wpi_C2C3_5t_ACAATGGCG_328		2	0.282486	CAP210_1000_002wpi_C1C2_5t_AAAAAAACA_31		6	0.243309	CAP239_2010_006wpi_C1C2_5t_CAAAAACAA_20		19	0.486618	CAP239_3080_019wpi_C2C3_5t_CCGCCCATTCATAA_362		8	2.45399	CAP239_2030_008wpi_C3C5_5t_AACCCTTTC_7
5	0	CAP45_2000_005wpi_C3C5_5t_AATACCGCT_158		2	0	CAP63_1000_002wpi_C3C5_5t_GAGACTATG_21		5	0	CAP88_2000_005wpi_C2C3_5t_ACACCAGGA_327		2	0.282486	CAP210_1000_002wpi_C1C2_5t_TGTATCTCT_29		6	0.243309	CAP239_2010_006wpi_C1C2_5t_CCAGCATGT_20		19	0.486618	CAP239_3080_019wpi_C2C3_5t_GTACGTATTCAGTA_361		11	2.45399	CAP239_2050_011wpi_C3C5_5t_CGTATTGAT_66
5	0	CAP45_2000_005wpi_C3C5_5t_ACACATTCT_156		2	0	CAP63_1000_002wpi_C3C5_5t_CTGTGCTCT_21		5	0	CAP88_2000_005wpi_C2C3_5t_ACAAGCACA_327		2	0.282486	CAP210_1000_002wpi_C1C2_5t_AACACTCGC_29		6	0.243309	CAP239_2010_006wpi_C1C2_5t_GATTTAGAT_19		19	0.486618	CAP239_3080_019wpi_C2C3_5t_TAGCCTCGAGACCG_361		11	2.45399	CAP239_2050_011wpi_C3C5_5t_CGTAATCAG_48
5	0	CAP45_2000_005wpi_C3C5_5t_AAGCACTTA_152		2	0	CAP63_1000_002wpi_C3C5_5t_TCGGAGAGG_21		5	0	CAP88_2000_005wpi_C2C3_5t_ACAATATTG_327		2	0.282486	CAP210_1000_002wpi_C1C2_5t_TGATGTATA_29		6	0.243309	CAP239_2010_006wpi_C1C2_5t_TCCCCGACC_19		19	0.486618	CAP239_3080_019wpi_C2C3_5t_GTTGGTGTCAATTG_358		13	2.45399	CAP239_2060_013wpi_C3C5_5t_CCATCCCTC_191
5	0	CAP45_2000_005wpi_C3C5_5t_ACTGCACAC_149		2	0	CAP63_1000_002wpi_C3C5_5t_AATTGTCCG_21		5	0	CAP88_2000_005wpi_C2C3_5t_ACAGCCGCT_327		2	0.282486	CAP210_1000_002wpi_C1C2_5t_CGCGTATTA_29		6	0.243309	CAP239_2010_006wpi_C1C2_5t_ATCGACGCG_19		19	0.486618	CAP239_3080_019wpi_C2C3_5t_TGATATTATATGAC_358		13	2.45399	CAP239_2060_013wpi_C3C5_5t_TGGTTTTGG_158
5	0	CAP45_2000_005wpi_C3C5_5t_TCCGGCGTA_146		2	0	CAP63_1000_002wpi_C3C5_5t_GTAAGCTCG_21		5	0	CAP88_2000_005wpi_C2C3_5t_ACAGTAGAC_327		2	0.282486	CAP210_1000_002wpi_C1C2_5t_GGACCAAGC_28		6	0.243309	CAP239_2010_006wpi_C1C2_5t_CCCGGTAGG_19		19	0.486618	CAP239_3080_019wpi_C2C3_5t_CGCCATTACCTCAC_355		13	2.45399	CAP239_2060_013wpi_C3C5_5t_CCCGACCCT_134
5	0	CAP45_2000_005wpi_C3C5_5t_AACTTTGGC_145		2	0	CAP63_1000_002wpi_C3C5_5t_AACGCACCT_21		5	0.490196	CAP88_2000_005wpi_C2C3_5t_ACAGCTATG_327		2	0.282486	CAP210_1000_002wpi_C1C2_5t_CATCTAATG_28		6	0.243309	CAP239_2010_006wpi_C1C2_5t_TCCTTCCCA_19		19	0.486618	CAP239_3080_019wpi_C2C3_5t_CCCAGTCCGCCCGC_354		13	2.45399	CAP239_2060_013wpi_C3C5_5t_TCGCCAACT_110
5	0	CAP45_2000_005wpi_C3C5_5t_CAGGGGGAT_144		2	0	CAP63_1000_002wpi_C3C5_5t_CTGAGTGAA_21		5	0	CAP88_2000_005wpi_C2C3_5t_ACAAATATC_326		2	0.282486	CAP210_1000_002wpi_C1C2_5t_CCTCACACG_28		6	0.243309	CAP239_2010_006wpi_C1C2_5t_CCCCACCCT_18		19	0.486618	CAP239_3080_019wpi_C2C3_5t_ACAAGCTGCGCCGT_353		13	2.45399	CAP239_2060_013wpi_C3C5_5t_CCCTTTAGC_96
5	0.219298	CAP45_2000_005wpi_C3C5_5t_TATTGTTAA_143		2	0	CAP63_1000_002wpi_C3C5_5t_CTATGACAA_21		5	0	CAP88_2000_005wpi_C2C3_5t_ACAAAACGC_326		2	0.282486	CAP210_1000_002wpi_C1C2_5t_TGCAAACAC_28		6	0.243309	CAP239_2010_006wpi_C1C2_5t_TAACCCTCT_18		19	0.486618	CAP239_3080_019wpi_C2C3_5t_ACGGTAACCCGACC_352		13	2.45399	CAP239_2060_013wpi_C3C5_5t_CCGGCGCGT_96
5	0.219298	CAP45_2000_005wpi_C3C5_5t_AAGTTGGGT_141		2	0	CAP63_1000_002wpi_C3C5_5t_ACGTTTGGC_21		5	0	CAP88_2000_005wpi_C2C3_5t_ACAACCGGA_326		2	0.282486	CAP210_1000_002wpi_C1C2_5t_AACACTCAC_27		6	0.243309	CAP239_2010_006wpi_C1C2_5t_GGTGACTGA_18		19	0.486618	CAP239_3080_019wpi_C2C3_5t_CCGCGCCCGTCACA_351		13	2.45399	CAP239_2060_013wpi_C3C5_5t_TCCGACGGA_95
5	0	CAP45_2000_005wpi_C3C5_5t_GAGGGCTGC_140		2	0	CAP63_1000_002wpi_C3C5_5t_TGGGACCCC_21		5	0	CAP88_2000_005wpi_C2C3_5t_ACAAGCCCA_326		2	0.282486	CAP210_1000_002wpi_C1C2_5t_CTTCTGTCT_27		6	0.243309	CAP239_2010_006wpi_C1C2_5t_TTTGCATGT_18		19	0.486618	CAP239_3080_019wpi_C2C3_5t_AACCCACACACCCG_347		13	2.45399	CAP239_2060_013wpi_C3C5_5t_AAAGCGATG_80
5	0	CAP45_2000_005wpi_C3C5_5t_ATTATTGTA_136		2	0	CAP63_1000_002wpi_C3C5_5t_CCAAGTCGG_21		5	0	CAP88_2000_005wpi_C2C3_5t_ACAGAGTGC_326		2	0.282486	CAP210_1000_002wpi_C1C2_5t_CACCACACT_27		6	0.243309	CAP239_2010_006wpi_C1C2_5t_CACCTCCCC_18		19	0.486618	CAP239_3080_019wpi_C2C3_5t_GCCGCCGCCCCCGG_347		13	2.45399	CAP239_2060_013wpi_C3C5_5t_TAACGCACC_72
5	0	CAP45_2000_005wpi_C3C5_5t_GCGTCGCAG_132		2	0	CAP63_1000_002wpi_C3C5_5t_AAAATATTC_21		5	0	CAP88_2000_005wpi_C2C3_5t_ACATCATCA_325		2	0.282486	CAP210_1000_002wpi_C1C2_5t_ATGGAACGC_27		6	0.243309	CAP239_2010_006wpi_C1C2_5t_TTCGTGTAC_18		19	0.486618	CAP239_3080_019wpi_C2C3_5t_AGCAGCCCCCACGC_346		13	2.45399	CAP239_2060_013wpi_C3C5_5t_GTTAAAAAC_72
5	0	CAP45_2000_005wpi_C3C5_5t_GTTTGGAAC_131		2	0	CAP63_1000_002wpi_C3C5_5t_CCCGTCCGG_21		5	0	CAP88_2000_005wpi_C2C3_5t_ACACCGTAT_325		2	0.282486	CAP210_1000_002wpi_C1C2_5t_GGCCACCAC_26		6	0.243309	CAP239_2010_006wpi_C1C2_5t_ACTAACAGC_17		19	0.486618	CAP239_3080_019wpi_C2C3_5t_CCCACCTTCGACTC_346		13	2.45399	CAP239_2060_013wpi_C3C5_5t_CGTCTTCTC_65
5	0	CAP45_2000_005wpi_C3C5_5t_TAGAACTCT_129		2	0	CAP63_1000_002wpi_C3C5_5t_CGTGAACTC_21		5	0	CAP88_2000_005wpi_C2C3_5t_ACACTCCAG_325		2	0.282486	CAP210_1000_002wpi_C1C2_5t_ATTCTTAAA_26		6	0.243309	CAP239_2010_006wpi_C1C2_5t_CCACAAGTG_17		19	0.486618	CAP239_3080_019wpi_C2C3_5t_CGACCCTGCTCGCC_343		13	2.45399	CAP239_2060_013wpi_C3C5_5t_CAGGAGGGA_63
5	0	CAP45_2000_005wpi_C3C5_5t_TTTAACAGA_128		2	0	CAP63_1000_002wpi_C3C5_5t_TGTGAGCGT_21		5	0	CAP88_2000_005wpi_C2C3_5t_ACAACTTGG_325		2	0.282486	CAP210_1000_002wpi_C1C2_5t_CGTCGTTGG_26		6	0.243309	CAP239_2010_006wpi_C1C2_5t_CGTACATGG_17		19	0.486618	CAP239_3080_019wpi_C2C3_5t_GACAGTGTTTTTTA_337		13	2.45399	CAP239_2060_013wpi_C3C5_5t_ACCCGCAAC_62
5	0	CAP45_2000_005wpi_C3C5_5t_CTAAGCCTA_125		2	0	CAP63_1000_002wpi_C3C5_5t_TGTCAATTG_21		5	0	CAP88_2000_005wpi_C2C3_5t_ACACAACAC_325		2	0.282486	CAP210_1000_002wpi_C1C2_5t_CCACCAAGA_26		6	0.243309	CAP239_2010_006wpi_C1C2_5t_GAACCTTGT_17		19	0.486618	CAP239_3080_019wpi_C2C3_5t_TGACCTCACAAGGG_325		13	2.45399	CAP239_2060_013wpi_C3C5_5t_ATCCCTGAC_59
5	0	CAP45_2000_005wpi_C3C5_5t_ATTCCTACA_122		2	0	CAP63_1000_002wpi_C3C5_5t_GATTCCACC_21		5	0	CAP88_2000_005wpi_C2C3_5t_ACATTATGG_324		2	0.282486	CAP210_1000_002wpi_C1C2_5t_CCTCCCAGA_25		6	0.243309	CAP239_2010_006wpi_C1C2_5t_TGTTACGCC_17		19	0.486618	CAP239_3080_019wpi_C2C3_5t_CCACGCTGGTAGCA_312		13	2.45399	CAP239_2060_013wpi_C3C5_5t_CCCCAACTT_53
5	0	CAP45_2000_005wpi_C3C5_5t_CCCCTAACA_122		2	0	CAP63_1000_002wpi_C3C5_5t_TCAAAGTCT_21		5	0	CAP88_2000_005wpi_C2C3_5t_ACACGAACC_324		2	0.282486	CAP210_1000_002wpi_C1C2_5t_AACCCCGAC_24		6	0.243309	CAP239_2010_006wpi_C1C2_5t_ACTAGCTCA_17		19	0.486618	CAP239_3080_019wpi_C2C3_5t_TTAATAGGCTCAGA_300		13	2.45399	CAP239_2060_013wpi_C3C5_5t_TCGCTCGCA_48
5	0	CAP45_2000_005wpi_C3C5_5t_TCATTGTCG_118		2	0.208333	CAP63_1000_002wpi_C3C5_5t_ACCCGATAG_21		5	0.245098	CAP88_2000_005wpi_C2C3_5t_ACATCGACC_323		2	0.282486	CAP210_1000_002wpi_C1C2_5t_CGACCATGC_24		6	0.243309	CAP239_2010_006wpi_C1C2_5t_ATCAGAGAG_17		19	0.486618	CAP239_3080_019wpi_C2C3_5t_CAGCGATAAGAAGG_289		13	2.45399	CAP239_2060_013wpi_C3C5_5t_TAATTTCAT_42
5	0	CAP45_2000_005wpi_C3C5_5t_GTTCGATCC_117		2	0	CAP63_1000_002wpi_C3C5_5t_TGCAACTCA_21		5	0	CAP88_2000_005wpi_C2C3_5t_ACACGCCAT_323		2	0.282486	CAP210_1000_002wpi_C1C2_5t_ATAAGTTGC_24		6	0.243309	CAP239_2010_006wpi_C1C2_5t_AGGGGCCCT_17		19	0.486618	CAP239_3080_019wpi_C2C3_5t_TTCGCTCCCTATCT_282		13	2.45399	CAP239_2060_013wpi_C3C5_5t_CGCCCTTTA_17
5	0	CAP45_2000_005wpi_C3C5_5t_CTGCTAACC_114		2	0	CAP63_1000_002wpi_C3C5_5t_TTGGTGTTA_21		5	0.245098	CAP88_2000_005wpi_C2C3_5t_ACATATGAA_323		2	0.282486	CAP210_1000_002wpi_C1C2_5t_GCCTGCCCA_23		6	0.243309	CAP239_2010_006wpi_C1C2_5t_GACTCTCCG_16		19	0.486618	CAP239_3080_019wpi_C2C3_5t_CACACGACCAACAT_262		13	2.45399	CAP239_2060_013wpi_C3C5_5t_GGTCGTGTC_10
5	0	CAP45_2000_005wpi_C3C5_5t_AGTATCTCG_113		2	0	CAP63_1000_002wpi_C3C5_5t_GGGGTTTGC_21		5	0	CAP88_2000_005wpi_C2C3_5t_ACAGCCTGC_323		2	0.282486	CAP210_1000_002wpi_C1C2_5t_ACGTCAGGA_23		6	0.243309	CAP239_2010_006wpi_C1C2_5t_AGACGCGAG_16		19	0.486618	CAP239_3080_019wpi_C2C3_5t_CAAATTTTATGTCG_262		19	2.45399	CAP239_3080_018wpi_C3C5_5t_ATAGAACTG_79
5	0	CAP45_2000_005wpi_C3C5_5t_CATTAGATC_109		2	0	CAP63_1000_002wpi_C3C5_5t_TTGTTATCT_21		5	0	CAP88_2000_005wpi_C2C3_5t_ACAGGCCCC_322		2	0.282486	CAP210_1000_002wpi_C1C2_5t_ACACCAGCC_23		6	0.243309	CAP239_2010_006wpi_C1C2_5t_CAAGGCACG_15		19	0.486618	CAP239_3080_019wpi_C2C3_5t_AGTACAGCAGCCTT_258		19	2.45399	CAP239_3080_018wpi_C3C5_5t_CCTAATTAC_76
5	0	CAP45_2000_005wpi_C3C5_5t_CCCCCTACC_109		2	0	CAP63_1000_002wpi_C3C5_5t_CAGCACCTC_21		5	0	CAP88_2000_005wpi_C2C3_5t_ACAGCAGCA_322		2	0.282486	CAP210_1000_002wpi_C1C2_5t_GGTAACGTA_23		6	0.243309	CAP239_2010_006wpi_C1C2_5t_ATTGTCAAA_15		19	0.486618	CAP239_3080_019wpi_C2C3_5t_TTTTTAATCCGTAC_246		19	2.45399	CAP239_3080_018wpi_C3C5_5t_GCAATGACA_74
5	0	CAP45_2000_005wpi_C3C5_5t_AATGGACTA_103		2	0	CAP63_1000_002wpi_C3C5_5t_CGTTCCTGT_21		5	0	CAP88_2000_005wpi_C2C3_5t_ACACTTGCC_322		2	0.282486	CAP210_1000_002wpi_C1C2_5t_GTAAAGTGT_23		6	0.243309	CAP239_2010_006wpi_C1C2_5t_CAACGCAGT_15		19	0.486618	CAP239_3080_019wpi_C2C3_5t_TCGCCCCCACCCCC_210		19	2.45399	CAP239_3080_018wpi_C3C5_5t_ACTGGTAAC_74
5	0	CAP45_2000_005wpi_C3C5_5t_AAATTCATA_100		2	0	CAP63_1000_002wpi_C3C5_5t_GTAAAGACT_21		5	0	CAP88_2000_005wpi_C2C3_5t_ACACCGAAC_322		2	0.282486	CAP210_1000_002wpi_C1C2_5t_GCGGTCCCC_23		6	0.243309	CAP239_2010_006wpi_C1C2_5t_GCCAAAGCA_15		19	0.486618	CAP239_3080_019wpi_C2C3_5t_CCTAGTGCTCGGTT_176		19	2.45399	CAP239_3080_018wpi_C3C5_5t_CAATCGGAT_73
5	0	CAP45_2000_005wpi_C3C5_5t_CAATGAGCG_100		2	0	CAP63_1000_002wpi_C3C5_5t_ATTCGGGTC_21		5	0	CAP88_2000_005wpi_C2C3_5t_ACAGCTGAG_322		2	0.282486	CAP210_1000_002wpi_C1C2_5t_TGCCCTTAG_22		6	0.243309	CAP239_2010_006wpi_C1C2_5t_CCCACCGCG_14		19	0.486618	CAP239_3080_019wpi_C2C3_5t_CCCCCACCTTCTCC_176		19	2.45399	CAP239_3080_018wpi_C3C5_5t_TTAATACGC_70
5	0.219298	CAP45_2000_005wpi_C3C5_5t_ATTATCACC_96		2	0	CAP63_1000_002wpi_C3C5_5t_GAGTACGAA_21		5	0	CAP88_2000_005wpi_C2C3_5t_ACACGCATC_322		2	0.282486	CAP210_1000_002wpi_C1C2_5t_CCTCAAATA_22		6	0.243309	CAP239_2010_006wpi_C1C2_5t_AAACTGGCA_14		19	0.486618	CAP239_3080_019wpi_C2C3_5t_TGCCCCGCAATCAC_168		19	2.45399	CAP239_3080_018wpi_C3C5_5t_CACAGTACG_69
5	0.219298	CAP45_2000_005wpi_C3C5_5t_CCCCCCCGA_96		2	0	CAP63_1000_002wpi_C3C5_5t_CAAAGGCAA_21		5	0	CAP88_2000_005wpi_C2C3_5t_ACAACCCCA_322		2	0.282486	CAP210_1000_002wpi_C1C2_5t_ACATTACTA_22		6	0.243309	CAP239_2010_006wpi_C1C2_5t_TTAGGTCTT_14		19	0.486618	CAP239_3080_019wpi_C2C3_5t_CATCTTGAAGAACT_136		19	2.45399	CAP239_3080_018wpi_C3C5_5t_ACCTCCCCG_67
5	0	CAP45_2000_005wpi_C3C5_5t_ATATGTGAA_95		2	0	CAP63_1000_002wpi_C3C5_5t_CGCCTGCTA_21		5	0	CAP88_2000_005wpi_C2C3_5t_ACATAACAC_322		2	0.282486	CAP210_1000_002wpi_C1C2_5t_CCGCCCCTA_22		6	0.243309	CAP239_2010_006wpi_C1C2_5t_TGTATTAAA_14		19	0.486618	CAP239_3080_019wpi_C2C3_5t_CATTGATATGTTAT_126		19	2.45399	CAP239_3080_018wpi_C3C5_5t_GTTGTAAAC_65
5	0	CAP45_2000_005wpi_C3C5_5t_CGGACAAGT_94		2	0	CAP63_1000_002wpi_C3C5_5t_GAAAGAGCG_21		5	0	CAP88_2000_005wpi_C2C3_5t_ACACCGGAA_322		2	0.282486	CAP210_1000_002wpi_C1C2_5t_TTGAGTCAG_22		6	0.243309	CAP239_2010_006wpi_C1C2_5t_AACACACTC_13		19	0.486618	CAP239_3080_019wpi_C2C3_5t_GGTTACATAAGAGT_126		19	2.45399	CAP239_3080_018wpi_C3C5_5t_GCCCCTCCG_63
5	0	CAP45_2000_005wpi_C3C5_5t_TATATAATC_88		2	0	CAP63_1000_002wpi_C3C5_5t_TGAATCTAT_21		5	0	CAP88_2000_005wpi_C2C3_5t_ACAAACCCC_322		2	0.282486	CAP210_1000_002wpi_C1C2_5t_CGGACAGGA_22		6	0.243309	CAP239_2010_006wpi_C1C2_5t_CCAGGGCAC_13		19	0.486618	CAP239_3080_019wpi_C2C3_5t_TCAGCTCCATAACA_108		19	2.45399	CAP239_3080_018wpi_C3C5_5t_AATTAAAGC_63
5	0	CAP45_2000_005wpi_C3C5_5t_TGCATCCAT_88		2	0	CAP63_1000_002wpi_C3C5_5t_GGCGTTGAT_21		5	0.245098	CAP88_2000_005wpi_C2C3_5t_ACACCGCAC_321		2	0.282486	CAP210_1000_002wpi_C1C2_5t_CGCTTATCT_22		6	0.243309	CAP239_2010_006wpi_C1C2_5t_TGCTCGGAC_13		19	0.486618	CAP239_3080_019wpi_C2C3_5t_CGTACCAGCCCCCC_102		19	2.45399	CAP239_3080_018wpi_C3C5_5t_GCTATATTC_62
5	0	CAP45_2000_005wpi_C3C5_5t_CACCAGCAT_87		2	0	CAP63_1000_002wpi_C3C5_5t_GTCAAGCTT_21		5	0	CAP88_2000_005wpi_C2C3_5t_ACACTACAG_321		2	0.282486	CAP210_1000_002wpi_C1C2_5t_AAAGGAGAC_22		6	0.243309	CAP239_2010_006wpi_C1C2_5t_ACCGATAAA_12		19	0.486618	CAP239_3080_019wpi_C2C3_5t_CCCTGCACCTCGCG_102		19	2.45399	CAP239_3080_018wpi_C3C5_5t_AAATACCTA_59
5	0	CAP45_2000_005wpi_C3C5_5t_TGTGGGCCT_85		2	0	CAP63_1000_002wpi_C3C5_5t_CTTAACATG_21		5	0	CAP88_2000_005wpi_C2C3_5t_ACAGTCATT_321		2	0.282486	CAP210_1000_002wpi_C1C2_5t_GGGTTCCCA_21		6	0.243309	CAP239_2010_006wpi_C1C2_5t_CACCCTCTT_12		19	0.486618	CAP239_3080_019wpi_C2C3_5t_CTCTGCCCCACGAA_98		19	2.45399	CAP239_3080_018wpi_C3C5_5t_GCATTATGG_58
5	0	CAP45_2000_005wpi_C3C5_5t_GCTCACCGG_82		2	0.208333	CAP63_1000_002wpi_C3C5_5t_TTTATGTGT_20		5	0	CAP88_2000_005wpi_C2C3_5t_ACAACCGGT_321		2	0.282486	CAP210_1000_002wpi_C1C2_5t_TGGTTTAAC_21		6	0.243309	CAP239_2010_006wpi_C1C2_5t_CCTCACAAA_12		19	0.486618	CAP239_3080_019wpi_C2C3_5t_AGTTAACATTGCAG_90		19	2.45399	CAP239_3080_018wpi_C3C5_5t_TCTATAAAG_57
5	0.219298	CAP45_2000_005wpi_C3C5_5t_TCCAGAAAC_80		2	0	CAP63_1000_002wpi_C3C5_5t_AGTCGTGTT_20		5	0	CAP88_2000_005wpi_C2C3_5t_ACACCCCTC_321		2	0.282486	CAP210_1000_002wpi_C1C2_5t_TCGTTCCTC_21		6	0.243309	CAP239_2010_006wpi_C1C2_5t_CGAAGCGAG_11		19	0.486618	CAP239_3080_019wpi_C2C3_5t_TCCCCTAATCTGAT_90		19	2.45399	CAP239_3080_018wpi_C3C5_5t_TAGATCATC_55
5	0	CAP45_2000_005wpi_C3C5_5t_ACTCTGAGT_80		2	0.208333	CAP63_1000_002wpi_C3C5_5t_TCGGTCCCA_20		5	0.490196	CAP88_2000_005wpi_C2C3_5t_ACATACGAC_321		2	0.282486	CAP210_1000_002wpi_C1C2_5t_CCCCCACCA_21		6	0.243309	CAP239_2010_006wpi_C1C2_5t_TAAGTAAGT_10		19	0.486618	CAP239_3080_019wpi_C2C3_5t_TGAGTTCGAATCCG_86		19	2.45399	CAP239_3080_018wpi_C3C5_5t_GATTATAAC_55
5	0	CAP45_2000_005wpi_C3C5_5t_TTTAAATGT_75		2	0	CAP63_1000_002wpi_C3C5_5t_AATGGCTAA_20		5	0	CAP88_2000_005wpi_C2C3_5t_ACACACCAT_321		2	0.282486	CAP210_1000_002wpi_C1C2_5t_TACAGCAGC_21		6	0.243309	CAP239_2010_006wpi_C1C2_5t_GCTTGACCA_9		19	0.486618	CAP239_3080_019wpi_C2C3_5t_ACACCGTCACTAAG_82		19	2.45399	CAP239_3080_018wpi_C3C5_5t_CAACACGTC_55
5	0	CAP45_2000_005wpi_C3C5_5t_GATCAAGAA_73		2	0	CAP63_1000_002wpi_C3C5_5t_GTGAACCAC_20		5	0	CAP88_2000_005wpi_C2C3_5t_ACACTAGCT_321		2	0.282486	CAP210_1000_002wpi_C1C2_5t_CCTGGTAAA_20		6	0.243309	CAP239_2010_006wpi_C1C2_5t_CGTCGAATG_9		19	0.486618	CAP239_3080_019wpi_C2C3_5t_GGCTACCGTCTCTG_80		19	2.45399	CAP239_3080_018wpi_C3C5_5t_CCAAACCGC_55
5	0	CAP45_2000_005wpi_C3C5_5t_ACTAGCTAT_72		2	0.416667	CAP63_1000_002wpi_C3C5_5t_TGTAAATTA_20		5	0	CAP88_2000_005wpi_C2C3_5t_ACAACCACC_321		2	0.282486	CAP210_1000_002wpi_C1C2_5t_CACCACAGT_20		6	0.243309	CAP239_2010_006wpi_C1C2_5t_ATGTTACCA_9		19	0.486618	CAP239_3080_019wpi_C2C3_5t_CGCATCTGCGCATC_74		19	2.45399	CAP239_3080_018wpi_C3C5_5t_CAACCCTTT_55
5	0.219298	CAP45_2000_005wpi_C3C5_5t_CTCGCTACG_72		2	0	CAP63_1000_002wpi_C3C5_5t_TAACGGTAT_20		5	0	CAP88_2000_005wpi_C2C3_5t_ACAAAGTCT_320		2	0.282486	CAP210_1000_002wpi_C1C2_5t_TAGTCCCCC_19		6	0.243309	CAP239_2010_006wpi_C1C2_5t_TAAGTAGAG_9		19	0.486618	CAP239_3080_019wpi_C2C3_5t_ACCCGAATTACTGG_74		19	2.45399	CAP239_3080_018wpi_C3C5_5t_ATCGGCAAG_54
5	0	CAP45_2000_005wpi_C3C5_5t_GCAAAGCAT_71		2	0	CAP63_1000_002wpi_C3C5_5t_AATAAAACG_20		5	0	CAP88_2000_005wpi_C2C3_5t_ACAGCCCTA_320		2	0.282486	CAP210_1000_002wpi_C1C2_5t_AGGGCGCGC_19		6	0.243309	CAP239_2010_006wpi_C1C2_5t_ACTAGAACC_8		19	0.486618	CAP239_3080_019wpi_C2C3_5t_CCATATAATCTCAT_68		19	2.45399	CAP239_3080_018wpi_C3C5_5t_CGGCATCCA_52
5	0	CAP45_2000_005wpi_C3C5_5t_TTATTAAGA_70		2	0.208333	CAP63_1000_002wpi_C3C5_5t_CCAAGTGAG_20		5	0	CAP88_2000_005wpi_C2C3_5t_ACACACCCG_320		2	0.282486	CAP210_1000_002wpi_C1C2_5t_CCTTCGCGC_19		6	0.243309	CAP239_2010_006wpi_C1C2_5t_GAACTGACT_8		19	0.486618	CAP239_3080_019wpi_C2C3_5t_CCCCCCCTCGCCAC_60		19	2.45399	CAP239_3080_018wpi_C3C5_5t_TAAGGACTA_52
5	0	CAP45_2000_005wpi_C3C5_5t_GATGACGCT_69		2	0	CAP63_1000_002wpi_C3C5_5t_GGCACTCCC_20		5	0	CAP88_2000_005wpi_C2C3_5t_ACACCGTCC_320		2	0.282486	CAP210_1000_002wpi_C1C2_5t_AAAGAACAT_19		6	0.243309	CAP239_2010_006wpi_C1C2_5t_AACAGCGCA_8		19	0.486618	CAP239_3080_019wpi_C2C3_5t_TCCACACGCCGGCC_58		19	2.45399	CAP239_3080_018wpi_C3C5_5t_GTCATGGTG_52
5	0	CAP45_2000_005wpi_C3C5_5t_GTTGTTACT_68		2	0	CAP63_1000_002wpi_C3C5_5t_CTAAGGCCC_20		5	0	CAP88_2000_005wpi_C2C3_5t_ACAACCCCG_319		2	0.282486	CAP210_1000_002wpi_C1C2_5t_GCCTGCTGC_19		6	0.243309	CAP239_2010_006wpi_C1C2_5t_TGACAAAAG_7		19	0.486618	CAP239_3080_019wpi_C2C3_5t_ACTCCTTCCCAGAC_54		19	2.45399	CAP239_3080_018wpi_C3C5_5t_AAAGCTTTC_50
5	0.219298	CAP45_2000_005wpi_C3C5_5t_CGCGCGCAC_68		2	0	CAP63_1000_002wpi_C3C5_5t_TTATTTGTA_20		5	0	CAP88_2000_005wpi_C2C3_5t_ACATCGAAC_319		2	0.282486	CAP210_1000_002wpi_C1C2_5t_GGCCCGAAT_19		6	0.243309	CAP239_2010_006wpi_C1C2_5t_GCCTCCCTG_7		19	0.486618	CAP239_3080_019wpi_C2C3_5t_GATAGCGTCCCCTT_44		19	2.45399	CAP239_3080_018wpi_C3C5_5t_TCACAGCGG_50
5	0	CAP45_2000_005wpi_C3C5_5t_GGCGGGTGT_66		2	0	CAP63_1000_002wpi_C3C5_5t_ACCTTGTTA_20		5	0	CAP88_2000_005wpi_C2C3_5t_ACACATTGT_319		2	0.282486	CAP210_1000_002wpi_C1C2_5t_ATAAGTTAC_18		6	0.243309	CAP239_2010_006wpi_C1C2_5t_CTACTGAAC_5		19	0.486618	CAP239_3080_019wpi_C2C3_5t_CCCCCCCCCCCTCC_44		19	2.45399	CAP239_3080_018wpi_C3C5_5t_ATTTCTATT_49
5	0	CAP45_2000_005wpi_C3C5_5t_CAAGAACTG_65		2	0	CAP63_1000_002wpi_C3C5_5t_GGATACGGA_20		5	0	CAP88_2000_005wpi_C2C3_5t_ACACCAACC_319		2	0.282486	CAP210_1000_002wpi_C1C2_5t_ACGTTTATG_18		6	0.243309	CAP239_2010_006wpi_C1C2_5t_GCGAACCCA_5		19	0.486618	CAP239_3080_019wpi_C2C3_5t_CCTACGAACCACAG_42		19	2.45399	CAP239_3080_018wpi_C3C5_5t_ACTAGACAC_49
5	0	CAP45_2000_005wpi_C3C5_5t_TTATACACT_61		2	0	CAP63_1000_002wpi_C3C5_5t_GCTTGTGTA_20		5	0	CAP88_2000_005wpi_C2C3_5t_ACACAATCA_318		2	0.282486	CAP210_1000_002wpi_C1C2_5t_GTGAAACAG_17		6	0.243309	CAP239_2010_006wpi_C1C2_5t_CGCATAATA_5		19	0.486618	CAP239_3080_019wpi_C2C3_5t_GAGCCCGCAAATTC_34		19	2.45399	CAP239_3080_018wpi_C3C5_5t_GTCCCCACT_48
5	0	CAP45_2000_005wpi_C3C5_5t_TTTTCCTTC_61		2	0	CAP63_1000_002wpi_C3C5_5t_AAAATCCGT_20		5	0	CAP88_2000_005wpi_C2C3_5t_ACATGTCTC_318		2	0.282486	CAP210_1000_002wpi_C1C2_5t_CAAGTGGCG_17		6	0.243309	CAP239_2010_006wpi_C1C2_5t_GCTACATTA_4		19	0.486618	CAP239_3080_019wpi_C2C3_5t_CTCCCTCCCCCGCC_34		19	2.45399	CAP239_3080_018wpi_C3C5_5t_GGAATTGTT_48
5	0	CAP45_2000_005wpi_C3C5_5t_TTAGGCCCG_61		2	0	CAP63_1000_002wpi_C3C5_5t_CTTGTCTCA_20		5	0	CAP88_2000_005wpi_C2C3_5t_ACAAGACCC_318		2	0.282486	CAP210_1000_002wpi_C1C2_5t_TATACGCTC_17		6	0	CAP239_2010_006wpi_C1C2_5t_CACTAACCC_105		19	0.486618	CAP239_3080_019wpi_C2C3_5t_TCTCCCCAAACCCC_32		19	2.45399	CAP239_3080_018wpi_C3C5_5t_AGGGGTTAT_48
5	0.219298	CAP45_2000_005wpi_C3C5_5t_TACTTAGCA_59		2	0.208333	CAP63_1000_002wpi_C3C5_5t_GTGTGCATT_20		5	0	CAP88_2000_005wpi_C2C3_5t_ACACCTCCC_317		2	0.282486	CAP210_1000_002wpi_C1C2_5t_CCGGGATCC_17		6	0	CAP239_2010_006wpi_C1C2_5t_CAGCCTAGC_67		19	0.486618	CAP239_3080_019wpi_C2C3_5t_TCTACGCCATCGAA_32		19	2.45399	CAP239_3080_018wpi_C3C5_5t_CCGGGAAAG_48
5	0	CAP45_2000_005wpi_C3C5_5t_TGTTCCCCA_59		2	0	CAP63_1000_002wpi_C3C5_5t_GCAGTGTCC_20		5	0	CAP88_2000_005wpi_C2C3_5t_ACAGCTAGC_317		2	0.282486	CAP210_1000_002wpi_C1C2_5t_TTACTTAAG_17		6	0	CAP239_2010_006wpi_C1C2_5t_GCCCCCTAA_64		19	0.486618	CAP239_3080_019wpi_C2C3_5t_CCCCGCCGGCCACC_28		19	2.45399	CAP239_3080_018wpi_C3C5_5t_AATCTATGA_47
5	0	CAP45_2000_005wpi_C3C5_5t_GGCAGCCCC_57		2	0	CAP63_1000_002wpi_C3C5_5t_CCCGCCACT_20		5	0	CAP88_2000_005wpi_C2C3_5t_ACATGGAGC_317		2	0.282486	CAP210_1000_002wpi_C1C2_5t_ACAAGGTTG_17		6	0	CAP239_2010_006wpi_C1C2_5t_CTCACGCCA_61		19	0.486618	CAP239_3080_019wpi_C2C3_5t_AACCCACACGCCCG_20		19	2.45399	CAP239_3080_018wpi_C3C5_5t_GTCAAATTT_46
5	0.219298	CAP45_2000_005wpi_C3C5_5t_CGTTTATAC_55		2	0	CAP63_1000_002wpi_C3C5_5t_CCAGCTCTT_20		5	0	CAP88_2000_005wpi_C2C3_5t_ACATGTCGG_317		2	0.282486	CAP210_1000_002wpi_C1C2_5t_CCGATAACT_16		6	0	CAP239_2010_006wpi_C1C2_5t_CTACCCCCC_60		19	0.486618	CAP239_3080_019wpi_C2C3_5t_CCCCCCCCCCCCCA_18		19	2.45399	CAP239_3080_018wpi_C3C5_5t_TACCAAAAG_45
5	0	CAP45_2000_005wpi_C3C5_5t_CCTTTTATC_53		2	0	CAP63_1000_002wpi_C3C5_5t_GCCGCCTCC_20		5	0	CAP88_2000_005wpi_C2C3_5t_ACACCCCCA_316		2	0.282486	CAP210_1000_002wpi_C1C2_5t_ATTGGCCTT_16		6	0	CAP239_2010_006wpi_C1C2_5t_AAGACGAAG_58		22	0.486618	CAP239_3090_022wpi_C2C3_5t_CTTTCGACAGGCTC_379		19	2.45399	CAP239_3080_018wpi_C3C5_5t_GCCTAAAAC_43
5	0	CAP45_2000_005wpi_C3C5_5t_CCCGCAACT_51		2	0	CAP63_1000_002wpi_C3C5_5t_GACGTACGC_20		5	0	CAP88_2000_005wpi_C2C3_5t_ACAAATACC_316		2	0.282486	CAP210_1000_002wpi_C1C2_5t_GCTCTCAAT_16		6	0	CAP239_2010_006wpi_C1C2_5t_AGCTGACAC_58		22	0.486618	CAP239_3090_022wpi_C2C3_5t_TACAAAGGACTTTC_378		19	2.45399	CAP239_3080_018wpi_C3C5_5t_TTGATGCGT_43
5	0	CAP45_2000_005wpi_C3C5_5t_GTATCGGTA_50		2	0	CAP63_1000_002wpi_C3C5_5t_TTATGATAA_20		5	0	CAP88_2000_005wpi_C2C3_5t_ACATATGCC_316		2	0.282486	CAP210_1000_002wpi_C1C2_5t_CCTGCCACA_16		6	0	CAP239_2010_006wpi_C1C2_5t_CGTGTACCA_57		22	0.486618	CAP239_3090_022wpi_C2C3_5t_CTCTACCGCCTAAT_375		19	2.45399	CAP239_3080_018wpi_C3C5_5t_AAAGAAAGG_43
5	0	CAP45_2000_005wpi_C3C5_5t_ATACGCATC_48		2	0.208333	CAP63_1000_002wpi_C3C5_5t_CCCCCTCCT_20		5	0	CAP88_2000_005wpi_C2C3_5t_ACACGCCCG_316		2	0.282486	CAP210_1000_002wpi_C1C2_5t_CCCCACCTA_16		6	0	CAP239_2010_006wpi_C1C2_5t_TTACCCTAA_57		22	0.486618	CAP239_3090_022wpi_C2C3_5t_TCACATACTGCATT_373		19	2.45399	CAP239_3080_018wpi_C3C5_5t_TTCGATATA_43
5	0	CAP45_2000_005wpi_C3C5_5t_AAACAACCT_47		2	0	CAP63_1000_002wpi_C3C5_5t_AATGCGTAC_20		5	0	CAP88_2000_005wpi_C2C3_5t_ACACAGACC_316		2	0.282486	CAP210_1000_002wpi_C1C2_5t_CGACATAAC_16		6	0	CAP239_2010_006wpi_C1C2_5t_TCACCAGTT_56		22	0.486618	CAP239_3090_022wpi_C2C3_5t_ACCTCGTCGCGCCC_373		19	2.45399	CAP239_3080_018wpi_C3C5_5t_GTTCCCCAC_40
5	0	CAP45_2000_005wpi_C3C5_5t_GTGGATTTT_47		2	0	CAP63_1000_002wpi_C3C5_5t_GTCTCTCAG_20		5	0	CAP88_2000_005wpi_C2C3_5t_ACACCGCTC_315		2	0.282486	CAP210_1000_002wpi_C1C2_5t_TTCCACACG_16		6	0	CAP239_2010_006wpi_C1C2_5t_TCCCCCCCC_55		22	0.486618	CAP239_3090_022wpi_C2C3_5t_CATCCCAGCTCTGA_373		19	2.45399	CAP239_3080_018wpi_C3C5_5t_ACCGGACTT_38
5	0	CAP45_2000_005wpi_C3C5_5t_AGCACCGCA_46		2	0	CAP63_1000_002wpi_C3C5_5t_TATCTTTTG_20		5	0	CAP88_2000_005wpi_C2C3_5t_ACACAGTTT_315		2	0.282486	CAP210_1000_002wpi_C1C2_5t_ATTTTCTCT_16		6	0	CAP239_2010_006wpi_C1C2_5t_ACCCCACCT_54		22	0.486618	CAP239_3090_022wpi_C2C3_5t_CGCAACGAGAATTT_373		19	2.45399	CAP239_3080_018wpi_C3C5_5t_GGGACCGGC_38
5	0.219298	CAP45_2000_005wpi_C3C5_5t_GTTATAAGC_45		2	0	CAP63_1000_002wpi_C3C5_5t_AATTAGAAA_20		5	0.245098	CAP88_2000_005wpi_C2C3_5t_ACAGGTGCA_315		2	0.282486	CAP210_1000_002wpi_C1C2_5t_GTCGGGAGC_16		6	0	CAP239_2010_006wpi_C1C2_5t_TCCTTCTCG_53		22	0.486618	CAP239_3090_022wpi_C2C3_5t_CAACTAGGATTATA_372		19	2.45399	CAP239_3080_018wpi_C3C5_5t_GATAAGACG_38
5	0	CAP45_2000_005wpi_C3C5_5t_GGACTGCGT_44		2	0	CAP63_1000_002wpi_C3C5_5t_CGAGCGCCT_20		5	0.245098	CAP88_2000_005wpi_C2C3_5t_ACACAAGTA_314		2	0.282486	CAP210_1000_002wpi_C1C2_5t_CCCAGGCGG_16		6	0	CAP239_2010_006wpi_C1C2_5t_GTTGAAGGG_52		22	0.486618	CAP239_3090_022wpi_C2C3_5t_TTAGCCTTCGTGAA_370		19	2.45399	CAP239_3080_018wpi_C3C5_5t_GCAAAGTGC_35
5	0	CAP45_2000_005wpi_C3C5_5t_TGCTCGGAC_44		2	0	CAP63_1000_002wpi_C3C5_5t_TTAGGAGAC_20		5	0	CAP88_2000_005wpi_C2C3_5t_ACACCACCG_314		2	0.282486	CAP210_1000_002wpi_C1C2_5t_ACGATATCG_15		6	0	CAP239_2010_006wpi_C1C2_5t_AACCGATGC_51		22	0.486618	CAP239_3090_022wpi_C2C3_5t_TACCGTCACGCTCC_369		19	2.45399	CAP239_3080_018wpi_C3C5_5t_TATGCTTTT_34
5	0	CAP45_2000_005wpi_C3C5_5t_TTTAAAGAG_44		2	0	CAP63_1000_002wpi_C3C5_5t_AGCGCCACT_20		5	0	CAP88_2000_005wpi_C2C3_5t_ACAGCTCAC_313		2	0.282486	CAP210_1000_002wpi_C1C2_5t_CGTCCTCGC_15		6	0	CAP239_2010_006wpi_C1C2_5t_ATCAAAAAT_51		22	0.486618	CAP239_3090_022wpi_C2C3_5t_CCCTGCACTCAACA_368		19	2.45399	CAP239_3080_018wpi_C3C5_5t_TCTCCCCTT_33
5	0.219298	CAP45_2000_005wpi_C3C5_5t_GGACCAGTT_42		2	0	CAP63_1000_002wpi_C3C5_5t_TCTGGACAG_20		5	0	CAP88_2000_005wpi_C2C3_5t_ACACATGGA_313		2	0.282486	CAP210_1000_002wpi_C1C2_5t_ACTATGATA_15		6	0	CAP239_2010_006wpi_C1C2_5t_AAACTTATA_51		22	0.486618	CAP239_3090_022wpi_C2C3_5t_AGAGCTCGCCTCCG_368		19	2.45399	CAP239_3080_018wpi_C3C5_5t_CATGTCCTA_33
5	0	CAP45_2000_005wpi_C3C5_5t_TAGGCCCCT_42		2	0	CAP63_1000_002wpi_C3C5_5t_TTTTCCAGT_20		5	0.490196	CAP88_2000_005wpi_C2C3_5t_ACAAGTGCG_313		2	0.282486	CAP210_1000_002wpi_C1C2_5t_ATCATGAGT_15		6	0	CAP239_2010_006wpi_C1C2_5t_ACCTTTGAC_51		22	0.486618	CAP239_3090_022wpi_C2C3_5t_CACCGAACTCACGT_368		19	2.45399	CAP239_3080_018wpi_C3C5_5t_GAGCAGCCT_33
5	0	CAP45_2000_005wpi_C3C5_5t_AACTCCATA_41		2	0	CAP63_1000_002wpi_C3C5_5t_TGTAACACT_20		5	0	CAP88_2000_005wpi_C2C3_5t_ACAGACTAC_313		2	0.282486	CAP210_1000_002wpi_C1C2_5t_TCGTTCCGC_15		6	0	CAP239_2010_006wpi_C1C2_5t_GAATAGCCA_50		22	0.486618	CAP239_3090_022wpi_C2C3_5t_CTGTACGTGTAAGT_368		19	2.45399	CAP239_3080_018wpi_C3C5_5t_AAGATAAAA_33
5	0	CAP45_2000_005wpi_C3C5_5t_AACACAACA_41		2	0	CAP63_1000_002wpi_C3C5_5t_CTAATTCTT_20		5	0	CAP88_2000_005wpi_C2C3_5t_ACACCACGC_312		2	0.282486	CAP210_1000_002wpi_C1C2_5t_AACGGGGTT_15		6	0	CAP239_2010_006wpi_C1C2_5t_GGATCGATG_50		22	0.486618	CAP239_3090_022wpi_C2C3_5t_TTGCGCTCTGACCT_367		19	2.45399	CAP239_3080_018wpi_C3C5_5t_ACCGGCAAC_32
5	0.219298	CAP45_2000_005wpi_C3C5_5t_TTACATGAG_41		2	0	CAP63_1000_002wpi_C3C5_5t_AATCACCTC_20		5	0	CAP88_2000_005wpi_C2C3_5t_ACACCGCCC_312		2	0.282486	CAP210_1000_002wpi_C1C2_5t_CACTCGCGC_15		6	0	CAP239_2010_006wpi_C1C2_5t_ATTGACCGC_49		22	0.486618	CAP239_3090_022wpi_C2C3_5t_AGGATAGGAGCTGG_367		19	2.45399	CAP239_3080_018wpi_C3C5_5t_GCCTAGTGA_32
5	0	CAP45_2000_005wpi_C3C5_5t_TACAAGCTC_39		2	0	CAP63_1000_002wpi_C3C5_5t_AATCCAAGT_20		5	0	CAP88_2000_005wpi_C2C3_5t_ACAGAGTTA_312		2	0.282486	CAP210_1000_002wpi_C1C2_5t_CCCGCGCCG_15		6	0	CAP239_2010_006wpi_C1C2_5t_GCACCTTAC_49		22	0.486618	CAP239_3090_022wpi_C2C3_5t_GACCGCCACAGGCG_364		19	2.45399	CAP239_3080_018wpi_C3C5_5t_ATAATTGTG_32
5	0	CAP45_2000_005wpi_C3C5_5t_TGTTTGTTA_39		2	0	CAP63_1000_002wpi_C3C5_5t_TAACGAGTC_20		5	0	CAP88_2000_005wpi_C2C3_5t_ACAATCGCC_312		2	0.282486	CAP210_1000_002wpi_C1C2_5t_TGATCAATT_14		6	0	CAP239_2010_006wpi_C1C2_5t_TAAAGCATA_49		22	0.486618	CAP239_3090_022wpi_C2C3_5t_ACACTAACCGTCAC_364		19	2.45399	CAP239_3080_018wpi_C3C5_5t_GAATAAAAT_31
5	0	CAP45_2000_005wpi_C3C5_5t_GTTCATTTG_39		2	0	CAP63_1000_002wpi_C3C5_5t_CTGAGATTA_20		5	0.245098	CAP88_2000_005wpi_C2C3_5t_ACATTAAAC_312		2	0.282486	CAP210_1000_002wpi_C1C2_5t_GGTATCGTA_14		6	0	CAP239_2010_006wpi_C1C2_5t_CACACTCTG_49		22	0.486618	CAP239_3090_022wpi_C2C3_5t_CCACCACGACCCTC_364		19	2.45399	CAP239_3080_018wpi_C3C5_5t_CCTCTGCTG_31
5	0	CAP45_2000_005wpi_C3C5_5t_CCACCACAC_38		2	0	CAP63_1000_002wpi_C3C5_5t_AGAACTGGA_20		5	0	CAP88_2000_005wpi_C2C3_5t_ACACCACCC_312		2	0.282486	CAP210_1000_002wpi_C1C2_5t_GCTAGACAC_14		6	0	CAP239_2010_006wpi_C1C2_5t_CCCACCCTG_49		22	0.486618	CAP239_3090_022wpi_C2C3_5t_CGATCCCAAGACCC_364		19	2.45399	CAP239_3080_018wpi_C3C5_5t_TAATCTAGA_30
5	0	CAP45_2000_005wpi_C3C5_5t_CTTAGCCAT_37		2	0	CAP63_1000_002wpi_C3C5_5t_ACTTTTCGT_20		5	0	CAP88_2000_005wpi_C2C3_5t_ACAGAGATA_311		2	0.282486	CAP210_1000_002wpi_C1C2_5t_CATCCCCGC_14		6	0	CAP239_2010_006wpi_C1C2_5t_GAAATCCAA_49		22	0.486618	CAP239_3090_022wpi_C2C3_5t_AACCTTAAGAGCCC_364		19	2.45399	CAP239_3080_018wpi_C3C5_5t_GATATAAAT_28
5	0	CAP45_2000_005wpi_C3C5_5t_GATGAGTAG_36		2	0	CAP63_1000_002wpi_C3C5_5t_GGAATATCG_20		5	0	CAP88_2000_005wpi_C2C3_5t_ACACCTGAT_311		2	0.282486	CAP210_1000_002wpi_C1C2_5t_TACGGCCGG_13		6	0	CAP239_2010_006wpi_C1C2_5t_GACAGCATC_49		22	0.486618	CAP239_3090_022wpi_C2C3_5t_TGTTTTACCTAGCA_364		19	2.45399	CAP239_3080_018wpi_C3C5_5t_AACTCAATT_28
5	0	CAP45_2000_005wpi_C3C5_5t_AGTAGGGAC_35		2	0	CAP63_1000_002wpi_C3C5_5t_TAGTACCCT_20		5	0	CAP88_2000_005wpi_C2C3_5t_ACACCCTAC_311		2	0.282486	CAP210_1000_002wpi_C1C2_5t_TCCACTTCC_13		6	0	CAP239_2010_006wpi_C1C2_5t_GCTGAAAAA_48		22	0.486618	CAP239_3090_022wpi_C2C3_5t_CAATACCCGTCGCC_363		19	2.45399	CAP239_3080_018wpi_C3C5_5t_ACCTGTACC_28
5	0	CAP45_2000_005wpi_C3C5_5t_TCGCCCTTT_34		2	0	CAP63_1000_002wpi_C3C5_5t_GACTGTTGC_20		5	0	CAP88_2000_005wpi_C2C3_5t_ACAAATCCC_311		2	0.282486	CAP210_1000_002wpi_C1C2_5t_TCAGGTAGC_13		6	0	CAP239_2010_006wpi_C1C2_5t_TGCTAGTAT_48		22	0.486618	CAP239_3090_022wpi_C2C3_5t_AACGTCGGACAGCA_362		19	2.45399	CAP239_3080_018wpi_C3C5_5t_CGTCTTGAG_27
5	0	CAP45_2000_005wpi_C3C5_5t_CTCTAGCGC_33		2	0	CAP63_1000_002wpi_C3C5_5t_CTAGTACCA_20		5	0	CAP88_2000_005wpi_C2C3_5t_ACACTCGCA_310		2	0.282486	CAP210_1000_002wpi_C1C2_5t_AACCCCGGC_13		6	0	CAP239_2010_006wpi_C1C2_5t_CACGCACTG_48		22	0.486618	CAP239_3090_022wpi_C2C3_5t_CTTCCCGCTCCCCT_360		19	2.45399	CAP239_3080_018wpi_C3C5_5t_ACCTCCGCG_27
5	0	CAP45_2000_005wpi_C3C5_5t_TATTTTGAA_30		2	0	CAP63_1000_002wpi_C3C5_5t_TCCACATGC_20		5	0	CAP88_2000_005wpi_C2C3_5t_ACACCCTCG_310		2	0.282486	CAP210_1000_002wpi_C1C2_5t_TCGTTAGGG_13		6	0	CAP239_2010_006wpi_C1C2_5t_CTAATTCAT_48		22	0.486618	CAP239_3090_022wpi_C2C3_5t_ATTGACACCGTCCA_360		19	2.45399	CAP239_3080_018wpi_C3C5_5t_GTTAAGAGA_27
5	0	CAP45_2000_005wpi_C3C5_5t_GGGGAAATC_28		2	0	CAP63_1000_002wpi_C3C5_5t_CCAGCTAGC_20		5	0	CAP88_2000_005wpi_C2C3_5t_ACATCCCCT_310		2	0.282486	CAP210_1000_002wpi_C1C2_5t_ACAATCATA_12		6	0	CAP239_2010_006wpi_C1C2_5t_TGTACCACA_48		22	0.486618	CAP239_3090_022wpi_C2C3_5t_CGTCAATCTCGACA_358		19	2.45399	CAP239_3080_018wpi_C3C5_5t_TCAGGGGCG_27
5	0	CAP45_2000_005wpi_C3C5_5t_GGGCTTTTC_27		2	0	CAP63_1000_002wpi_C3C5_5t_CATCTAAGC_20		5	0	CAP88_2000_005wpi_C2C3_5t_ACAGTCCCA_310		2	0.282486	CAP210_1000_002wpi_C1C2_5t_TTTCTAAAG_12		6	0	CAP239_2010_006wpi_C1C2_5t_GTGCAGTTA_48		22	0.486618	CAP239_3090_022wpi_C2C3_5t_AGGGTATGTTTTGA_357		19	2.45399	CAP239_3080_018wpi_C3C5_5t_GCCTTAGCT_27
5	0	CAP45_2000_005wpi_C3C5_5t_CTGGGAGTA_27		2	0	CAP63_1000_002wpi_C3C5_5t_AACGGCGGC_20		5	0	CAP88_2000_005wpi_C2C3_5t_ACACAATCC_310		2	0.282486	CAP210_1000_002wpi_C1C2_5t_CCTAAACGC_12		6	0	CAP239_2010_006wpi_C1C2_5t_TGGCCGAAC_48		22	0.486618	CAP239_3090_022wpi_C2C3_5t_TATCGGCAGTGTAG_357		19	2.45399	CAP239_3080_018wpi_C3C5_5t_GTCACCCGA_27
5	0	CAP45_2000_005wpi_C3C5_5t_ACCCCAGTA_27		2	0	CAP63_1000_002wpi_C3C5_5t_GTTTTAAGA_20		5	0	CAP88_2000_005wpi_C2C3_5t_ACAAGGCTA_309		2	0.282486	CAP210_1000_002wpi_C1C2_5t_TGCAAACGC_12		6	0	CAP239_2010_006wpi_C1C2_5t_AATGGGTTA_48		22	0.486618	CAP239_3090_022wpi_C2C3_5t_AGTACCAGACCACC_357		19	2.45399	CAP239_3080_018wpi_C3C5_5t_TGTACCGGA_26
5	0	CAP45_2000_005wpi_C3C5_5t_TCCACCTAG_27		2	0	CAP63_1000_002wpi_C3C5_5t_ACGGGACCA_20		5	0	CAP88_2000_005wpi_C2C3_5t_ACAGACACG_309		2	0.282486	CAP210_1000_002wpi_C1C2_5t_AAAGGAGGC_12		6	0	CAP239_2010_006wpi_C1C2_5t_GAGCGACCG_48		22	0.486618	CAP239_3090_022wpi_C2C3_5t_CTAGGGACGTATTA_357		19	2.45399	CAP239_3080_018wpi_C3C5_5t_AATTTCCAG_25
5	0	CAP45_2000_005wpi_C3C5_5t_AGTAATCAT_25		2	0	CAP63_1000_002wpi_C3C5_5t_CAATACTTG_20		5	0	CAP88_2000_005wpi_C2C3_5t_ACAAACCAG_309		2	0.282486	CAP210_1000_002wpi_C1C2_5t_ATTTCAAAC_12		6	0	CAP239_2010_006wpi_C1C2_5t_CAACTAACT_47		22	0.486618	CAP239_3090_022wpi_C2C3_5t_GGCCAATCTGTCTA_357		19	2.45399	CAP239_3080_018wpi_C3C5_5t_GGTTCCGGC_25
5	0	CAP45_2000_005wpi_C3C5_5t_CGCATGCTC_25		2	0	CAP63_1000_002wpi_C3C5_5t_CAGAACTTA_19		5	0	CAP88_2000_005wpi_C2C3_5t_ACAAGCGTT_309		2	0.282486	CAP210_1000_002wpi_C1C2_5t_AAAGAGAAA_11		6	0	CAP239_2010_006wpi_C1C2_5t_CTTTGACAT_47		22	0.486618	CAP239_3090_022wpi_C2C3_5t_TTAGACTCTTCCTA_356		19	2.45399	CAP239_3080_018wpi_C3C5_5t_ATCCCCCGC_25
5	0	CAP45_2000_005wpi_C3C5_5t_CTATAAAGC_24		2	0	CAP63_1000_002wpi_C3C5_5t_CCTAACAAC_19		5	0	CAP88_2000_005wpi_C2C3_5t_ACAAGTGAT_309		2	0.282486	CAP210_1000_002wpi_C1C2_5t_ACTCTCCTT_11		6	0	CAP239_2010_006wpi_C1C2_5t_GCAAGCCCC_47		22	0.486618	CAP239_3090_022wpi_C2C3_5t_CTGGTTCTGTGACT_356		19	2.45399	CAP239_3080_018wpi_C3C5_5t_CCCATCTGA_24
5	0	CAP45_2000_005wpi_C3C5_5t_GGCCCCCAC_24		2	0	CAP63_1000_002wpi_C3C5_5t_ATGGTAGCG_19		5	0	CAP88_2000_005wpi_C2C3_5t_ACACACCCC_308		2	0.282486	CAP210_1000_002wpi_C1C2_5t_CGGATACTG_11		6	0	CAP239_2010_006wpi_C1C2_5t_GATAACGAT_46		22	0.486618	CAP239_3090_022wpi_C2C3_5t_ACACTCCCCCTCGC_355		19	2.45399	CAP239_3080_018wpi_C3C5_5t_CGCCCCGAG_23
5	0	CAP45_2000_005wpi_C3C5_5t_ACTGGAGTT_22		2	0	CAP63_1000_002wpi_C3C5_5t_ATTTATAAT_19		5	0	CAP88_2000_005wpi_C2C3_5t_ACAGACCTC_308		2	0.282486	CAP210_1000_002wpi_C1C2_5t_CGACCATAC_11		6	0	CAP239_2010_006wpi_C1C2_5t_CATCACAAT_46		22	0.486618	CAP239_3090_022wpi_C2C3_5t_GCAGAGTCTTTGAT_354		19	2.45399	CAP239_3080_018wpi_C3C5_5t_AAGGGGGTA_23
5	0	CAP45_2000_005wpi_C3C5_5t_AATAAGCGT_21		2	0.208333	CAP63_1000_002wpi_C3C5_5t_GTAATCAAT_19		5	0	CAP88_2000_005wpi_C2C3_5t_ACACTGATG_307		2	0.282486	CAP210_1000_002wpi_C1C2_5t_CGGACGCAC_11		6	0	CAP239_2010_006wpi_C1C2_5t_TCCCCCCGA_46		22	0.486618	CAP239_3090_022wpi_C2C3_5t_CCCATCACGCCGCA_354		19	2.45399	CAP239_3080_018wpi_C3C5_5t_AAATCACGC_22
5	0	CAP45_2000_005wpi_C3C5_5t_ACAGGCATA_20		2	0	CAP63_1000_002wpi_C3C5_5t_CCCACCATG_19		5	0	CAP88_2000_005wpi_C2C3_5t_ACACGCCAC_307		2	0.282486	CAP210_1000_002wpi_C1C2_5t_CTCGTAAGC_11		6	0	CAP239_2010_006wpi_C1C2_5t_CCCCTCCCT_46		22	0.486618	CAP239_3090_022wpi_C2C3_5t_TCGGTCGAAAACTT_353		19	2.45399	CAP239_3080_018wpi_C3C5_5t_ACCAAAAGC_22
5	0.219298	CAP45_2000_005wpi_C3C5_5t_AAAAGTAGG_19		2	0	CAP63_1000_002wpi_C3C5_5t_CACTCACGT_19		5	0	CAP88_2000_005wpi_C2C3_5t_ACACCCCCG_307		2	0.282486	CAP210_1000_002wpi_C1C2_5t_TTATCCGAA_11		6	0	CAP239_2010_006wpi_C1C2_5t_GCTTCCCTC_46		22	0.486618	CAP239_3090_022wpi_C2C3_5t_ACATCTTCGCCCCC_353		19	2.45399	CAP239_3080_018wpi_C3C5_5t_AATAGAATG_22
5	0	CAP45_2000_005wpi_C3C5_5t_GTCTGGGGC_11		2	0	CAP63_1000_002wpi_C3C5_5t_ACCCCTTCC_19		5	0	CAP88_2000_005wpi_C2C3_5t_ACAACTGAG_307		2	0.282486	CAP210_1000_002wpi_C1C2_5t_AACCATGCG_11		6	0	CAP239_2010_006wpi_C1C2_5t_GAACAGCAC_46		22	0.486618	CAP239_3090_022wpi_C2C3_5t_CGACCGACCAATTA_353		19	2.45399	CAP239_3080_018wpi_C3C5_5t_CTATGCCGC_21
9	0	CAP45_2030_009wpi_C3C5_5t_TAATTTGAG_366		2	0	CAP63_1000_002wpi_C3C5_5t_AAAATTCAA_19		5	0	CAP88_2000_005wpi_C2C3_5t_ACAACCGCA_307		2	0.282486	CAP210_1000_002wpi_C1C2_5t_AATCTTGAA_11		6	0	CAP239_2010_006wpi_C1C2_5t_GTACTTGCA_46		22	0.486618	CAP239_3090_022wpi_C2C3_5t_GCTCTACGTCCTCT_352		19	2.45399	CAP239_3080_018wpi_C3C5_5t_TTCGCGTCC_21
9	0	CAP45_2030_009wpi_C3C5_5t_TTATCACCG_357		2	0	CAP63_1000_002wpi_C3C5_5t_CTTCGGATT_19		5	0	CAP88_2000_005wpi_C2C3_5t_ACACCGCGT_306		2	0.282486	CAP210_1000_002wpi_C1C2_5t_CGGACGCGC_11		6	0	CAP239_2010_006wpi_C1C2_5t_GCAAGTTGA_46		22	0.486618	CAP239_3090_022wpi_C2C3_5t_GATCGCGCACCGTG_352		19	2.45399	CAP239_3080_018wpi_C3C5_5t_AAGTGATCA_21
9	0	CAP45_2030_009wpi_C3C5_5t_TTTCATTGC_353		2	0	CAP63_1000_002wpi_C3C5_5t_CCCTCAACT_19		5	0	CAP88_2000_005wpi_C2C3_5t_ACAGGTATA_306		2	0.282486	CAP210_1000_002wpi_C1C2_5t_GGGTGTGCG_10		6	0	CAP239_2010_006wpi_C1C2_5t_AGCCACAAT_46		22	0.486618	CAP239_3090_022wpi_C2C3_5t_TTTTCCACATAACC_352		19	2.45399	CAP239_3080_018wpi_C3C5_5t_ATCTAGCAC_20
9	0.219298	CAP45_2030_009wpi_C3C5_5t_GTAAAACGT_352		2	0	CAP63_1000_002wpi_C3C5_5t_TAAGCGCCT_19		5	0.245098	CAP88_2000_005wpi_C2C3_5t_ACAGCCACC_306		2	0.282486	CAP210_1000_002wpi_C1C2_5t_TGTCTAGGC_10		6	0	CAP239_2010_006wpi_C1C2_5t_ACTCGACTG_45		22	0.486618	CAP239_3090_022wpi_C2C3_5t_AGAGGGAAGTCGAA_349		19	2.45399	CAP239_3080_018wpi_C3C5_5t_ATCCCTGTG_20
9	0.219298	CAP45_2030_009wpi_C3C5_5t_GTCGCAAAA_352		2	0	CAP63_1000_002wpi_C3C5_5t_CAAGTAATA_19		5	0	CAP88_2000_005wpi_C2C3_5t_ACATACCCT_306		2	0.282486	CAP210_1000_002wpi_C1C2_5t_TCCCGGCGC_10		6	0	CAP239_2010_006wpi_C1C2_5t_CAAGTAGGA_45		22	0.486618	CAP239_3090_022wpi_C2C3_5t_TGCGCAAAAGCACC_348		19	2.45399	CAP239_3080_018wpi_C3C5_5t_CGCCGTTCA_19
9	0	CAP45_2030_009wpi_C3C5_5t_TACTTACTC_352		2	0.208333	CAP63_1000_002wpi_C3C5_5t_CATTCTGAC_19		5	0	CAP88_2000_005wpi_C2C3_5t_ACATCCCCC_305		2	0.282486	CAP210_1000_002wpi_C1C2_5t_AAGTGAGCA_10		6	0	CAP239_2010_006wpi_C1C2_5t_CTAAATGCT_45		22	0.486618	CAP239_3090_022wpi_C2C3_5t_GCGCCGCCCCCCAC_347		19	2.45399	CAP239_3080_018wpi_C3C5_5t_CTATATTAA_18
9	0	CAP45_2030_009wpi_C3C5_5t_CACGTGCAC_351		2	0	CAP63_1000_002wpi_C3C5_5t_CCTAAACTG_19		5	0	CAP88_2000_005wpi_C2C3_5t_ACAACGGAC_305		2	0.282486	CAP210_1000_002wpi_C1C2_5t_ACAGTATTG_10		6	0	CAP239_2010_006wpi_C1C2_5t_CCCCAGATC_45		22	0.486618	CAP239_3090_022wpi_C2C3_5t_TCCCGCCTCTGGAA_347		19	2.45399	CAP239_3080_018wpi_C3C5_5t_TCGTATCCC_18
9	0	CAP45_2030_009wpi_C3C5_5t_ACCAACCGC_351		2	0	CAP63_1000_002wpi_C3C5_5t_AAGTCTAGG_19		5	0.245098	CAP88_2000_005wpi_C2C3_5t_ACACCAGAC_304		2	0.282486	CAP210_1000_002wpi_C1C2_5t_ACACCAGCG_10		6	0	CAP239_2010_006wpi_C1C2_5t_TACGCAGGG_45		22	0.486618	CAP239_3090_022wpi_C2C3_5t_AGCAAGGATACCCT_347		19	2.45399	CAP239_3080_018wpi_C3C5_5t_TAGTGTTGC_17
9	0	CAP45_2030_009wpi_C3C5_5t_AAAGATTTT_350		2	0.208333	CAP63_1000_002wpi_C3C5_5t_GAGAATTAT_19		5	0	CAP88_2000_005wpi_C2C3_5t_ACACATGAG_304		2	0.282486	CAP210_1000_002wpi_C1C2_5t_TAGCCCAAA_10		6	0	CAP239_2010_006wpi_C1C2_5t_CTATAAGAC_45		22	0.486618	CAP239_3090_022wpi_C2C3_5t_CATACAGAGCTGGT_347		19	2.45399	CAP239_3080_018wpi_C3C5_5t_CCCGGCCAT_17
9	0	CAP45_2030_009wpi_C3C5_5t_GCCCGCGGT_350		2	0.416667	CAP63_1000_002wpi_C3C5_5t_TCGCGTTCT_19		5	0	CAP88_2000_005wpi_C2C3_5t_ACACGAGCC_302		2	0.282486	CAP210_1000_002wpi_C1C2_5t_CCCCCGGTG_10		6	0	CAP239_2010_006wpi_C1C2_5t_GTGCCGGTC_45		22	0.486618	CAP239_3090_022wpi_C2C3_5t_CCAGCGCACTTCCA_346		19	2.45399	CAP239_3080_018wpi_C3C5_5t_TTTAGTACG_16
9	0	CAP45_2030_009wpi_C3C5_5t_ATAGACTCG_349		2	0	CAP63_1000_002wpi_C3C5_5t_GTGGTTCGA_19		5	0	CAP88_2000_005wpi_C2C3_5t_ACACGAAAT_302		2	0.282486	CAP210_1000_002wpi_C1C2_5t_CCCGTATGC_9		6	0	CAP239_2010_006wpi_C1C2_5t_GCGAGCACG_45		22	0.486618	CAP239_3090_022wpi_C2C3_5t_GGTACCCACTAGGC_346		19	2.45399	CAP239_3080_018wpi_C3C5_5t_TGACTACCG_15
9	0	CAP45_2030_009wpi_C3C5_5t_GGTTCGCTA_349		2	0	CAP63_1000_002wpi_C3C5_5t_GAACATACC_19		5	0	CAP88_2000_005wpi_C2C3_5t_ACATCTACT_301		2	0.282486	CAP210_1000_002wpi_C1C2_5t_TAGCTTAGG_9		6	0	CAP239_2010_006wpi_C1C2_5t_AGAAACAGA_45		22	0.486618	CAP239_3090_022wpi_C2C3_5t_CCTCTGCCGGCCAC_344		19	2.45399	CAP239_3080_018wpi_C3C5_5t_ACAGTCGCT_15
9	0.438597	CAP45_2030_009wpi_C3C5_5t_AAGCTGCTA_349		2	0.416667	CAP63_1000_002wpi_C3C5_5t_AATGCAGCA_19		5	0	CAP88_2000_005wpi_C2C3_5t_ACAGTGATC_301		2	0.282486	CAP210_1000_002wpi_C1C2_5t_ATCGTCTAA_9		6	0	CAP239_2010_006wpi_C1C2_5t_AAGAGCGGA_45		22	0.486618	CAP239_3090_022wpi_C2C3_5t_CCGACGACCTATGG_344		19	2.45399	CAP239_3080_018wpi_C3C5_5t_CTAAACAAA_15
9	0.219298	CAP45_2030_009wpi_C3C5_5t_GAATATGTA_349		2	0	CAP63_1000_002wpi_C3C5_5t_GTACGGGCG_19		5	0	CAP88_2000_005wpi_C2C3_5t_ACAGCATAC_301		2	0.282486	CAP210_1000_002wpi_C1C2_5t_TTATTGCGA_9		6	0	CAP239_2010_006wpi_C1C2_5t_GGAAGTGCA_44		22	0.486618	CAP239_3090_022wpi_C2C3_5t_CACGCCTCCCCTGT_344		19	2.45399	CAP239_3080_018wpi_C3C5_5t_TGGATACCA_15
9	0	CAP45_2030_009wpi_C3C5_5t_TACCGAGTC_349		2	0	CAP63_1000_002wpi_C3C5_5t_TTATTCACG_19		5	0	CAP88_2000_005wpi_C2C3_5t_ACATGCGGC_301		2	0.282486	CAP210_1000_002wpi_C1C2_5t_CAGCCGCAT_9		6	0	CAP239_2010_006wpi_C1C2_5t_ACGTTCCCG_44		22	0.486618	CAP239_3090_022wpi_C2C3_5t_ACGTGACACCAAAC_344		19	2.45399	CAP239_3080_018wpi_C3C5_5t_GCAATTTAA_13
9	0.219298	CAP45_2030_009wpi_C3C5_5t_GCGTGTAAG_349		2	0	CAP63_1000_002wpi_C3C5_5t_TCCTTAACC_19		5	0	CAP88_2000_005wpi_C2C3_5t_ACATAGCCC_300		2	0.282486	CAP210_1000_002wpi_C1C2_5t_AAACACACC_9		6	0	CAP239_2010_006wpi_C1C2_5t_AGCGCTTCA_44		22	0.486618	CAP239_3090_022wpi_C2C3_5t_TCAACGCGCCTCGC_344		19	2.45399	CAP239_3080_018wpi_C3C5_5t_GATATACCG_13
9	0.877193	CAP45_2030_009wpi_C3C5_5t_TTTTAATCA_348		2	0	CAP63_1000_002wpi_C3C5_5t_AATGTTTCT_19		5	0	CAP88_2000_005wpi_C2C3_5t_ACACGAGTA_300		2	0.282486	CAP210_1000_002wpi_C1C2_5t_TATCAGAGT_9		6	0	CAP239_2010_006wpi_C1C2_5t_CCCCACCCC_44		22	0.486618	CAP239_3090_022wpi_C2C3_5t_GCGGTAGGACGCAA_344		19	2.45399	CAP239_3080_018wpi_C3C5_5t_ACGCGCTCC_13
9	0.219298	CAP45_2030_009wpi_C3C5_5t_GTAAGGAGC_348		2	0	CAP63_1000_002wpi_C3C5_5t_GTACTTCAC_19		5	0	CAP88_2000_005wpi_C2C3_5t_ACAGGCGTA_300		2	0.282486	CAP210_1000_002wpi_C1C2_5t_CTCCGGTAA_9		6	0	CAP239_2010_006wpi_C1C2_5t_CAGATCCCC_44		22	0.486618	CAP239_3090_022wpi_C2C3_5t_CGGCATCCCCCCCT_342		19	2.45399	CAP239_3080_018wpi_C3C5_5t_AAGCACATC_13
9	0	CAP45_2030_009wpi_C3C5_5t_GGTGCGAGA_348		2	0	CAP63_1000_002wpi_C3C5_5t_TAAAGCTGC_19		5	0	CAP88_2000_005wpi_C2C3_5t_ACACCCCCC_300		2	0.282486	CAP210_1000_002wpi_C1C2_5t_TTACAACAA_9		6	0	CAP239_2010_006wpi_C1C2_5t_AACCCTGTT_44		22	0.486618	CAP239_3090_022wpi_C2C3_5t_GCCCCGAGCGGCCC_340		19	2.45399	CAP239_3080_018wpi_C3C5_5t_CAATGTCTT_12
9	0	CAP45_2030_009wpi_C3C5_5t_GCAAATTTT_347		2	0	CAP63_1000_002wpi_C3C5_5t_CATATGCCA_19		5	0.245098	CAP88_2000_005wpi_C2C3_5t_ACACACCCA_300		2	0.282486	CAP210_1000_002wpi_C1C2_5t_AAGGCCTAC_9		6	0	CAP239_2010_006wpi_C1C2_5t_CTACTCCCC_44		22	0.486618	CAP239_3090_022wpi_C2C3_5t_GTTTCCGTCCCCCA_339		19	2.45399	CAP239_3080_018wpi_C3C5_5t_GTGGTGCCT_12
9	0.219298	CAP45_2030_009wpi_C3C5_5t_TGATTTTGT_346		2	0	CAP63_1000_002wpi_C3C5_5t_ACAATTCGG_19		5	0	CAP88_2000_005wpi_C2C3_5t_ACAGAGAGA_300		2	0.282486	CAP210_1000_002wpi_C1C2_5t_TCACTTATT_8		6	0	CAP239_2010_006wpi_C1C2_5t_TCTACCCGA_44		22	0.486618	CAP239_3090_022wpi_C2C3_5t_GAGGCAATTACCAC_339		19	2.45399	CAP239_3080_018wpi_C3C5_5t_TAGGGTATG_12
9	0	CAP45_2030_009wpi_C3C5_5t_CGCTACCTG_346		2	0	CAP63_1000_002wpi_C3C5_5t_ACAGTGTAA_19		5	0	CAP88_2000_005wpi_C2C3_5t_ACACCTACA_299		2	0.282486	CAP210_1000_002wpi_C1C2_5t_TGTCTAGTC_8		6	0	CAP239_2010_006wpi_C1C2_5t_GGCGACATA_44		22	0.486618	CAP239_3090_022wpi_C2C3_5t_CCGCCGCCCCCCGA_338		19	2.45399	CAP239_3080_018wpi_C3C5_5t_AGGGATTCA_12
9	0	CAP45_2030_009wpi_C3C5_5t_AGATATACA_346		2	0	CAP63_1000_002wpi_C3C5_5t_TGTTTTTTG_19		5	0	CAP88_2000_005wpi_C2C3_5t_ACATAGTGG_299		2	0.282486	CAP210_1000_002wpi_C1C2_5t_TCCGTCCCC_8		6	0	CAP239_2010_006wpi_C1C2_5t_ATGGAATAG_44		22	0.486618	CAP239_3090_022wpi_C2C3_5t_CTCTTTCCGGCGTC_338		19	2.45399	CAP239_3080_018wpi_C3C5_5t_CGATGCCCA_11
9	0	CAP45_2030_009wpi_C3C5_5t_CGTTTAGAG_346		2	0	CAP63_1000_002wpi_C3C5_5t_TCGGCACCT_19		5	0	CAP88_2000_005wpi_C2C3_5t_ACAAAAGCA_299		2	0.282486	CAP210_1000_002wpi_C1C2_5t_GAACCAGCG_7		6	0	CAP239_2010_006wpi_C1C2_5t_CAACCGCAC_44		22	0.486618	CAP239_3090_022wpi_C2C3_5t_TGCTTACCCCCACC_338		19	2.45399	CAP239_3080_018wpi_C3C5_5t_CAAAGACGA_10
9	0	CAP45_2030_009wpi_C3C5_5t_CGTCGCCCC_345		2	0.208333	CAP63_1000_002wpi_C3C5_5t_CTAATGTGC_19		5	0	CAP88_2000_005wpi_C2C3_5t_ACAGAGACA_299		2	0.282486	CAP210_1000_002wpi_C1C2_5t_AACGGACCG_7		6	0	CAP239_2010_006wpi_C1C2_5t_ACCTGCACC_43		22	0.486618	CAP239_3090_022wpi_C2C3_5t_CTTGGGTTGACCAA_336		19	2.45399	CAP239_3080_018wpi_C3C5_5t_GGCCACCGG_10
9	0.219298	CAP45_2030_009wpi_C3C5_5t_CACTCTACT_344		2	0	CAP63_1000_002wpi_C3C5_5t_GTTCACCTT_19		5	0	CAP88_2000_005wpi_C2C3_5t_ACACACCAA_297		2	0.282486	CAP210_1000_002wpi_C1C2_5t_AATATTAGC_7		6	0	CAP239_2010_006wpi_C1C2_5t_TAGCGCGCT_43		22	0.486618	CAP239_3090_022wpi_C2C3_5t_TCTATTGTGTAACA_334		19	2.45399	CAP239_3080_018wpi_C3C5_5t_ACCGCAATC_10
9	0	CAP45_2030_009wpi_C3C5_5t_AGGACTCAT_344		2	0	CAP63_1000_002wpi_C3C5_5t_AAGTAAAGA_19		5	0	CAP88_2000_005wpi_C2C3_5t_ACAGGCCTA_297		2	0.282486	CAP210_1000_002wpi_C1C2_5t_ATGTATAAA_7		6	0	CAP239_2010_006wpi_C1C2_5t_CCCCGCCGC_43		22	0.486618	CAP239_3090_022wpi_C2C3_5t_CAGCTGTCTTAGGC_330		19	2.45399	CAP239_3080_018wpi_C3C5_5t_GTAACCCGG_10
9	0.219298	CAP45_2030_009wpi_C3C5_5t_TAGATCACA_344		2	0	CAP63_1000_002wpi_C3C5_5t_AAAACCGGA_19		5	0	CAP88_2000_005wpi_C2C3_5t_ACACTCTAA_296		2	0.282486	CAP210_1000_002wpi_C1C2_5t_AGCCAAAGC_7		6	0	CAP239_2010_006wpi_C1C2_5t_CGATCACCG_43		22	0.486618	CAP239_3090_022wpi_C2C3_5t_CTAGTCGGTAATAT_324		19	2.45399	CAP239_3080_018wpi_C3C5_5t_CCCACGACG_9
9	0.219298	CAP45_2030_009wpi_C3C5_5t_GAAATATTA_343		2	0	CAP63_1000_002wpi_C3C5_5t_TCCTTTCCC_19		5	0	CAP88_2000_005wpi_C2C3_5t_ACAGTCCCC_296		2	0.282486	CAP210_1000_002wpi_C1C2_5t_GAGCCGTCG_7		6	0	CAP239_2010_006wpi_C1C2_5t_CGTATCGGT_43		22	0.486618	CAP239_3090_022wpi_C2C3_5t_TAACGATTAGTCCC_324		19	2.45399	CAP239_3080_018wpi_C3C5_5t_CACCCTTCG_9
9	0	CAP45_2030_009wpi_C3C5_5t_CTCTGCGCC_343		2	0	CAP63_1000_002wpi_C3C5_5t_GAGATAAAA_19		5	0	CAP88_2000_005wpi_C2C3_5t_ACACACCTC_295		2	0.282486	CAP210_1000_002wpi_C1C2_5t_CGCCACCCT_7		6	0	CAP239_2010_006wpi_C1C2_5t_CGCGAGATA_43		22	0.486618	CAP239_3090_022wpi_C2C3_5t_ACAGCTATTCTTTC_324		19	2.45399	CAP239_3080_018wpi_C3C5_5t_ATTATTTGC_9
9	0.438597	CAP45_2030_009wpi_C3C5_5t_CTACGCTGG_342		2	0	CAP63_1000_002wpi_C3C5_5t_GCCAATAGG_19		5	0.245098	CAP88_2000_005wpi_C2C3_5t_ACATCCACT_295		2	0.282486	CAP210_1000_002wpi_C1C2_5t_TTAGCCCAC_7		6	0	CAP239_2010_006wpi_C1C2_5t_ACCCTTACA_43		22	0.486618	CAP239_3090_022wpi_C2C3_5t_CATTACCTCACTGA_323		19	2.45399	CAP239_3080_018wpi_C3C5_5t_TACAAACTG_8
9	0	CAP45_2030_009wpi_C3C5_5t_CGCTGTGTG_342		2	0	CAP63_1000_002wpi_C3C5_5t_GCACGGACC_19		5	0.490196	CAP88_2000_005wpi_C2C3_5t_ACATGCCTG_294		2	0.282486	CAP210_1000_002wpi_C1C2_5t_AACGCCCGA_7		6	0	CAP239_2010_006wpi_C1C2_5t_TATCCTAGC_43		22	0.486618	CAP239_3090_022wpi_C2C3_5t_GTGGAGACGCCCGG_322		19	2.45399	CAP239_3080_018wpi_C3C5_5t_TACCCGAGA_8
9	0	CAP45_2030_009wpi_C3C5_5t_ATCTGCGCC_341		2	0	CAP63_1000_002wpi_C3C5_5t_ACCCTATGT_19		5	0	CAP88_2000_005wpi_C2C3_5t_ACAAGGAAT_294		2	0.282486	CAP210_1000_002wpi_C1C2_5t_GCGCAACCC_7		6	0	CAP239_2010_006wpi_C1C2_5t_TGGGAACTC_43		22	0.486618	CAP239_3090_022wpi_C2C3_5t_CTGATGTACCGACT_322		19	2.45399	CAP239_3080_018wpi_C3C5_5t_AACCGCAGT_7
9	0.219298	CAP45_2030_009wpi_C3C5_5t_TTACCATTC_341		2	0	CAP63_1000_002wpi_C3C5_5t_AACTAATCC_19		5	0	CAP88_2000_005wpi_C2C3_5t_ACAAGCCTC_294		2	0.282486	CAP210_1000_002wpi_C1C2_5t_AAAACACAA_7		6	0	CAP239_2010_006wpi_C1C2_5t_TCATCTCTT_43		22	0.486618	CAP239_3090_022wpi_C2C3_5t_CCCCAGCCTACGTC_320		19	2.45399	CAP239_3080_018wpi_C3C5_5t_ATTGAAAGG_6
9	0	CAP45_2030_009wpi_C3C5_5t_AAAGGGTGT_341		2	0	CAP63_1000_002wpi_C3C5_5t_AGTGAACTC_19		5	0	CAP88_2000_005wpi_C2C3_5t_ACACCCTCT_294		2	0.282486	CAP210_1000_002wpi_C1C2_5t_CCGACGATC_7		6	0	CAP239_2010_006wpi_C1C2_5t_AGAGCGCTT_43		22	0.486618	CAP239_3090_022wpi_C2C3_5t_GGAACCCTCTTGCG_318		19	2.45399	CAP239_3080_018wpi_C3C5_5t_CTCCGCTTC_6
9	0	CAP45_2030_009wpi_C3C5_5t_CCATAAGGT_340		2	0	CAP63_1000_002wpi_C3C5_5t_CGTTAGTAT_19		5	0	CAP88_2000_005wpi_C2C3_5t_ACATGCCGC_294		2	0.282486	CAP210_1000_002wpi_C1C2_5t_TTAATACTA_7		6	0	CAP239_2010_006wpi_C1C2_5t_CTTTCGTAT_43		22	0.486618	CAP239_3090_022wpi_C2C3_5t_CTGCCAGCGCCCAT_318		19	2.45399	CAP239_3080_018wpi_C3C5_5t_TAGAATATT_5
9	0	CAP45_2030_009wpi_C3C5_5t_GAGACCCAA_340		2	0	CAP63_1000_002wpi_C3C5_5t_CTGTTCATT_19		5	0.245098	CAP88_2000_005wpi_C2C3_5t_ACAAGGCCA_292		2	0.282486	CAP210_1000_002wpi_C1C2_5t_CCATGAGCG_7		6	0	CAP239_2010_006wpi_C1C2_5t_CACAGGGCC_43		22	0.486618	CAP239_3090_022wpi_C2C3_5t_ACCGGTAACTTCGC_318		22	2.45399	CAP239_3090_022wpi_C3C5_5t_CACGCGTTC_84
9	0	CAP45_2030_009wpi_C3C5_5t_TGAGATTCG_340		2	0.208333	CAP63_1000_002wpi_C3C5_5t_ATGAAGGCG_19		5	0	CAP88_2000_005wpi_C2C3_5t_ACAGCACTC_292		2	0.282486	CAP210_1000_002wpi_C1C2_5t_ACCACCCGG_7		6	0	CAP239_2010_006wpi_C1C2_5t_AGTATGATG_43		22	0.486618	CAP239_3090_022wpi_C2C3_5t_CCCCGCCCCCCTTC_316		22	2.45399	CAP239_3090_022wpi_C3C5_5t_ATGAGGCTT_70
9	0	CAP45_2030_009wpi_C3C5_5t_CGCCTCTTG_339		2	0	CAP63_1000_002wpi_C3C5_5t_TCGACTACA_19		5	0	CAP88_2000_005wpi_C2C3_5t_ACACAGAGA_291		2	0.282486	CAP210_1000_002wpi_C1C2_5t_CTGTAGGCT_7		6	0	CAP239_2010_006wpi_C1C2_5t_AAAGTTACC_43		22	0.486618	CAP239_3090_022wpi_C2C3_5t_CGAGGAACCATTAT_316		22	2.45399	CAP239_3090_022wpi_C3C5_5t_TTTGACCTG_65
9	0.219298	CAP45_2030_009wpi_C3C5_5t_CCTTACAAG_339		2	0	CAP63_1000_002wpi_C3C5_5t_TGGCCCAAA_19		5	0	CAP88_2000_005wpi_C2C3_5t_ACAGTGTTC_290		2	0.282486	CAP210_1000_002wpi_C1C2_5t_CCGACGAGC_7		6	0	CAP239_2010_006wpi_C1C2_5t_GGTAAACTG_42		22	0.486618	CAP239_3090_022wpi_C2C3_5t_CATTTTTCTACACC_312		22	2.45399	CAP239_3090_022wpi_C3C5_5t_AAAGCATCT_65
9	0	CAP45_2030_009wpi_C3C5_5t_CGTTTAGCA_337		2	0	CAP63_1000_002wpi_C3C5_5t_GAACGGCTT_18		5	0	CAP88_2000_005wpi_C2C3_5t_ACACCCCAT_290		2	0.282486	CAP210_1000_002wpi_C1C2_5t_ACACAACGA_7		6	0	CAP239_2010_006wpi_C1C2_5t_CGCCACCCC_42		22	0.486618	CAP239_3090_022wpi_C2C3_5t_CCCCTCGAGCCCGC_312		22	2.45399	CAP239_3090_022wpi_C3C5_5t_TATTTACCG_64
9	0	CAP45_2030_009wpi_C3C5_5t_GACTACCTA_337		2	0	CAP63_1000_002wpi_C3C5_5t_CGCTCAAGT_18		5	0	CAP88_2000_005wpi_C2C3_5t_ACACAAGCA_289		2	0.282486	CAP210_1000_002wpi_C1C2_5t_GACCCACGC_6		6	0	CAP239_2010_006wpi_C1C2_5t_AGAATGTGC_42		22	0.486618	CAP239_3090_022wpi_C2C3_5t_AGCCTTATGGCACG_312		22	2.45399	CAP239_3090_022wpi_C3C5_5t_AAGAACGTA_64
9	0	CAP45_2030_009wpi_C3C5_5t_TCCATGCAC_337		2	0.208333	CAP63_1000_002wpi_C3C5_5t_AAGGCACAA_18		5	0	CAP88_2000_005wpi_C2C3_5t_ACAGACGAA_289		2	0.282486	CAP210_1000_002wpi_C1C2_5t_TCCCGGCGT_6		6	0	CAP239_2010_006wpi_C1C2_5t_ATGACCACT_42		22	0.486618	CAP239_3090_022wpi_C2C3_5t_AAGCCTCAGTGCCG_310		22	2.45399	CAP239_3090_022wpi_C3C5_5t_CTGAGCTGC_64
9	0.219298	CAP45_2030_009wpi_C3C5_5t_TGAACTTCT_336		2	0	CAP63_1000_002wpi_C3C5_5t_CACCGACCG_18		5	0	CAP88_2000_005wpi_C2C3_5t_ACATTCAGG_289		2	0.282486	CAP210_1000_002wpi_C1C2_5t_TCAAACCGC_6		6	0	CAP239_2010_006wpi_C1C2_5t_TAGAATATC_42		22	0.486618	CAP239_3090_022wpi_C2C3_5t_TCTGCAGCACACAC_306		22	2.45399	CAP239_3090_022wpi_C3C5_5t_GAAATCAAT_56
9	0.219298	CAP45_2030_009wpi_C3C5_5t_CCAACCAAG_336		2	0	CAP63_1000_002wpi_C3C5_5t_ACCCGGACA_18		5	0	CAP88_2000_005wpi_C2C3_5t_ACACAGTAT_288		2	0.282486	CAP210_1000_002wpi_C1C2_5t_CCCACACAT_5		6	0	CAP239_2010_006wpi_C1C2_5t_TACTCCTCC_42		22	0.486618	CAP239_3090_022wpi_C2C3_5t_GTCATACTAGTACT_306		22	2.45399	CAP239_3090_022wpi_C3C5_5t_CTACAATTT_53
9	0	CAP45_2030_009wpi_C3C5_5t_TCCACGAAC_336		2	0	CAP63_1000_002wpi_C3C5_5t_CTTATGGGC_18		5	0	CAP88_2000_005wpi_C2C3_5t_ACAAACACA_288		2	0	CAP210_1000_002wpi_C1C2_5t_TCTCGAGCG_334		6	0	CAP239_2010_006wpi_C1C2_5t_ACTTTACGA_42		22	0.486618	CAP239_3090_022wpi_C2C3_5t_GAATAACTCCCGTC_304		22	2.45399	CAP239_3090_022wpi_C3C5_5t_AATGAAGTC_53
9	1.97368	CAP45_2030_009wpi_C3C5_5t_ACGAGGCAT_335		2	0	CAP63_1000_002wpi_C3C5_5t_GAATGAGTT_18		5	0.245098	CAP88_2000_005wpi_C2C3_5t_ACAATATCA_288		2	0	CAP210_1000_002wpi_C1C2_5t_TAATCAGGC_333		6	0	CAP239_2010_006wpi_C1C2_5t_TACCCAGCA_42		22	0.486618	CAP239_3090_022wpi_C2C3_5t_TCGCTCCCGCCCCC_304		22	2.45399	CAP239_3090_022wpi_C3C5_5t_TAATAGCGG_52
9	0	CAP45_2030_009wpi_C3C5_5t_CGAGGCGGA_335		2	0	CAP63_1000_002wpi_C3C5_5t_ACTCCCCCC_18		5	0	CAP88_2000_005wpi_C2C3_5t_ACAGTACTT_288		2	0	CAP210_1000_002wpi_C1C2_5t_TTGATATGC_305		6	0	CAP239_2010_006wpi_C1C2_5t_ACTAACGCC_42		22	0.486618	CAP239_3090_022wpi_C2C3_5t_ACCAGACGAACGCC_302		22	2.45399	CAP239_3090_022wpi_C3C5_5t_TTGACTACG_52
9	0.219298	CAP45_2030_009wpi_C3C5_5t_GCAAAGGAT_334		2	0	CAP63_1000_002wpi_C3C5_5t_AACTTGTCC_18		5	0.245098	CAP88_2000_005wpi_C2C3_5t_ACAATCGAA_288		2	0	CAP210_1000_002wpi_C1C2_5t_TTCCTGGGC_260		6	0	CAP239_2010_006wpi_C1C2_5t_GTCAAGCGC_42		22	0.486618	CAP239_3090_022wpi_C2C3_5t_GCGCCTACACACCG_302		22	2.45399	CAP239_3090_022wpi_C3C5_5t_GTACTCAGC_51
9	0.219298	CAP45_2030_009wpi_C3C5_5t_TAGGAGCCG_333		2	0	CAP63_1000_002wpi_C3C5_5t_ACATGCCCG_18		5	0.245098	CAP88_2000_005wpi_C2C3_5t_ACAAAACCT_287		2	0	CAP210_1000_002wpi_C1C2_5t_ACCCCCCCC_246		6	0	CAP239_2010_006wpi_C1C2_5t_TTAGTCCAA_42		22	0.486618	CAP239_3090_022wpi_C2C3_5t_GGCGCCCAGCGCGA_302		22	2.45399	CAP239_3090_022wpi_C3C5_5t_GTTCTGTTT_51
9	0	CAP45_2030_009wpi_C3C5_5t_CACCACACA_333		2	0	CAP63_1000_002wpi_C3C5_5t_TCCCCCCTC_18		5	0	CAP88_2000_005wpi_C2C3_5t_ACACCTCCT_286		2	0	CAP210_1000_002wpi_C1C2_5t_ACACAAGGC_242		6	0	CAP239_2010_006wpi_C1C2_5t_ACCCCAACA_42		22	0.486618	CAP239_3090_022wpi_C2C3_5t_AGGGAGCCTCTCTA_302		22	2.45399	CAP239_3090_022wpi_C3C5_5t_TATGTGACC_50
9	0.219298	CAP45_2030_009wpi_C3C5_5t_TGGCCAACT_333		2	0	CAP63_1000_002wpi_C3C5_5t_ATTATCCGA_18		5	0	CAP88_2000_005wpi_C2C3_5t_ACAGACTTT_286		2	0	CAP210_1000_002wpi_C1C2_5t_TTAAAGTGC_232		6	0	CAP239_2010_006wpi_C1C2_5t_TCGTACTAT_42		22	0.486618	CAP239_3090_022wpi_C2C3_5t_CTGGTTCCGTTTCG_300		22	2.45399	CAP239_3090_022wpi_C3C5_5t_TGCCCGGGT_50
9	1.97368	CAP45_2030_009wpi_C3C5_5t_ACATACTGA_332		2	0	CAP63_1000_002wpi_C3C5_5t_AAGATGCTT_18		5	0	CAP88_2000_005wpi_C2C3_5t_ACACCACCA_286		2	0	CAP210_1000_002wpi_C1C2_5t_ACCGCATCC_218		6	0	CAP239_2010_006wpi_C1C2_5t_CAATTGATG_42		22	0.486618	CAP239_3090_022wpi_C2C3_5t_CTTTCCACCCCGAA_300		22	2.45399	CAP239_3090_022wpi_C3C5_5t_GGATTGAAA_49
9	0	CAP45_2030_009wpi_C3C5_5t_CAGCAAACG_332		2	0	CAP63_1000_002wpi_C3C5_5t_GGTATCTAT_18		5	0	CAP88_2000_005wpi_C2C3_5t_ACACAATTT_286		2	0	CAP210_1000_002wpi_C1C2_5t_CGTTCTTGC_215		6	0	CAP239_2010_006wpi_C1C2_5t_ACGCCAACA_42		22	0.486618	CAP239_3090_022wpi_C2C3_5t_GAGGCTCTTACGAG_296		22	2.45399	CAP239_3090_022wpi_C3C5_5t_AGCTGCCCT_49
9	0	CAP45_2030_009wpi_C3C5_5t_TGTGTCTCT_331		2	0	CAP63_1000_002wpi_C3C5_5t_TCTTAATAA_18		5	0	CAP88_2000_005wpi_C2C3_5t_ACATATGGC_284		2	0	CAP210_1000_002wpi_C1C2_5t_CCCTTGCTT_207		6	0	CAP239_2010_006wpi_C1C2_5t_AAAGCCTCA_42		22	0.486618	CAP239_3090_022wpi_C2C3_5t_ACCTGATCGCGGCC_296		22	2.45399	CAP239_3090_022wpi_C3C5_5t_GAAATTACT_49
9	0.219298	CAP45_2030_009wpi_C3C5_5t_CCCGCCCTA_330		2	0	CAP63_1000_002wpi_C3C5_5t_TTGGCCGGA_18		5	0	CAP88_2000_005wpi_C2C3_5t_ACACTGCGA_284		2	0	CAP210_1000_002wpi_C1C2_5t_ACCCACGGC_206		6	0	CAP239_2010_006wpi_C1C2_5t_GGGCGCGGC_42		22	0.486618	CAP239_3090_022wpi_C2C3_5t_ACCCGCCTCATCCG_292		22	2.45399	CAP239_3090_022wpi_C3C5_5t_ATTGGTAAT_49
9	0	CAP45_2030_009wpi_C3C5_5t_CCCGTTTCG_330		2	0	CAP63_1000_002wpi_C3C5_5t_CGGTAGGCC_18		5	0	CAP88_2000_005wpi_C2C3_5t_ACATGTCGT_283		2	0	CAP210_1000_002wpi_C1C2_5t_ACTCGATCC_205		6	0	CAP239_2010_006wpi_C1C2_5t_GTACGCCCT_42		22	0.486618	CAP239_3090_022wpi_C2C3_5t_AATCTGCGCGCACC_292		22	2.45399	CAP239_3090_022wpi_C3C5_5t_CCCCCCGTT_48
9	0	CAP45_2030_009wpi_C3C5_5t_TATTCCTCT_330		2	0	CAP63_1000_002wpi_C3C5_5t_CCCGAGGCA_18		5	0	CAP88_2000_005wpi_C2C3_5t_ACAGCCCCA_283		2	0	CAP210_1000_002wpi_C1C2_5t_CCACAAGGC_204		6	0	CAP239_2010_006wpi_C1C2_5t_TTCGCGGTA_42		22	0.486618	CAP239_3090_022wpi_C2C3_5t_CTTTCATTCCCCTA_290		22	2.45399	CAP239_3090_022wpi_C3C5_5t_GGTACCTCA_48
9	0	CAP45_2030_009wpi_C3C5_5t_AATTCATGT_329		2	0	CAP63_1000_002wpi_C3C5_5t_GAGATAGCG_18		5	0	CAP88_2000_005wpi_C2C3_5t_ACAGGCATA_283		2	0	CAP210_1000_002wpi_C1C2_5t_ATCGTAAGC_194		6	0	CAP239_2010_006wpi_C1C2_5t_AACGGGACG_42		22	0.486618	CAP239_3090_022wpi_C2C3_5t_ACGGCAAGTGTTCG_286		22	2.45399	CAP239_3090_022wpi_C3C5_5t_AAAATATAG_48
9	0	CAP45_2030_009wpi_C3C5_5t_TCGTTGACC_327		2	0	CAP63_1000_002wpi_C3C5_5t_GTAGTCGAG_18		5	0	CAP88_2000_005wpi_C2C3_5t_ACACACCAC_283		2	0	CAP210_1000_002wpi_C1C2_5t_CCCCCCTCT_191		6	0	CAP239_2010_006wpi_C1C2_5t_GGCGCCCTA_42		22	0.486618	CAP239_3090_022wpi_C2C3_5t_CGCGACCGAACTCC_286		22	2.45399	CAP239_3090_022wpi_C3C5_5t_CAGTGTCCC_48
9	0	CAP45_2030_009wpi_C3C5_5t_TTCCCCCCT_326		2	0	CAP63_1000_002wpi_C3C5_5t_TGATAACTG_18		5	0	CAP88_2000_005wpi_C2C3_5t_ACAAAGCCC_282		2	0	CAP210_1000_002wpi_C1C2_5t_CAATTCCGC_190		6	0	CAP239_2010_006wpi_C1C2_5t_GGGGGTTAA_42		22	0.486618	CAP239_3090_022wpi_C2C3_5t_CCGCCCACCTCGTA_286		22	2.45399	CAP239_3090_022wpi_C3C5_5t_ACCCCCGAC_47
9	1.97368	CAP45_2030_009wpi_C3C5_5t_GTGATTGTA_321		2	0	CAP63_1000_002wpi_C3C5_5t_TAGTGCGTT_18		5	0	CAP88_2000_005wpi_C2C3_5t_ACAAACCCG_281		2	0	CAP210_1000_002wpi_C1C2_5t_GGCGGCGCT_188		6	0	CAP239_2010_006wpi_C1C2_5t_CTTTTCCTG_42		22	0.486618	CAP239_3090_022wpi_C2C3_5t_GTCCTACGCCGACT_282		22	2.45399	CAP239_3090_022wpi_C3C5_5t_TGACATCAA_47
9	0.438597	CAP45_2030_009wpi_C3C5_5t_GCGGCTGAT_316		2	0	CAP63_1000_002wpi_C3C5_5t_CAGACTCGT_18		5	0.245098	CAP88_2000_005wpi_C2C3_5t_ACACGCGCA_279		2	0	CAP210_1000_002wpi_C1C2_5t_TGCGCGGTT_187		6	0	CAP239_2010_006wpi_C1C2_5t_CCCAACCAC_42		22	0.486618	CAP239_3090_022wpi_C2C3_5t_GCCGGACAACTCGG_280		22	2.45399	CAP239_3090_022wpi_C3C5_5t_CTTAACCCG_47
9	0.219298	CAP45_2030_009wpi_C3C5_5t_GCTGCGGAT_315		2	0	CAP63_1000_002wpi_C3C5_5t_TAAGCGACC_18		5	0	CAP88_2000_005wpi_C2C3_5t_ACACTTAGA_278		2	0	CAP210_1000_002wpi_C1C2_5t_TCATAGCGC_185		6	0	CAP239_2010_006wpi_C1C2_5t_CCATTTTGG_42		22	0.486618	CAP239_3090_022wpi_C2C3_5t_CAGATTAGAAGCTC_280		22	2.45399	CAP239_3090_022wpi_C3C5_5t_ATCCCCGTT_47
9	1.97368	CAP45_2030_009wpi_C3C5_5t_AACGGACCA_293		2	0	CAP63_1000_002wpi_C3C5_5t_GGACATCAG_18		5	0	CAP88_2000_005wpi_C2C3_5t_ACACGACCT_276		2	0	CAP210_1000_002wpi_C1C2_5t_GGGACCCGC_185		6	0	CAP239_2010_006wpi_C1C2_5t_GCTGCGATT_42		22	0.486618	CAP239_3090_022wpi_C2C3_5t_CACCGCCCCCCTTC_278		22	2.45399	CAP239_3090_022wpi_C3C5_5t_TGAGACACC_47
9	0	CAP45_2030_009wpi_C3C5_5t_AAAGTTTAG_291		2	0	CAP63_1000_002wpi_C3C5_5t_ATGTACCGA_18		5	0	CAP88_2000_005wpi_C2C3_5t_ACAAGAACG_275		2	0	CAP210_1000_002wpi_C1C2_5t_CTCACGTGC_184		6	0	CAP239_2010_006wpi_C1C2_5t_GGCCGCACA_42		22	0.486618	CAP239_3090_022wpi_C2C3_5t_ACCAACGGCTGACT_276		22	2.45399	CAP239_3090_022wpi_C3C5_5t_GACGGATTT_47
9	0	CAP45_2030_009wpi_C3C5_5t_ACGAACCCA_287		2	0	CAP63_1000_002wpi_C3C5_5t_CCATTGTAG_18		5	0	CAP88_2000_005wpi_C2C3_5t_ACAATCCCC_274		2	0	CAP210_1000_002wpi_C1C2_5t_ACAATATGC_183		6	0	CAP239_2010_006wpi_C1C2_5t_ATTAAATTC_41		22	0.486618	CAP239_3090_022wpi_C2C3_5t_CCCGCCGAATGTTT_276		22	2.45399	CAP239_3090_022wpi_C3C5_5t_CATGCCACA_46
9	0	CAP45_2030_009wpi_C3C5_5t_AAGAAGGGG_279		2	0	CAP63_1000_002wpi_C3C5_5t_CATACCACC_18		5	0	CAP88_2000_005wpi_C2C3_5t_ACAGCGTTT_272		2	0	CAP210_1000_002wpi_C1C2_5t_GTTCGTCCG_182		6	0	CAP239_2010_006wpi_C1C2_5t_AATGCAAAG_41		22	0.486618	CAP239_3090_022wpi_C2C3_5t_TCCCGCGAAGACAC_276		22	2.45399	CAP239_3090_022wpi_C3C5_5t_GCGTTGAGC_46
9	0.219298	CAP45_2030_009wpi_C3C5_5t_TTGTTACCT_274		2	0	CAP63_1000_002wpi_C3C5_5t_TGGACAATG_18		5	0	CAP88_2000_005wpi_C2C3_5t_ACAAATGGA_272		2	0	CAP210_1000_002wpi_C1C2_5t_GAAAGTTTA_181		6	0	CAP239_2010_006wpi_C1C2_5t_CCCACAACG_41		22	0.486618	CAP239_3090_022wpi_C2C3_5t_GATCCTCAATTTTT_272		22	2.45399	CAP239_3090_022wpi_C3C5_5t_AGAGGTCTT_46
9	0	CAP45_2030_009wpi_C3C5_5t_GACCGAAGC_263		2	0	CAP63_1000_002wpi_C3C5_5t_ACCGCCCCT_18		5	0	CAP88_2000_005wpi_C2C3_5t_ACAGGTCGC_272		2	0	CAP210_1000_002wpi_C1C2_5t_CACTATGCG_181		6	0	CAP239_2010_006wpi_C1C2_5t_CACAAGCCA_41		22	0.486618	CAP239_3090_022wpi_C2C3_5t_TGCCCAATTGAGAA_270		22	2.45399	CAP239_3090_022wpi_C3C5_5t_GTATACCGC_45
9	1.97368	CAP45_2030_009wpi_C3C5_5t_CTTGCTGTT_253		2	0	CAP63_1000_002wpi_C3C5_5t_CGACAGGTT_18		5	0	CAP88_2000_005wpi_C2C3_5t_ACAAAATGA_270		2	0	CAP210_1000_002wpi_C1C2_5t_TGCGAAGGC_178		6	0	CAP239_2010_006wpi_C1C2_5t_GTCGAATCA_41		22	0.486618	CAP239_3090_022wpi_C2C3_5t_TATTGCGTGCTATC_268		22	2.45399	CAP239_3090_022wpi_C3C5_5t_GTGCGTCGT_45
9	0	CAP45_2030_009wpi_C3C5_5t_CCGTACACC_246		2	0	CAP63_1000_002wpi_C3C5_5t_TGACACTTT_18		5	0	CAP88_2000_005wpi_C2C3_5t_ACACCCCGA_269		2	0	CAP210_1000_002wpi_C1C2_5t_GGCTTAGCG_177		6	0	CAP239_2010_006wpi_C1C2_5t_ATGACTGAT_41		22	0.486618	CAP239_3090_022wpi_C2C3_5t_AAGGGTATGGGTTA_266		22	2.45399	CAP239_3090_022wpi_C3C5_5t_ATTGCTGAG_45
9	0	CAP45_2030_009wpi_C3C5_5t_GAATTCATT_243		2	0	CAP63_1000_002wpi_C3C5_5t_ATCGGCCTG_18		5	0	CAP88_2000_005wpi_C2C3_5t_ACAGACAAA_268		2	0	CAP210_1000_002wpi_C1C2_5t_GTACATGGC_177		6	0	CAP239_2010_006wpi_C1C2_5t_GTATCGAAA_41		22	0.486618	CAP239_3090_022wpi_C2C3_5t_TACGGTTGGTTCAT_264		22	2.45399	CAP239_3090_022wpi_C3C5_5t_CTGAGCATA_44
9	0.219298	CAP45_2030_009wpi_C3C5_5t_CAATGTGAA_234		2	0	CAP63_1000_002wpi_C3C5_5t_TATACAATG_18		5	0	CAP88_2000_005wpi_C2C3_5t_ACAGGCGGC_267		2	0	CAP210_1000_002wpi_C1C2_5t_CGGGCTCGC_176		6	0	CAP239_2010_006wpi_C1C2_5t_GAGGCTGCG_41		22	0.486618	CAP239_3090_022wpi_C2C3_5t_CAAGGCGTGGAGTT_264		22	2.45399	CAP239_3090_022wpi_C3C5_5t_ATATTACGT_44
9	0	CAP45_2030_009wpi_C3C5_5t_TGGAGGAAG_219		2	0	CAP63_1000_002wpi_C3C5_5t_AAAGGCGGC_18		5	0	CAP88_2000_005wpi_C2C3_5t_ACATCCGTT_267		2	0	CAP210_1000_002wpi_C1C2_5t_GGCCCCCCT_176		6	0	CAP239_2010_006wpi_C1C2_5t_ACCACCTTT_41		22	0.486618	CAP239_3090_022wpi_C2C3_5t_GATCCTACTACCGC_262		22	2.45399	CAP239_3090_022wpi_C3C5_5t_ATTGTATGT_44
9	0.219298	CAP45_2030_009wpi_C3C5_5t_AGAGCCATA_214		2	0	CAP63_1000_002wpi_C3C5_5t_CGCCCCCCC_18		5	0	CAP88_2000_005wpi_C2C3_5t_ACACCCGCC_266		2	0	CAP210_1000_002wpi_C1C2_5t_CGAGGGCGC_176		6	0	CAP239_2010_006wpi_C1C2_5t_GCAGTGCAT_41		22	0.486618	CAP239_3090_022wpi_C2C3_5t_ATTCAACGGACCGT_262		22	2.45399	CAP239_3090_022wpi_C3C5_5t_CATGTCCTT_43
9	0	CAP45_2030_009wpi_C3C5_5t_GTCATTTAA_212		2	0	CAP63_1000_002wpi_C3C5_5t_CTAGCCATG_18		5	0	CAP88_2000_005wpi_C2C3_5t_ACAATTCTG_266		2	0	CAP210_1000_002wpi_C1C2_5t_CGACCACGC_170		6	0	CAP239_2010_006wpi_C1C2_5t_ATTCCCCAA_41		22	0.486618	CAP239_3090_022wpi_C2C3_5t_ATGCCCATTTCGCC_260		22	2.45399	CAP239_3090_022wpi_C3C5_5t_GCTGATTCT_43
9	0	CAP45_2030_009wpi_C3C5_5t_GCTGTCCTC_197		2	0	CAP63_1000_002wpi_C3C5_5t_GACGCCGAC_18		5	0	CAP88_2000_005wpi_C2C3_5t_ACATAACGC_264		2	0	CAP210_1000_002wpi_C1C2_5t_AACTCTCGC_164		6	0	CAP239_2010_006wpi_C1C2_5t_TTTTGGGCG_41		22	0.486618	CAP239_3090_022wpi_C2C3_5t_TATTCTCCCCCTTC_258		22	2.45399	CAP239_3090_022wpi_C3C5_5t_CCGGTCGTT_42
9	0	CAP45_2030_009wpi_C3C5_5t_CGCCGAAAG_196		2	0	CAP63_1000_002wpi_C3C5_5t_ACTGCCAGT_18		5	0.245098	CAP88_2000_005wpi_C2C3_5t_ACAACACTA_264		2	0	CAP210_1000_002wpi_C1C2_5t_CACACCCGC_164		6	0	CAP239_2010_006wpi_C1C2_5t_CGCCCGCGC_41		22	0.486618	CAP239_3090_022wpi_C2C3_5t_TGTGGGTCCTGGGG_258		22	2.45399	CAP239_3090_022wpi_C3C5_5t_ATTCTTGGC_42
9	0	CAP45_2030_009wpi_C3C5_5t_GTTTGTAAC_189		2	0	CAP63_1000_002wpi_C3C5_5t_GAAGGACAT_18		5	0	CAP88_2000_005wpi_C2C3_5t_ACATTACTG_264		2	0	CAP210_1000_002wpi_C1C2_5t_ACACCGGCA_164		6	0	CAP239_2010_006wpi_C1C2_5t_TGATCCCGA_41		22	0.486618	CAP239_3090_022wpi_C2C3_5t_TCCGCCCTTACCCC_258		22	2.45399	CAP239_3090_022wpi_C3C5_5t_TATATGGAG_42
9	1.97368	CAP45_2030_009wpi_C3C5_5t_ATAACGATA_187		2	0	CAP63_1000_002wpi_C3C5_5t_GCTAACGTG_18		5	0.245098	CAP88_2000_005wpi_C2C3_5t_ACAGAGGAA_264		2	0	CAP210_1000_002wpi_C1C2_5t_TGACTCCGC_162		6	0	CAP239_2010_006wpi_C1C2_5t_CTTCAGCTC_41		22	0.486618	CAP239_3090_022wpi_C2C3_5t_GTCATACTAGCCAG_254		22	2.45399	CAP239_3090_022wpi_C3C5_5t_CGATGTTGA_42
9	0	CAP45_2030_009wpi_C3C5_5t_TCGATTTCC_170		2	0	CAP63_1000_002wpi_C3C5_5t_ACATTCGGA_18		5	0	CAP88_2000_005wpi_C2C3_5t_ACACTCAAA_264		2	0	CAP210_1000_002wpi_C1C2_5t_GGTTTTCGA_162		6	0	CAP239_2010_006wpi_C1C2_5t_GTACCTTAG_41		22	0.486618	CAP239_3090_022wpi_C2C3_5t_ACCACACTAGCCCT_254		22	2.45399	CAP239_3090_022wpi_C3C5_5t_CAGACCTGT_42
9	0	CAP45_2030_009wpi_C3C5_5t_CGGCTCATT_164		2	0	CAP63_1000_002wpi_C3C5_5t_ATCGACTTT_18		5	0	CAP88_2000_005wpi_C2C3_5t_ACAGTCAGT_264		2	0	CAP210_1000_002wpi_C1C2_5t_TATTACTGG_162		6	0	CAP239_2010_006wpi_C1C2_5t_CCATTTTCT_41		22	0.486618	CAP239_3090_022wpi_C2C3_5t_CCCCACATACACAA_252		22	2.45399	CAP239_3090_022wpi_C3C5_5t_GTGTACTTG_41
9	0	CAP45_2030_009wpi_C3C5_5t_TGCAATTGC_163		2	0	CAP63_1000_002wpi_C3C5_5t_AATCAATGA_18		5	0	CAP88_2000_005wpi_C2C3_5t_ACAGAAGTT_262		2	0	CAP210_1000_002wpi_C1C2_5t_CCCCACCGC_161		6	0	CAP239_2010_006wpi_C1C2_5t_TCCCACCTC_41		22	0.486618	CAP239_3090_022wpi_C2C3_5t_AGGAGCCACTCCAT_250		22	2.45399	CAP239_3090_022wpi_C3C5_5t_AGTATATCA_41
9	0	CAP45_2030_009wpi_C3C5_5t_TAGTGGTAC_163		2	0	CAP63_1000_002wpi_C3C5_5t_CTCTTTTGC_18		5	0	CAP88_2000_005wpi_C2C3_5t_ACAGTGCCC_261		2	0	CAP210_1000_002wpi_C1C2_5t_CCCCCCCCG_160		6	0	CAP239_2010_006wpi_C1C2_5t_CTAATTCTG_41		22	0.486618	CAP239_3090_022wpi_C2C3_5t_TCAGCCCCGGCGAT_250		22	2.45399	CAP239_3090_022wpi_C3C5_5t_GCTTGCGGT_41
9	0	CAP45_2030_009wpi_C3C5_5t_GGCGCCTCC_160		2	0	CAP63_1000_002wpi_C3C5_5t_CTGATGTCA_18		5	0	CAP88_2000_005wpi_C2C3_5t_ACACCCAAG_260		2	0	CAP210_1000_002wpi_C1C2_5t_CTCCCCCCC_160		6	0	CAP239_2010_006wpi_C1C2_5t_GAACCTTCC_41		22	0.486618	CAP239_3090_022wpi_C2C3_5t_ACCCCCTCCTACCC_248		22	2.45399	CAP239_3090_022wpi_C3C5_5t_CCAAATTAA_41
9	0.219298	CAP45_2030_009wpi_C3C5_5t_TTGGATCGC_158		2	0	CAP63_1000_002wpi_C3C5_5t_AGTGAGTGT_18		5	0	CAP88_2000_005wpi_C2C3_5t_ACACAAAGC_259		2	0	CAP210_1000_002wpi_C1C2_5t_CGCGCCCGC_160		6	0	CAP239_2010_006wpi_C1C2_5t_CCCCCAAGC_41		22	0.486618	CAP239_3090_022wpi_C2C3_5t_ATTCGCCAATATTA_248		22	2.45399	CAP239_3090_022wpi_C3C5_5t_AATCAGACA_41
9	0	CAP45_2030_009wpi_C3C5_5t_ACGAACCCC_155		2	0	CAP63_1000_002wpi_C3C5_5t_TTTCTGAGT_18		5	0	CAP88_2000_005wpi_C2C3_5t_ACAAAGACA_259		2	0	CAP210_1000_002wpi_C1C2_5t_GCATCCCCC_158		6	0	CAP239_2010_006wpi_C1C2_5t_GCGGCCGGC_41		22	0.486618	CAP239_3090_022wpi_C2C3_5t_TCCCAAGCGTGGGC_244		22	2.45399	CAP239_3090_022wpi_C3C5_5t_GATACACGG_40
9	0	CAP45_2030_009wpi_C3C5_5t_AAATGCAAT_147		2	0.208333	CAP63_1000_002wpi_C3C5_5t_GGTTAAAAA_18		5	0	CAP88_2000_005wpi_C2C3_5t_ACAAGTTGG_259		2	0	CAP210_1000_002wpi_C1C2_5t_ACCTACCCC_158		6	0	CAP239_2010_006wpi_C1C2_5t_CAAAGGCCC_41		22	0.486618	CAP239_3090_022wpi_C2C3_5t_TCCTAACTCTTCTC_244		22	2.45399	CAP239_3090_022wpi_C3C5_5t_CCACAGTGT_40
9	0.219298	CAP45_2030_009wpi_C3C5_5t_GTGGAAGTA_145		2	0	CAP63_1000_002wpi_C3C5_5t_AGATCATCA_18		5	0	CAP88_2000_005wpi_C2C3_5t_ACAGCTAAG_259		2	0	CAP210_1000_002wpi_C1C2_5t_AATTTACCA_158		6	0	CAP239_2010_006wpi_C1C2_5t_CACTATGCC_40		22	0.486618	CAP239_3090_022wpi_C2C3_5t_ATGACCGCCAATAC_244		22	2.45399	CAP239_3090_022wpi_C3C5_5t_ACCCCGCTA_40
9	0.219298	CAP45_2030_009wpi_C3C5_5t_AGACTAAGG_142		2	0	CAP63_1000_002wpi_C3C5_5t_CAGACGAGC_18		5	0.245098	CAP88_2000_005wpi_C2C3_5t_ACAGGGACG_258		2	0	CAP210_1000_002wpi_C1C2_5t_ACCGCCATT_158		6	0	CAP239_2010_006wpi_C1C2_5t_AACTTTATC_40		22	0.486618	CAP239_3090_022wpi_C2C3_5t_GCCCGAAAACGATA_242		22	2.45399	CAP239_3090_022wpi_C3C5_5t_CGTAGTCAG_40
9	0	CAP45_2030_009wpi_C3C5_5t_CCTTCCTTG_139		2	0	CAP63_1000_002wpi_C3C5_5t_TAAGGCCTT_18		5	0	CAP88_2000_005wpi_C2C3_5t_ACACACCGC_258		2	0	CAP210_1000_002wpi_C1C2_5t_CCTACGCCC_157		6	0	CAP239_2010_006wpi_C1C2_5t_TTAACTGTC_40		22	0.486618	CAP239_3090_022wpi_C2C3_5t_CCTCCCTCCTAGCC_242		22	2.45399	CAP239_3090_022wpi_C3C5_5t_CATCGGCAG_40
9	0.438597	CAP45_2030_009wpi_C3C5_5t_ACTCGCTAG_139		2	0.208333	CAP63_1000_002wpi_C3C5_5t_GTCTTTCAC_18		5	0	CAP88_2000_005wpi_C2C3_5t_ACAAAAACC_257		2	0	CAP210_1000_002wpi_C1C2_5t_AGTTTATGC_156		6	0	CAP239_2010_006wpi_C1C2_5t_TCACCGCGA_40		22	0.486618	CAP239_3090_022wpi_C2C3_5t_CCACCCCACCCCGT_242		22	2.45399	CAP239_3090_022wpi_C3C5_5t_CCAATCTCC_39
9	0.219298	CAP45_2030_009wpi_C3C5_5t_CTAGTTCCC_133		2	0	CAP63_1000_002wpi_C3C5_5t_AAAGAAGCC_18		5	0	CAP88_2000_005wpi_C2C3_5t_ACAAAGTTA_256		2	0	CAP210_1000_002wpi_C1C2_5t_CGAGACCGC_156		6	0	CAP239_2010_006wpi_C1C2_5t_ACGGCCACG_40		22	0.486618	CAP239_3090_022wpi_C2C3_5t_CAACGACTCAGTCC_240		22	2.45399	CAP239_3090_022wpi_C3C5_5t_TAGCACCCT_39
9	0	CAP45_2030_009wpi_C3C5_5t_AGTAGTTGG_130		2	0	CAP63_1000_002wpi_C3C5_5t_ATGCGCTAC_18		5	0	CAP88_2000_005wpi_C2C3_5t_ACAACCCCC_254		2	0	CAP210_1000_002wpi_C1C2_5t_CGACAGCCT_155		6	0	CAP239_2010_006wpi_C1C2_5t_GACCGGTCA_40		22	0.486618	CAP239_3090_022wpi_C2C3_5t_ACAGACTTTACGTG_240		22	2.45399	CAP239_3090_022wpi_C3C5_5t_ATGGGCTTC_39
9	0.219298	CAP45_2030_009wpi_C3C5_5t_CCCACACGT_128		2	0	CAP63_1000_002wpi_C3C5_5t_CAGAGACCT_18		5	0	CAP88_2000_005wpi_C2C3_5t_ACAGACGTT_253		2	0	CAP210_1000_002wpi_C1C2_5t_CCCCCCGCG_155		6	0	CAP239_2010_006wpi_C1C2_5t_TTACCAAGT_40		22	0.486618	CAP239_3090_022wpi_C2C3_5t_TCCTCCCTCCGTAA_240		22	2.45399	CAP239_3090_022wpi_C3C5_5t_GAAGCGCAC_39
9	0.219298	CAP45_2030_009wpi_C3C5_5t_TGCCGGTAT_127		2	0	CAP63_1000_002wpi_C3C5_5t_GCGACACGC_18		5	0	CAP88_2000_005wpi_C2C3_5t_ACATTCTAC_253		2	0	CAP210_1000_002wpi_C1C2_5t_AGCCTCCCG_155		6	0	CAP239_2010_006wpi_C1C2_5t_ACCACTTTC_40		22	0.486618	CAP239_3090_022wpi_C2C3_5t_TTGCCGACACAACA_234		22	2.45399	CAP239_3090_022wpi_C3C5_5t_TGAACCCGA_38
9	1.97368	CAP45_2030_009wpi_C3C5_5t_ACCTCACTT_125		2	0	CAP63_1000_002wpi_C3C5_5t_CCCGTACAG_18		5	0	CAP88_2000_005wpi_C2C3_5t_ACACCACAC_252		2	0	CAP210_1000_002wpi_C1C2_5t_ACCCCGCGC_154		6	0	CAP239_2010_006wpi_C1C2_5t_CCCACGCAA_40		22	0.486618	CAP239_3090_022wpi_C2C3_5t_GCTCTGAATCCGAT_234		22	2.45399	CAP239_3090_022wpi_C3C5_5t_GCAACAATT_38
9	0	CAP45_2030_009wpi_C3C5_5t_GAACCGCAA_120		2	0	CAP63_1000_002wpi_C3C5_5t_TTTACCTAG_18		5	0	CAP88_2000_005wpi_C2C3_5t_ACACTCGCC_252		2	0	CAP210_1000_002wpi_C1C2_5t_GCGCTTCAA_154		6	0	CAP239_2010_006wpi_C1C2_5t_CTACATCGC_40		22	0.486618	CAP239_3090_022wpi_C2C3_5t_GACCACCTACCCCT_232		22	2.45399	CAP239_3090_022wpi_C3C5_5t_GCGACTGCG_38
9	0	CAP45_2030_009wpi_C3C5_5t_CTTCTTAAT_118		2	0	CAP63_1000_002wpi_C3C5_5t_CGTTCCGGA_18		5	0	CAP88_2000_005wpi_C2C3_5t_ACAGACCCC_249		2	0	CAP210_1000_002wpi_C1C2_5t_GATTTTACA_154		6	0	CAP239_2010_006wpi_C1C2_5t_CAGCCGACC_40		22	0.486618	CAP239_3090_022wpi_C2C3_5t_GATCTTGTATCGAA_232		22	2.45399	CAP239_3090_022wpi_C3C5_5t_CCCCACTCT_37
9	0.438597	CAP45_2030_009wpi_C3C5_5t_ACGAATTCA_114		2	0	CAP63_1000_002wpi_C3C5_5t_GTACGGCCC_18		5	0	CAP88_2000_005wpi_C2C3_5t_ACAACCCAG_248		2	0	CAP210_1000_002wpi_C1C2_5t_AATAACCGC_154		6	0	CAP239_2010_006wpi_C1C2_5t_TCCTCGGTG_40		22	0.486618	CAP239_3090_022wpi_C2C3_5t_CCCACCACCCGCCC_232		22	2.45399	CAP239_3090_022wpi_C3C5_5t_ACATTCTCA_37
9	1.97368	CAP45_2030_009wpi_C3C5_5t_CCTGCACTA_113		2	0	CAP63_1000_002wpi_C3C5_5t_GGTCTGAAG_18		5	0	CAP88_2000_005wpi_C2C3_5t_ACAGGAAAG_248		2	0	CAP210_1000_002wpi_C1C2_5t_GAGGACCCC_153		6	0	CAP239_2010_006wpi_C1C2_5t_TCGAACCAA_40		22	0.486618	CAP239_3090_022wpi_C2C3_5t_TCCACCCCCACCCC_230		22	2.45399	CAP239_3090_022wpi_C3C5_5t_GTGACATTC_37
9	1.97368	CAP45_2030_009wpi_C3C5_5t_TAAGGCATG_107		2	0.208333	CAP63_1000_002wpi_C3C5_5t_CGATGTCCC_18		5	0	CAP88_2000_005wpi_C2C3_5t_ACAGTACTG_248		2	0	CAP210_1000_002wpi_C1C2_5t_GGGCCCTCC_152		6	0	CAP239_2010_006wpi_C1C2_5t_CGCGTGTGA_40		22	0.486618	CAP239_3090_022wpi_C2C3_5t_ACCGTCGAAGATCA_230		22	2.45399	CAP239_3090_022wpi_C3C5_5t_ACACCAGAG_37
9	0	CAP45_2030_009wpi_C3C5_5t_GTCAAACAC_106		2	0	CAP63_1000_002wpi_C3C5_5t_TAATCTAGA_18		5	0	CAP88_2000_005wpi_C2C3_5t_ACAGGTTAA_246		2	0	CAP210_1000_002wpi_C1C2_5t_ACAAACTTG_152		6	0	CAP239_2010_006wpi_C1C2_5t_TAAAGTCAT_40		22	0.486618	CAP239_3090_022wpi_C2C3_5t_CGGCCCTCGGGGTG_226		22	2.45399	CAP239_3090_022wpi_C3C5_5t_TGAGAAGGG_36
9	0.438597	CAP45_2030_009wpi_C3C5_5t_AACCCCAAC_106		2	0	CAP63_1000_002wpi_C3C5_5t_ACGCCCGTG_18		5	0	CAP88_2000_005wpi_C2C3_5t_ACAGCGTCC_245		2	0	CAP210_1000_002wpi_C1C2_5t_CGTGTGGGC_150		6	0	CAP239_2010_006wpi_C1C2_5t_ATCGCAAAC_40		22	0.486618	CAP239_3090_022wpi_C2C3_5t_CCCGCCCGTCTACC_224		22	2.45399	CAP239_3090_022wpi_C3C5_5t_CCGCAACTT_36
9	0	CAP45_2030_009wpi_C3C5_5t_TGACCAGAG_102		2	0	CAP63_1000_002wpi_C3C5_5t_TCGACCCTC_18		5	0.245098	CAP88_2000_005wpi_C2C3_5t_ACAAGAGCT_244		2	0	CAP210_1000_002wpi_C1C2_5t_AGCTATGTT_148		6	0	CAP239_2010_006wpi_C1C2_5t_CCCCTTGCC_40		22	0.486618	CAP239_3090_022wpi_C2C3_5t_AGGGGCAACTCCCC_224		22	2.45399	CAP239_3090_022wpi_C3C5_5t_AATACTATG_36
9	0	CAP45_2030_009wpi_C3C5_5t_TATGCGCCG_101		2	0	CAP63_1000_002wpi_C3C5_5t_GTCCGCACA_18		5	0	CAP88_2000_005wpi_C2C3_5t_ACATTCACT_244		2	0	CAP210_1000_002wpi_C1C2_5t_CACAGCAGC_148		6	0	CAP239_2010_006wpi_C1C2_5t_GCACCTGGG_40		22	0.486618	CAP239_3090_022wpi_C2C3_5t_ATCACCCGAAAGGA_222		22	2.45399	CAP239_3090_022wpi_C3C5_5t_AAAATCGGT_36
9	0	CAP45_2030_009wpi_C3C5_5t_TGAAGGTAG_96		2	0	CAP63_1000_002wpi_C3C5_5t_ATAGCTAGG_18		5	0.245098	CAP88_2000_005wpi_C2C3_5t_ACAGAACTG_243		2	0	CAP210_1000_002wpi_C1C2_5t_TATATGGGC_147		6	0	CAP239_2010_006wpi_C1C2_5t_AACACAGAC_40		22	0.486618	CAP239_3090_022wpi_C2C3_5t_TTACGCCCATCACA_222		22	2.45399	CAP239_3090_022wpi_C3C5_5t_TCCCCCCCG_35
9	0.438597	CAP45_2030_009wpi_C3C5_5t_CCATACAGA_90		2	0	CAP63_1000_002wpi_C3C5_5t_TCAGTACTG_18		5	0	CAP88_2000_005wpi_C2C3_5t_ACAGACCTG_241		2	0	CAP210_1000_002wpi_C1C2_5t_GAGTGTTTG_147		6	0	CAP239_2010_006wpi_C1C2_5t_ACACCAACC_40		22	0.486618	CAP239_3090_022wpi_C2C3_5t_TATTGCCTGAGATT_220		22	2.45399	CAP239_3090_022wpi_C3C5_5t_CAGTAAAAT_35
9	2.19298	CAP45_2030_009wpi_C3C5_5t_TATAAGAAA_89		2	0	CAP63_1000_002wpi_C3C5_5t_ATTTTGGTG_18		5	0	CAP88_2000_005wpi_C2C3_5t_ACACGCAGT_240		2	0	CAP210_1000_002wpi_C1C2_5t_AGGCGATCC_147		6	0	CAP239_2010_006wpi_C1C2_5t_ACTCGGCTC_40		22	0.486618	CAP239_3090_022wpi_C2C3_5t_CCACAACATTGATG_218		22	2.45399	CAP239_3090_022wpi_C3C5_5t_AGTGACTTG_35
9	0.219298	CAP45_2030_009wpi_C3C5_5t_ATTGCACAT_87		2	0	CAP63_1000_002wpi_C3C5_5t_TGGAACGAA_18		5	0	CAP88_2000_005wpi_C2C3_5t_ACATAGGGG_240		2	0	CAP210_1000_002wpi_C1C2_5t_CATACGTGA_146		6	0	CAP239_2010_006wpi_C1C2_5t_AGAAACTGG_40		22	0.486618	CAP239_3090_022wpi_C2C3_5t_ATAGCTATGTTGGT_216		22	2.45399	CAP239_3090_022wpi_C3C5_5t_GACTACAAA_34
9	0	CAP45_2030_009wpi_C3C5_5t_AAACGTTTA_84		2	0	CAP63_1000_002wpi_C3C5_5t_AACGATCCG_18		5	0.245098	CAP88_2000_005wpi_C2C3_5t_ACAACAAAG_238		2	0	CAP210_1000_002wpi_C1C2_5t_ATTGTCTGC_146		6	0	CAP239_2010_006wpi_C1C2_5t_CTGATACCC_40		22	0.486618	CAP239_3090_022wpi_C2C3_5t_AGGTAGCTCAAGGA_216		22	2.45399	CAP239_3090_022wpi_C3C5_5t_GAGATCGAT_34
9	0	CAP45_2030_009wpi_C3C5_5t_CATACCCGC_84		2	0	CAP63_1000_002wpi_C3C5_5t_ATTAGAGAT_18		5	0	CAP88_2000_005wpi_C2C3_5t_ACAAGGCAA_238		2	0	CAP210_1000_002wpi_C1C2_5t_CATCGTCTG_144		6	0	CAP239_2010_006wpi_C1C2_5t_AGACGCGTT_40		22	0.486618	CAP239_3090_022wpi_C2C3_5t_TCCCCGCGCACCCG_214		22	2.45399	CAP239_3090_022wpi_C3C5_5t_GAGACGAAT_34
9	1.97368	CAP45_2030_009wpi_C3C5_5t_AATCGATCA_84		2	0	CAP63_1000_002wpi_C3C5_5t_GCATCGATG_18		5	0	CAP88_2000_005wpi_C2C3_5t_ACACACATC_236		2	0	CAP210_1000_002wpi_C1C2_5t_AGCGACACC_144		6	0	CAP239_2010_006wpi_C1C2_5t_ACTGCTGCG_40		22	0.486618	CAP239_3090_022wpi_C2C3_5t_ACGTATAGTGAGGG_214		22	2.45399	CAP239_3090_022wpi_C3C5_5t_CTGTAGCTT_33
9	0	CAP45_2030_009wpi_C3C5_5t_GGCTACCTA_80		2	0	CAP63_1000_002wpi_C3C5_5t_GCCGTCCCA_18		5	0	CAP88_2000_005wpi_C2C3_5t_ACACGGTAC_236		2	0	CAP210_1000_002wpi_C1C2_5t_GCAAAATGC_143		6	0	CAP239_2010_006wpi_C1C2_5t_GTATCGCAA_40		22	0.486618	CAP239_3090_022wpi_C2C3_5t_TAAGTACTTGAATG_214		22	2.45399	CAP239_3090_022wpi_C3C5_5t_TAAGCGGAA_33
9	0	CAP45_2030_009wpi_C3C5_5t_AAAGACATA_78		2	0	CAP63_1000_002wpi_C3C5_5t_GGGTACGAT_17		5	0	CAP88_2000_005wpi_C2C3_5t_ACATGGGTA_235		2	0	CAP210_1000_002wpi_C1C2_5t_ATCGTTGTT_143		6	0	CAP239_2010_006wpi_C1C2_5t_CTACGACCA_40		22	0.486618	CAP239_3090_022wpi_C2C3_5t_TCCCCCCCTTGGAC_212		22	2.45399	CAP239_3090_022wpi_C3C5_5t_GGTTAAGTC_33
9	0	CAP45_2030_009wpi_C3C5_5t_GCTCACTCA_75		2	0	CAP63_1000_002wpi_C3C5_5t_AAGCTACGG_17		5	0	CAP88_2000_005wpi_C2C3_5t_ACATAGGAC_235		2	0	CAP210_1000_002wpi_C1C2_5t_CGCCCCCCA_143		6	0	CAP239_2010_006wpi_C1C2_5t_ACCATGCGG_40		22	0.486618	CAP239_3090_022wpi_C2C3_5t_GACGGCTATCCACT_212		22	2.45399	CAP239_3090_022wpi_C3C5_5t_TCTGTGTGT_33
9	0	CAP45_2030_009wpi_C3C5_5t_TGTAAAGGA_74		2	0	CAP63_1000_002wpi_C3C5_5t_GATATGTGG_17		5	0	CAP88_2000_005wpi_C2C3_5t_ACACTCATA_235		2	0	CAP210_1000_002wpi_C1C2_5t_CCGCTGCCC_143		6	0	CAP239_2010_006wpi_C1C2_5t_CGTCCACTG_40		22	0.486618	CAP239_3090_022wpi_C2C3_5t_GATTCAAGGGGAGC_210		22	2.45399	CAP239_3090_022wpi_C3C5_5t_CAACACTCG_33
9	0	CAP45_2030_009wpi_C3C5_5t_GTATGTGTA_73		2	0	CAP63_1000_002wpi_C3C5_5t_CTAGCTGAT_17		5	0	CAP88_2000_005wpi_C2C3_5t_ACAGAAGTA_234		2	0	CAP210_1000_002wpi_C1C2_5t_GCATATCGG_141		6	0	CAP239_2010_006wpi_C1C2_5t_GCTTTAGCA_40		22	0.486618	CAP239_3090_022wpi_C2C3_5t_GCATAGAGCTGAAA_210		22	2.45399	CAP239_3090_022wpi_C3C5_5t_GCTCTGATT_33
9	0	CAP45_2030_009wpi_C3C5_5t_CTAGAAAGA_69		2	0	CAP63_1000_002wpi_C3C5_5t_CGTACTTTC_17		5	0.245098	CAP88_2000_005wpi_C2C3_5t_ACATTCCCC_234		2	0	CAP210_1000_002wpi_C1C2_5t_CCTGCTTAA_140		6	0	CAP239_2010_006wpi_C1C2_5t_AGCCTGTAA_40		22	0.486618	CAP239_3090_022wpi_C2C3_5t_CCGAAAGCAGACTG_210		22	2.45399	CAP239_3090_022wpi_C3C5_5t_ACATTCATC_32
9	1.97368	CAP45_2030_009wpi_C3C5_5t_ATCCTACTT_69		2	0	CAP63_1000_002wpi_C3C5_5t_ACGTTCACG_17		5	0	CAP88_2000_005wpi_C2C3_5t_ACAGGTCCG_233		2	0	CAP210_1000_002wpi_C1C2_5t_TCCCCCCTG_139		6	0	CAP239_2010_006wpi_C1C2_5t_CGACCAACT_40		22	0.486618	CAP239_3090_022wpi_C2C3_5t_TTTGCCTACCCAAT_210		22	2.45399	CAP239_3090_022wpi_C3C5_5t_TAATTCTCC_32
9	0.219298	CAP45_2030_009wpi_C3C5_5t_CAAAATTTA_60		2	0	CAP63_1000_002wpi_C3C5_5t_TGAGGTACC_17		5	0	CAP88_2000_005wpi_C2C3_5t_ACAATTGTA_232		2	0	CAP210_1000_002wpi_C1C2_5t_GTTGCTTCG_139		6	0	CAP239_2010_006wpi_C1C2_5t_TCACAGTAG_40		22	0.486618	CAP239_3090_022wpi_C2C3_5t_ACGCCCACTCCCCC_208		22	2.45399	CAP239_3090_022wpi_C3C5_5t_AATACAACT_32
9	1.97368	CAP45_2030_009wpi_C3C5_5t_GCCTAATGA_58		2	0	CAP63_1000_002wpi_C3C5_5t_ATACAGCCT_17		5	0	CAP88_2000_005wpi_C2C3_5t_ACATACAGG_231		2	0	CAP210_1000_002wpi_C1C2_5t_GCCCATTCC_139		6	0	CAP239_2010_006wpi_C1C2_5t_CTTTTCGAT_39		22	0.486618	CAP239_3090_022wpi_C2C3_5t_CCCCCCCACCCCCC_206		22	2.45399	CAP239_3090_022wpi_C3C5_5t_AACGACAGG_32
9	0	CAP45_2030_009wpi_C3C5_5t_ATCAAATGA_58		2	0	CAP63_1000_002wpi_C3C5_5t_TGAAAGGAA_17		5	0	CAP88_2000_005wpi_C2C3_5t_ACACTTCCC_231		2	0	CAP210_1000_002wpi_C1C2_5t_TGGCCCCCG_139		6	0	CAP239_2010_006wpi_C1C2_5t_GCCATCAAA_39		22	0.486618	CAP239_3090_022wpi_C2C3_5t_TAACTCCATTCCCT_202		22	2.45399	CAP239_3090_022wpi_C3C5_5t_ATCCGACTG_31
9	0	CAP45_2030_009wpi_C3C5_5t_AATGCGTGA_56		2	0	CAP63_1000_002wpi_C3C5_5t_CTCTAAGAC_17		5	0	CAP88_2000_005wpi_C2C3_5t_ACACGACGG_230		2	0	CAP210_1000_002wpi_C1C2_5t_TACCAGGCG_138		6	0	CAP239_2010_006wpi_C1C2_5t_GCGAACAAA_39		22	0.486618	CAP239_3090_022wpi_C2C3_5t_CCGAGGCCCAGCCC_202		22	2.45399	CAP239_3090_022wpi_C3C5_5t_ATGGATTGC_31
9	0	CAP45_2030_009wpi_C3C5_5t_CGTAAAGAG_53		2	0	CAP63_1000_002wpi_C3C5_5t_TGGTTTTCA_17		5	0	CAP88_2000_005wpi_C2C3_5t_ACAATCAAA_228		2	0	CAP210_1000_002wpi_C1C2_5t_CCTCGGTGC_138		6	0	CAP239_2010_006wpi_C1C2_5t_CTCGCCAAG_39		22	0.486618	CAP239_3090_022wpi_C2C3_5t_CCAAACACCCGTGT_200		22	2.45399	CAP239_3090_022wpi_C3C5_5t_GATAGCACA_31
9	0	CAP45_2030_009wpi_C3C5_5t_ACCATCTGG_51		2	0	CAP63_1000_002wpi_C3C5_5t_CATTAAATA_17		5	0	CAP88_2000_005wpi_C2C3_5t_ACAAGCCAC_228		2	0	CAP210_1000_002wpi_C1C2_5t_ACCGGTGCA_138		6	0	CAP239_2010_006wpi_C1C2_5t_ATAGAAGTA_39		22	0.486618	CAP239_3090_022wpi_C2C3_5t_CCTCCCCACCTCGC_200		22	2.45399	CAP239_3090_022wpi_C3C5_5t_CAACCAGGA_31
9	0.438597	CAP45_2030_009wpi_C3C5_5t_CCAGCCGAT_49		2	0	CAP63_1000_002wpi_C3C5_5t_TATCGTCAA_17		5	0	CAP88_2000_005wpi_C2C3_5t_ACACATACC_227		2	0	CAP210_1000_002wpi_C1C2_5t_GGTCTGGTA_138		6	0	CAP239_2010_006wpi_C1C2_5t_TAAATTCGC_39		22	0.486618	CAP239_3090_022wpi_C2C3_5t_CGTCGACGCTTGCT_200		22	2.45399	CAP239_3090_022wpi_C3C5_5t_AGAAGTCTG_30
9	0.219298	CAP45_2030_009wpi_C3C5_5t_AGTGCGGGA_45		2	0	CAP63_1000_002wpi_C3C5_5t_ACCGCTAAA_17		5	0	CAP88_2000_005wpi_C2C3_5t_ACAAACCGC_226		2	0	CAP210_1000_002wpi_C1C2_5t_GCCGGCGGT_137		6	0	CAP239_2010_006wpi_C1C2_5t_TCAGTGCGT_39		22	0.486618	CAP239_3090_022wpi_C2C3_5t_CTCAGAATCCGACA_198		22	2.45399	CAP239_3090_022wpi_C3C5_5t_TTGCCCCAA_30
9	1.97368	CAP45_2030_009wpi_C3C5_5t_TTGCCTCTG_43		2	0	CAP63_1000_002wpi_C3C5_5t_ATACGTCTG_17		5	0	CAP88_2000_005wpi_C2C3_5t_ACAACACGC_225		2	0	CAP210_1000_002wpi_C1C2_5t_GTCATGAGC_137		6	0	CAP239_2010_006wpi_C1C2_5t_CCCCGGCCC_39		22	0.486618	CAP239_3090_022wpi_C2C3_5t_GTGTACGCATTCAT_198		22	2.45399	CAP239_3090_022wpi_C3C5_5t_ACTAGGTTG_30
9	1.97368	CAP45_2030_009wpi_C3C5_5t_CACATCGGC_42		2	0	CAP63_1000_002wpi_C3C5_5t_AGTATATTC_17		5	0	CAP88_2000_005wpi_C2C3_5t_ACACCCCTA_225		2	0	CAP210_1000_002wpi_C1C2_5t_TCTTGCCAG_137		6	0	CAP239_2010_006wpi_C1C2_5t_GATGTGGGC_39		22	0.486618	CAP239_3090_022wpi_C2C3_5t_GATTACCCATTCAC_198		22	2.45399	CAP239_3090_022wpi_C3C5_5t_GACGGATTG_30
9	0.219298	CAP45_2030_009wpi_C3C5_5t_CGAAGAGTG_40		2	0	CAP63_1000_002wpi_C3C5_5t_GCAATCTCA_17		5	0	CAP88_2000_005wpi_C2C3_5t_ACACACTGT_225		2	0	CAP210_1000_002wpi_C1C2_5t_GAGACCCTT_137		6	0	CAP239_2010_006wpi_C1C2_5t_GGATGATAC_39		22	0.486618	CAP239_3090_022wpi_C2C3_5t_CCGACCCCGTGAGT_196		22	2.45399	CAP239_3090_022wpi_C3C5_5t_GATTGTAGA_30
9	0	CAP45_2030_009wpi_C3C5_5t_TCTGTAAGA_40		2	0	CAP63_1000_002wpi_C3C5_5t_TGTGAGTAA_17		5	0	CAP88_2000_005wpi_C2C3_5t_ACAAGTTCA_224		2	0	CAP210_1000_002wpi_C1C2_5t_TGACTTCCA_136		6	0	CAP239_2010_006wpi_C1C2_5t_AGCTGTACT_39		22	0.486618	CAP239_3090_022wpi_C2C3_5t_TTGCAAAACGCCGG_196		22	2.45399	CAP239_3090_022wpi_C3C5_5t_TAGCTATCT_30
9	0	CAP45_2030_009wpi_C3C5_5t_CCAATGTTA_40		2	0	CAP63_1000_002wpi_C3C5_5t_TCCGGGTTT_17		5	0	CAP88_2000_005wpi_C2C3_5t_ACAAGCAGT_223		2	0	CAP210_1000_002wpi_C1C2_5t_TCAAGAAGC_135		6	0	CAP239_2010_006wpi_C1C2_5t_GCCCCTCCT_39		22	0.486618	CAP239_3090_022wpi_C2C3_5t_ATACCACTCTCTAG_194		22	2.45399	CAP239_3090_022wpi_C3C5_5t_CTTTATGAC_29
9	0.219298	CAP45_2030_009wpi_C3C5_5t_AAGCTTTGT_39		2	0	CAP63_1000_002wpi_C3C5_5t_CAGGGCGTT_17		5	0	CAP88_2000_005wpi_C2C3_5t_ACAGCCACG_223		2	0	CAP210_1000_002wpi_C1C2_5t_AAACATCTG_135		6	0	CAP239_2010_006wpi_C1C2_5t_CGAAACTGG_39		22	0.486618	CAP239_3090_022wpi_C2C3_5t_CTGGCGCCCGCCGA_194		22	2.45399	CAP239_3090_022wpi_C3C5_5t_TATTGCGGA_29
9	1.97368	CAP45_2030_009wpi_C3C5_5t_TGTGAAGCT_38		2	0	CAP63_1000_002wpi_C3C5_5t_CCGTCATTG_17		5	0.490196	CAP88_2000_005wpi_C2C3_5t_ACATCATGC_222		2	0	CAP210_1000_002wpi_C1C2_5t_TTCCGCCTA_135		6	0	CAP239_2010_006wpi_C1C2_5t_CAACTATAG_39		22	0.486618	CAP239_3090_022wpi_C2C3_5t_CACTGCGGACGCGC_192		22	2.45399	CAP239_3090_022wpi_C3C5_5t_GTCAAAAAC_29
9	0.438597	CAP45_2030_009wpi_C3C5_5t_TTTCTTGGG_35		2	0	CAP63_1000_002wpi_C3C5_5t_CGCGAACGT_17		5	0	CAP88_2000_005wpi_C2C3_5t_ACAGATTTA_222		2	0	CAP210_1000_002wpi_C1C2_5t_CGCGACCCT_135		6	0	CAP239_2010_006wpi_C1C2_5t_ACAAGACTC_39		22	0.486618	CAP239_3090_022wpi_C2C3_5t_CCCCCCAACTCCAA_188		22	2.45399	CAP239_3090_022wpi_C3C5_5t_CAGTCCCAA_29
9	0	CAP45_2030_009wpi_C3C5_5t_TGGTCTTGC_35		2	0.208333	CAP63_1000_002wpi_C3C5_5t_GCTGACATA_17		5	0	CAP88_2000_005wpi_C2C3_5t_ACATCTGCT_221		2	0	CAP210_1000_002wpi_C1C2_5t_CCCCACAGC_135		6	0	CAP239_2010_006wpi_C1C2_5t_CACAGACTC_39		22	0.486618	CAP239_3090_022wpi_C2C3_5t_TCTGTACCTTCTAC_188		22	2.45399	CAP239_3090_022wpi_C3C5_5t_TTCACTAGC_29
9	0	CAP45_2030_009wpi_C3C5_5t_GCACGTTCA_34		2	0	CAP63_1000_002wpi_C3C5_5t_TATTTACGA_17		5	0	CAP88_2000_005wpi_C2C3_5t_ACATAACAA_220		2	0	CAP210_1000_002wpi_C1C2_5t_ACGGTCCCC_135		6	0	CAP239_2010_006wpi_C1C2_5t_GCGCAGGCT_39		22	0.486618	CAP239_3090_022wpi_C2C3_5t_ACCTCCGCCAACCC_184		22	2.45399	CAP239_3090_022wpi_C3C5_5t_TACCCAAAG_28
9	0	CAP45_2030_009wpi_C3C5_5t_TTTGGCTCT_34		2	0	CAP63_1000_002wpi_C3C5_5t_TACTTGCCT_17		5	0.490196	CAP88_2000_005wpi_C2C3_5t_ACATACACC_220		2	0	CAP210_1000_002wpi_C1C2_5t_GAGAGGGCG_134		6	0	CAP239_2010_006wpi_C1C2_5t_CCAAATTTC_39		22	0.486618	CAP239_3090_022wpi_C2C3_5t_GTGATAAGGAACTT_182		22	2.45399	CAP239_3090_022wpi_C3C5_5t_AGCCTTCCG_28
9	2.19298	CAP45_2030_009wpi_C3C5_5t_TCGGTCAGA_31		2	0	CAP63_1000_002wpi_C3C5_5t_AATTCGCGA_17		5	0	CAP88_2000_005wpi_C2C3_5t_ACAAGTGGA_220		2	0	CAP210_1000_002wpi_C1C2_5t_GTAGACTGC_134		6	0	CAP239_2010_006wpi_C1C2_5t_CCACCCCAC_39		22	0.486618	CAP239_3090_022wpi_C2C3_5t_GCCCGACCCTACCC_182		22	2.45399	CAP239_3090_022wpi_C3C5_5t_AATGTTAAG_28
9	0	CAP45_2030_009wpi_C3C5_5t_CTCTGTTGC_29		2	0.208333	CAP63_1000_002wpi_C3C5_5t_GTGAAAAGG_17		5	0	CAP88_2000_005wpi_C2C3_5t_ACACGCGTG_219		2	0	CAP210_1000_002wpi_C1C2_5t_CCCCACGAT_134		6	0	CAP239_2010_006wpi_C1C2_5t_TTCGGAATT_39		22	0.486618	CAP239_3090_022wpi_C2C3_5t_GCCACCTTCGCCCC_182		22	2.45399	CAP239_3090_022wpi_C3C5_5t_CCACTGAGT_28
9	0.219298	CAP45_2030_009wpi_C3C5_5t_TTGATCACC_29		2	0	CAP63_1000_002wpi_C3C5_5t_AACGTGATC_17		5	0	CAP88_2000_005wpi_C2C3_5t_ACAAACAGG_219		2	0	CAP210_1000_002wpi_C1C2_5t_ATCCTGATG_134		6	0	CAP239_2010_006wpi_C1C2_5t_TAGGCTCAA_39		22	0.486618	CAP239_3090_022wpi_C2C3_5t_CGATAGAGAGCTTA_182		22	2.45399	CAP239_3090_022wpi_C3C5_5t_AATACCTTT_28
9	0	CAP45_2030_009wpi_C3C5_5t_CGCCGCCCC_27		2	0	CAP63_1000_002wpi_C3C5_5t_GGCCAGTAA_17		5	0	CAP88_2000_005wpi_C2C3_5t_ACATGTACT_218		2	0	CAP210_1000_002wpi_C1C2_5t_CTCTGCGAT_133		6	0	CAP239_2010_006wpi_C1C2_5t_CCGGCAGCG_39		22	0.486618	CAP239_3090_022wpi_C2C3_5t_GCCCCACATACCAC_180		22	2.45399	CAP239_3090_022wpi_C3C5_5t_TTAACTCCA_28
9	0	CAP45_2030_009wpi_C3C5_5t_GTAGAACTT_27		2	0	CAP63_1000_002wpi_C3C5_5t_AAGTAACTT_17		5	0	CAP88_2000_005wpi_C2C3_5t_ACATAGAAG_217		2	0	CAP210_1000_002wpi_C1C2_5t_TACGCAGCA_133		6	0	CAP239_2010_006wpi_C1C2_5t_AACACGAAG_39		22	0.486618	CAP239_3090_022wpi_C2C3_5t_GATACATTCCCACG_176		22	2.45399	CAP239_3090_022wpi_C3C5_5t_GCTTCTCAG_28
9	0.438597	CAP45_2030_009wpi_C3C5_5t_GCGGCTGAC_24		2	0	CAP63_1000_002wpi_C3C5_5t_ATGGGAACC_17		5	0.245098	CAP88_2000_005wpi_C2C3_5t_ACAACTCTT_215		2	0	CAP210_1000_002wpi_C1C2_5t_GTAAAGGCG_133		6	0	CAP239_2010_006wpi_C1C2_5t_ACATGCAAT_39		22	0.486618	CAP239_3090_022wpi_C2C3_5t_CCGCCCGGCCGCGC_176		22	2.45399	CAP239_3090_022wpi_C3C5_5t_GTACCGGCG_27
9	0.219298	CAP45_2030_009wpi_C3C5_5t_TGATTTTGC_24		2	0	CAP63_1000_002wpi_C3C5_5t_GACGCTGTC_17		5	0	CAP88_2000_005wpi_C2C3_5t_ACAACCCGC_214		2	0	CAP210_1000_002wpi_C1C2_5t_TTGAAGTTT_132		6	0	CAP239_2010_006wpi_C1C2_5t_ACCTCGTAA_39		22	0.486618	CAP239_3090_022wpi_C2C3_5t_CAGAAGTAGTAGCC_176		22	2.45399	CAP239_3090_022wpi_C3C5_5t_CACCTAATA_27
9	0	CAP45_2030_009wpi_C3C5_5t_TATCAGGTC_23		2	0	CAP63_1000_002wpi_C3C5_5t_CTATTCGAG_17		5	0	CAP88_2000_005wpi_C2C3_5t_ACAGTATAC_213		2	0	CAP210_1000_002wpi_C1C2_5t_GCACGCACC_132		6	0	CAP239_2010_006wpi_C1C2_5t_CCCACAGTT_39		22	0.486618	CAP239_3090_022wpi_C2C3_5t_GGCGCAACGCCCCG_174		22	2.45399	CAP239_3090_022wpi_C3C5_5t_ATCAAAAAT_27
9	0	CAP45_2030_009wpi_C3C5_5t_TTGGTCTTT_22		2	0	CAP63_1000_002wpi_C3C5_5t_CTCGCGCGC_17		5	0	CAP88_2000_005wpi_C2C3_5t_ACAGAAGCT_213		2	0	CAP210_1000_002wpi_C1C2_5t_CAAATCTTG_132		6	0	CAP239_2010_006wpi_C1C2_5t_CCTTTCCCG_38		22	0.486618	CAP239_3090_022wpi_C2C3_5t_GAGGTGCGACGGCC_174		22	2.45399	CAP239_3090_022wpi_C3C5_5t_CGCTCATTA_27
9	1.97368	CAP45_2030_009wpi_C3C5_5t_ATTAGTGCG_22		2	0.208333	CAP63_1000_002wpi_C3C5_5t_ATTAAGAAA_17		5	0	CAP88_2000_005wpi_C2C3_5t_ACAAGCAGC_212		2	0	CAP210_1000_002wpi_C1C2_5t_CACCCCGCG_131		6	0	CAP239_2010_006wpi_C1C2_5t_CCGGCCCAC_38		22	0.486618	CAP239_3090_022wpi_C2C3_5t_ATAACACTGCCCCC_174		22	2.45399	CAP239_3090_022wpi_C3C5_5t_CACGGTGTG_27
9	0.219298	CAP45_2030_009wpi_C3C5_5t_TCCACCCGC_21		2	0	CAP63_1000_002wpi_C3C5_5t_GAACTTATC_17		5	0	CAP88_2000_005wpi_C2C3_5t_ACAGACTGC_212		2	0	CAP210_1000_002wpi_C1C2_5t_AAGCCCGAC_131		6	0	CAP239_2010_006wpi_C1C2_5t_CCCATCCCG_38		22	0.486618	CAP239_3090_022wpi_C2C3_5t_GGCACCCTTATAGT_174		22	2.45399	CAP239_3090_022wpi_C3C5_5t_GCTCGTATG_27
9	0	CAP45_2030_009wpi_C3C5_5t_TCCGTCAAA_20		2	0	CAP63_1000_002wpi_C3C5_5t_TCGCGGTAT_17		5	0.245098	CAP88_2000_005wpi_C2C3_5t_ACACTGCGC_210		2	0	CAP210_1000_002wpi_C1C2_5t_ACCGGCCCG_130		6	0	CAP239_2010_006wpi_C1C2_5t_CGCCCTCTT_38		22	0.486618	CAP239_3090_022wpi_C2C3_5t_CTTCCGGCGCGCAG_174		22	2.45399	CAP239_3090_022wpi_C3C5_5t_CGTTCGGAA_26
9	0.219298	CAP45_2030_009wpi_C3C5_5t_ACATGAATT_19		2	0	CAP63_1000_002wpi_C3C5_5t_TAATACGCA_17		5	0	CAP88_2000_005wpi_C2C3_5t_ACAGATTAA_210		2	0	CAP210_1000_002wpi_C1C2_5t_CCACTGCGT_128		6	0	CAP239_2010_006wpi_C1C2_5t_GGGCGCACC_38		22	0.486618	CAP239_3090_022wpi_C2C3_5t_TAGTACCTGAATGT_172		22	2.45399	CAP239_3090_022wpi_C3C5_5t_CCGCCGTGG_26
10	0	CAP45_2040_010wpi_C3C5_5t_CGTCGAATG_353		2	0	CAP63_1000_002wpi_C3C5_5t_GATACCAAA_17		5	0	CAP88_2000_005wpi_C2C3_5t_ACAATCAAT_210		2	0	CAP210_1000_002wpi_C1C2_5t_ACCCCACCT_128		6	0	CAP239_2010_006wpi_C1C2_5t_GCGCACCAC_38		22	0.486618	CAP239_3090_022wpi_C2C3_5t_TGAAATTCCTTTCT_172		22	2.45399	CAP239_3090_022wpi_C3C5_5t_CCAATGACA_26
10	1.97368	CAP45_2040_010wpi_C3C5_5t_CCAAAGTAA_363		2	0	CAP63_1000_002wpi_C3C5_5t_CCGGCTATG_17		5	0	CAP88_2000_005wpi_C2C3_5t_ACAGCCAAT_209		2	0	CAP210_1000_002wpi_C1C2_5t_TTGACTGCG_128		6	0	CAP239_2010_006wpi_C1C2_5t_GGATCGCAG_38		22	0.486618	CAP239_3090_022wpi_C2C3_5t_AGAGCTTTATGCAC_172		22	2.45399	CAP239_3090_022wpi_C3C5_5t_CTTTCCAAG_26
10	1.97368	CAP45_2040_010wpi_C3C5_5t_TTCGACTGT_353		2	0	CAP63_1000_002wpi_C3C5_5t_TCAAGATTC_17		5	0.245098	CAP88_2000_005wpi_C2C3_5t_ACAGTAGTC_208		2	0	CAP210_1000_002wpi_C1C2_5t_TGCCCCCTA_128		6	0	CAP239_2010_006wpi_C1C2_5t_AACAGACCA_38		22	0.486618	CAP239_3090_022wpi_C2C3_5t_CAGGGCCGCGATTA_170		22	2.45399	CAP239_3090_022wpi_C3C5_5t_AAATAAGCC_25
10	1.97368	CAP45_2040_010wpi_C3C5_5t_ATGCGCCGC_352		2	0	CAP63_1000_002wpi_C3C5_5t_ATGATGTAT_17		5	0	CAP88_2000_005wpi_C2C3_5t_CATTATAGT_208		2	0	CAP210_1000_002wpi_C1C2_5t_TACCAATTA_128		6	0	CAP239_2010_006wpi_C1C2_5t_TGACCAACA_38		22	0.486618	CAP239_3090_022wpi_C2C3_5t_TCTCCCCCGCTTCC_168		22	2.45399	CAP239_3090_022wpi_C3C5_5t_GTATGGAGG_25
10	0.219298	CAP45_2040_010wpi_C3C5_5t_TAGAAAACC_350		2	0	CAP63_1000_002wpi_C3C5_5t_CCCGTCCAC_17		5	0	CAP88_2000_005wpi_C2C3_5t_ACACCCACC_207		2	0	CAP210_1000_002wpi_C1C2_5t_GGGACTCGA_127		6	0	CAP239_2010_006wpi_C1C2_5t_TCGACCCTA_38		22	0.486618	CAP239_3090_022wpi_C2C3_5t_CGATGATGAATCCG_166		22	2.45399	CAP239_3090_022wpi_C3C5_5t_ATAATTGAA_25
10	0	CAP45_2040_010wpi_C3C5_5t_TACTTAAAT_349		2	0	CAP63_1000_002wpi_C3C5_5t_CGGGATCTG_17		5	0	CAP88_2000_005wpi_C2C3_5t_ACAGCAAAG_207		2	0	CAP210_1000_002wpi_C1C2_5t_AACGATCCT_127		6	0	CAP239_2010_006wpi_C1C2_5t_AAACCGGAA_38		22	0.486618	CAP239_3090_022wpi_C2C3_5t_ACTATCCCCTATAC_166		22	2.45399	CAP239_3090_022wpi_C3C5_5t_AAGCTAAGT_25
10	0	CAP45_2040_010wpi_C3C5_5t_TCTATCCAC_349		2	0	CAP63_1000_002wpi_C3C5_5t_GAAGGGCAG_17		5	0	CAP88_2000_005wpi_C2C3_5t_ACAGTCACG_207		2	0	CAP210_1000_002wpi_C1C2_5t_TAGATCCCT_127		6	0	CAP239_2010_006wpi_C1C2_5t_GATCGTCTC_38		22	0.486618	CAP239_3090_022wpi_C2C3_5t_CCTCCCGAAACCAC_166		22	2.45399	CAP239_3090_022wpi_C3C5_5t_CGTGCAGTA_25
10	1.97368	CAP45_2040_010wpi_C3C5_5t_TGCCCAATC_344		2	0	CAP63_1000_002wpi_C3C5_5t_AAAACGGCG_17		5	0	CAP88_2000_005wpi_C2C3_5t_ACAATCCCG_206		2	0	CAP210_1000_002wpi_C1C2_5t_TTAATGCCG_126		6	0	CAP239_2010_006wpi_C1C2_5t_ACTTTTGAA_38		22	0.486618	CAP239_3090_022wpi_C2C3_5t_TCTTTGGTCTGCAC_164		22	2.45399	CAP239_3090_022wpi_C3C5_5t_ACATACGCC_25
10	0.219298	CAP45_2040_010wpi_C3C5_5t_AGTTAAGCT_343		2	0	CAP63_1000_002wpi_C3C5_5t_CATTACCTG_17		5	0.245098	CAP88_2000_005wpi_C2C3_5t_ACAGTAAGA_206		2	0	CAP210_1000_002wpi_C1C2_5t_CCATGTTTG_126		6	0	CAP239_2010_006wpi_C1C2_5t_GCATACCCA_38		22	0.486618	CAP239_3090_022wpi_C2C3_5t_TCTTTTTACTAACG_164		22	2.45399	CAP239_3090_022wpi_C3C5_5t_ATACTGAGA_25
10	1.97368	CAP45_2040_010wpi_C3C5_5t_AAAGGTCCA_340		2	0	CAP63_1000_002wpi_C3C5_5t_CCCTGATGA_17		5	0	CAP88_2000_005wpi_C2C3_5t_ACAGATTAC_206		2	0	CAP210_1000_002wpi_C1C2_5t_TGGAACCTA_126		6	0	CAP239_2010_006wpi_C1C2_5t_AAGTATTCG_38		22	0.486618	CAP239_3090_022wpi_C2C3_5t_CTCTACCATTCCTA_162		22	2.45399	CAP239_3090_022wpi_C3C5_5t_TCAGCTACC_25
10	0	CAP45_2040_010wpi_C3C5_5t_TGTCTAGTA_339		2	0	CAP63_1000_002wpi_C3C5_5t_TGGATACGG_17		5	0	CAP88_2000_005wpi_C2C3_5t_ACAATCCGC_205		2	0	CAP210_1000_002wpi_C1C2_5t_CAGCCTGCA_126		6	0	CAP239_2010_006wpi_C1C2_5t_TGGGCCAAT_38		22	0.486618	CAP239_3090_022wpi_C2C3_5t_TACCCCGCGCACTA_162		22	2.45399	CAP239_3090_022wpi_C3C5_5t_AACGTTACG_24
10	1.97368	CAP45_2040_010wpi_C3C5_5t_ATTCGAGGG_339		2	0	CAP63_1000_002wpi_C3C5_5t_ATTCATTGA_17		5	0	CAP88_2000_005wpi_C2C3_5t_ACACCCGAC_204		2	0	CAP210_1000_002wpi_C1C2_5t_AATTCGCGC_125		6	0	CAP239_2010_006wpi_C1C2_5t_ATCTAATCG_38		22	0.486618	CAP239_3090_022wpi_C2C3_5t_CTCTAGAGGGATCT_162		22	2.45399	CAP239_3090_022wpi_C3C5_5t_CATGCGAGA_24
10	0	CAP45_2040_010wpi_C3C5_5t_CGAATATTA_339		2	0	CAP63_1000_002wpi_C3C5_5t_TGGCGGGTC_17		5	0	CAP88_2000_005wpi_C2C3_5t_ACACCGCGC_204		2	0	CAP210_1000_002wpi_C1C2_5t_CCGCCGCCC_124		6	0	CAP239_2010_006wpi_C1C2_5t_TCTCGGGCT_38		22	0.486618	CAP239_3090_022wpi_C2C3_5t_GCGCCGAGAGGTAG_162		22	2.45399	CAP239_3090_022wpi_C3C5_5t_TACGTAATC_24
10	0	CAP45_2040_010wpi_C3C5_5t_TTTTACGAA_338		2	0	CAP63_1000_002wpi_C3C5_5t_CCACGGCGC_17		5	0.490196	CAP88_2000_005wpi_C2C3_5t_ACAGTTTTT_203		2	0	CAP210_1000_002wpi_C1C2_5t_CAACGACCC_124		6	0	CAP239_2010_006wpi_C1C2_5t_CATTTATAA_38		22	0.486618	CAP239_3090_022wpi_C2C3_5t_GACAGCTCCCTGTA_160		22	2.45399	CAP239_3090_022wpi_C3C5_5t_TTTTCCCTG_23
10	1.97368	CAP45_2040_010wpi_C3C5_5t_TTTCTTTAC_338		2	0	CAP63_1000_002wpi_C3C5_5t_TGCACCGCG_17		5	0	CAP88_2000_005wpi_C2C3_5t_ACATGGGGC_202		2	0	CAP210_1000_002wpi_C1C2_5t_AAACATGCA_123		6	0	CAP239_2010_006wpi_C1C2_5t_CGACTTCGC_38		22	0.486618	CAP239_3090_022wpi_C2C3_5t_TCGAGCACCGTGCC_160		22	2.45399	CAP239_3090_022wpi_C3C5_5t_TATCAGCAG_23
10	0	CAP45_2040_010wpi_C3C5_5t_AGCCTGCTT_337		2	0	CAP63_1000_002wpi_C3C5_5t_CGACTTCCG_17		5	0	CAP88_2000_005wpi_C2C3_5t_ACAGTTGGA_202		2	0	CAP210_1000_002wpi_C1C2_5t_CCCGCACCC_123		6	0	CAP239_2010_006wpi_C1C2_5t_TCCACCACA_38		22	0.486618	CAP239_3090_022wpi_C2C3_5t_ACAAGTCAGGAAAG_158		22	2.45399	CAP239_3090_022wpi_C3C5_5t_CCAGCGTCC_23
10	0	CAP45_2040_010wpi_C3C5_5t_TTGTTTGTT_337		2	0	CAP63_1000_002wpi_C3C5_5t_GGTGCCCCA_17		5	0	CAP88_2000_005wpi_C2C3_5t_ACAGACCAG_201		2	0	CAP210_1000_002wpi_C1C2_5t_AGACCTGCC_123		6	0	CAP239_2010_006wpi_C1C2_5t_CGGAACACA_38		22	0.486618	CAP239_3090_022wpi_C2C3_5t_AACTGCAGCGTCAC_156		22	2.45399	CAP239_3090_022wpi_C3C5_5t_TACTCAATT_23
10	0	CAP45_2040_010wpi_C3C5_5t_CGGAACGTG_336		2	0	CAP63_1000_002wpi_C3C5_5t_GAATACCAT_17		5	0	CAP88_2000_005wpi_C2C3_5t_ACACTATAC_200		2	0	CAP210_1000_002wpi_C1C2_5t_GACTATACG_123		6	0	CAP239_2010_006wpi_C1C2_5t_GGCTTTTAT_38		22	0.486618	CAP239_3090_022wpi_C2C3_5t_TGCGTAAGTCATTG_156		22	2.45399	CAP239_3090_022wpi_C3C5_5t_TAAGGCCCT_23
10	0.219298	CAP45_2040_010wpi_C3C5_5t_CTAAATGCA_336		2	0	CAP63_1000_002wpi_C3C5_5t_TGTACCAAC_17		5	0	CAP88_2000_005wpi_C2C3_5t_ACACGCACA_199		2	0	CAP210_1000_002wpi_C1C2_5t_GCCAATCGC_123		6	0	CAP239_2010_006wpi_C1C2_5t_GATGGAAAT_38		22	0.486618	CAP239_3090_022wpi_C2C3_5t_CGGGTAACTGAAAG_154		22	2.45399	CAP239_3090_022wpi_C3C5_5t_TTATAATGT_23
10	0.219298	CAP45_2040_010wpi_C3C5_5t_CCCGGCCCG_335		2	0	CAP63_1000_002wpi_C3C5_5t_GTCAATAAA_17		5	0	CAP88_2000_005wpi_C2C3_5t_ACACTTAAC_199		2	0	CAP210_1000_002wpi_C1C2_5t_GCGTATCCA_123		6	0	CAP239_2010_006wpi_C1C2_5t_GTCCACCTT_38		22	0.486618	CAP239_3090_022wpi_C2C3_5t_CCAGCCTACCCAGT_154		22	2.45399	CAP239_3090_022wpi_C3C5_5t_CATCGCCAA_22
10	1.97368	CAP45_2040_010wpi_C3C5_5t_TAACCCATT_335		2	0	CAP63_1000_002wpi_C3C5_5t_TATAGTTGC_17		5	0	CAP88_2000_005wpi_C2C3_5t_ACACGTTCG_197		2	0	CAP210_1000_002wpi_C1C2_5t_GTTCAGGGC_122		6	0	CAP239_2010_006wpi_C1C2_5t_CCACCCAGC_38		22	0.486618	CAP239_3090_022wpi_C2C3_5t_GGATTACGCACCTG_154		22	2.45399	CAP239_3090_022wpi_C3C5_5t_GAGCGGTAC_22
10	0	CAP45_2040_010wpi_C3C5_5t_CTATTAGCA_334		2	0.208333	CAP63_1000_002wpi_C3C5_5t_CCCCTCCGG_17		5	0	CAP88_2000_005wpi_C2C3_5t_ACAGTCGAC_195		2	0	CAP210_1000_002wpi_C1C2_5t_GGCAGGTGC_122		6	0	CAP239_2010_006wpi_C1C2_5t_CTGCCGCTA_38		22	0.486618	CAP239_3090_022wpi_C2C3_5t_ACCCGGGGGTCCTC_154		22	2.45399	CAP239_3090_022wpi_C3C5_5t_AACTTGAAC_22
10	0	CAP45_2040_010wpi_C3C5_5t_AAACGCGTA_334		2	0	CAP63_1000_002wpi_C3C5_5t_ATAATCAGA_17		5	0	CAP88_2000_005wpi_C2C3_5t_ACATCAACG_194		2	0	CAP210_1000_002wpi_C1C2_5t_CTCCCCACC_121		6	0	CAP239_2010_006wpi_C1C2_5t_TAATATGTG_38		22	0.486618	CAP239_3090_022wpi_C2C3_5t_TATAGGCTAGGTGC_152		22	2.45399	CAP239_3090_022wpi_C3C5_5t_AAATGCGAG_22
10	0	CAP45_2040_010wpi_C3C5_5t_TTCCCGAAG_333		2	0	CAP63_1000_002wpi_C3C5_5t_AGAAGTACC_17		5	0	CAP88_2000_005wpi_C2C3_5t_ACACTCCGC_194		2	0	CAP210_1000_002wpi_C1C2_5t_TCATGCATC_121		6	0	CAP239_2010_006wpi_C1C2_5t_GACTTGCCG_38		22	0.486618	CAP239_3090_022wpi_C2C3_5t_CTTGTATAGATGCT_150		22	2.45399	CAP239_3090_022wpi_C3C5_5t_ACGCACCTG_22
10	0	CAP45_2040_010wpi_C3C5_5t_CTGGCCACG_333		2	0	CAP63_1000_002wpi_C3C5_5t_TTTGGAAGT_17		5	0.245098	CAP88_2000_005wpi_C2C3_5t_ACAGGCCCG_192		2	0	CAP210_1000_002wpi_C1C2_5t_ACCCCCGCT_120		6	0	CAP239_2010_006wpi_C1C2_5t_TAACCCTAT_38		22	0.486618	CAP239_3090_022wpi_C2C3_5t_GTATGTATACTTGA_150		22	2.45399	CAP239_3090_022wpi_C3C5_5t_TTCATCTAA_22
10	0	CAP45_2040_010wpi_C3C5_5t_TAAAAACTG_332		2	0	CAP63_1000_002wpi_C3C5_5t_CGTCATTCG_17		5	0.245098	CAP88_2000_005wpi_C2C3_5t_ACAGTCCGC_192		2	0	CAP210_1000_002wpi_C1C2_5t_GTGTCCCGG_120		6	0	CAP239_2010_006wpi_C1C2_5t_GCTCGATAT_38		22	0.486618	CAP239_3090_022wpi_C2C3_5t_CATCCATGGAACCA_150		22	2.45399	CAP239_3090_022wpi_C3C5_5t_ATAATGTCA_22
10	0	CAP45_2040_010wpi_C3C5_5t_CTCAACCCG_332		2	0	CAP63_1000_002wpi_C3C5_5t_TCCCAATAT_17		5	0	CAP88_2000_005wpi_C2C3_5t_ACAACTGTC_190		2	0	CAP210_1000_002wpi_C1C2_5t_TCCAGCCCC_120		6	0	CAP239_2010_006wpi_C1C2_5t_AAAGCGTAA_38		22	0.486618	CAP239_3090_022wpi_C2C3_5t_CCGTCCATCCTTCG_150		22	2.45399	CAP239_3090_022wpi_C3C5_5t_CGGGGACTT_21
10	0.219298	CAP45_2040_010wpi_C3C5_5t_TCAACAGAA_331		2	0.208333	CAP63_1000_002wpi_C3C5_5t_AAGCAGTTA_17		5	0	CAP88_2000_005wpi_C2C3_5t_ACATGCTAA_189		2	0	CAP210_1000_002wpi_C1C2_5t_TCATGGTCA_120		6	0	CAP239_2010_006wpi_C1C2_5t_TACTGTACG_38		22	0.486618	CAP239_3090_022wpi_C2C3_5t_TCAGAAGGAATCTT_148		22	2.45399	CAP239_3090_022wpi_C3C5_5t_CAATAACTG_21
10	0	CAP45_2040_010wpi_C3C5_5t_GGGTAATCG_331		2	0	CAP63_1000_002wpi_C3C5_5t_CTGACATAC_17		5	0	CAP88_2000_005wpi_C2C3_5t_ACACGCTAT_188		2	0	CAP210_1000_002wpi_C1C2_5t_CTTCCGTCT_119		6	0	CAP239_2010_006wpi_C1C2_5t_CCCGCTTCC_38		22	0.486618	CAP239_3090_022wpi_C2C3_5t_AACTATGCGGTGTT_148		22	2.45399	CAP239_3090_022wpi_C3C5_5t_GAGGGGCAA_21
10	0	CAP45_2040_010wpi_C3C5_5t_TTCCACGTC_330		2	0	CAP63_1000_002wpi_C3C5_5t_ATAGAACTT_17		5	0.245098	CAP88_2000_005wpi_C2C3_5t_ACACGGCTA_188		2	0	CAP210_1000_002wpi_C1C2_5t_ATGACTCAG_119		6	0	CAP239_2010_006wpi_C1C2_5t_GAATAACAT_38		22	0.486618	CAP239_3090_022wpi_C2C3_5t_ATCTCAAATCCCCT_148		22	2.45399	CAP239_3090_022wpi_C3C5_5t_CCTGGGCCC_21
10	0	CAP45_2040_010wpi_C3C5_5t_AAGGAGGGG_330		2	0	CAP63_1000_002wpi_C3C5_5t_TGGCAGATG_17		5	0	CAP88_2000_005wpi_C2C3_5t_ACACCCCGC_188		2	0	CAP210_1000_002wpi_C1C2_5t_CGCTGCTAG_119		6	0	CAP239_2010_006wpi_C1C2_5t_CACGACCCC_37		22	0.486618	CAP239_3090_022wpi_C2C3_5t_GACACCCCGCGGGT_148		22	2.45399	CAP239_3090_022wpi_C3C5_5t_CCAACGACC_21
10	1.97368	CAP45_2040_010wpi_C3C5_5t_GGGATGTTA_329		2	0	CAP63_1000_002wpi_C3C5_5t_TGTGTAGCC_17		5	0	CAP88_2000_005wpi_C2C3_5t_ACAGCCAGG_187		2	0	CAP210_1000_002wpi_C1C2_5t_CCGCCTCCT_119		6	0	CAP239_2010_006wpi_C1C2_5t_TAAATACTA_37		22	0.486618	CAP239_3090_022wpi_C2C3_5t_CCCTGACTACACTT_148		22	2.45399	CAP239_3090_022wpi_C3C5_5t_TGAAGCCTA_21
10	1.97368	CAP45_2040_010wpi_C3C5_5t_ATACCACTG_329		2	0	CAP63_1000_002wpi_C3C5_5t_ACCATAAGG_17		5	0	CAP88_2000_005wpi_C2C3_5t_ACACGCAGC_187		2	0	CAP210_1000_002wpi_C1C2_5t_CAATGCACG_119		6	0	CAP239_2010_006wpi_C1C2_5t_TGAAGATGC_37		22	0.486618	CAP239_3090_022wpi_C2C3_5t_TCCCCGCTCGTCAC_146		22	2.45399	CAP239_3090_022wpi_C3C5_5t_TCATGTGAA_20
10	0	CAP45_2040_010wpi_C3C5_5t_CGGGAATTG_329		2	0	CAP63_1000_002wpi_C3C5_5t_ATAATCCAT_17		5	0	CAP88_2000_005wpi_C2C3_5t_ACATGGAGG_187		2	0	CAP210_1000_002wpi_C1C2_5t_TTGTAATGC_118		6	0	CAP239_2010_006wpi_C1C2_5t_GCCTTACGG_37		22	0.486618	CAP239_3090_022wpi_C2C3_5t_GACTAATGCGGGTT_146		22	2.45399	CAP239_3090_022wpi_C3C5_5t_AGTTTAAAG_20
10	0	CAP45_2040_010wpi_C3C5_5t_CTCAAATCA_328		2	0.208333	CAP63_1000_002wpi_C3C5_5t_GAGTTATCT_17		5	0	CAP88_2000_005wpi_C2C3_5t_ACAATGGCC_187		2	0	CAP210_1000_002wpi_C1C2_5t_CCCCCCCCC_118		6	0	CAP239_2010_006wpi_C1C2_5t_TAAACTTTG_37		22	0.486618	CAP239_3090_022wpi_C2C3_5t_AGGTATCGATACTG_146		22	2.45399	CAP239_3090_022wpi_C3C5_5t_ACAGGCACG_20
10	0	CAP45_2040_010wpi_C3C5_5t_GTTTGATCG_328		2	0	CAP63_1000_002wpi_C3C5_5t_CCCACTGTG_17		5	0	CAP88_2000_005wpi_C2C3_5t_ACATGTCAA_187		2	0	CAP210_1000_002wpi_C1C2_5t_TCAGGGCCG_118		6	0	CAP239_2010_006wpi_C1C2_5t_TACACCCCA_37		22	0.486618	CAP239_3090_022wpi_C2C3_5t_TAAGTTGGCAATGC_146		22	2.45399	CAP239_3090_022wpi_C3C5_5t_CACATCGCC_20
10	1.97368	CAP45_2040_010wpi_C3C5_5t_TGTAAAGAC_327		2	0	CAP63_1000_002wpi_C3C5_5t_GAACTGCCA_17		5	0.245098	CAP88_2000_005wpi_C2C3_5t_ACATCTTGT_186		2	0	CAP210_1000_002wpi_C1C2_5t_TTCCTGTGA_117		6	0	CAP239_2010_006wpi_C1C2_5t_TAGAACACA_37		22	0.486618	CAP239_3090_022wpi_C2C3_5t_TGCTTACCCCTCGT_144		22	2.45399	CAP239_3090_022wpi_C3C5_5t_GGACACTCT_20
10	0.219298	CAP45_2040_010wpi_C3C5_5t_ATTCTATGT_327		2	0	CAP63_1000_002wpi_C3C5_5t_GTGTGGAAC_17		5	0.245098	CAP88_2000_005wpi_C2C3_5t_ACATCAGCG_185		2	0	CAP210_1000_002wpi_C1C2_5t_GCTGGACTG_117		6	0	CAP239_2010_006wpi_C1C2_5t_AGAATGCCC_37		22	0.486618	CAP239_3090_022wpi_C2C3_5t_TACAAGCTCCAACA_144		22	2.45399	CAP239_3090_022wpi_C3C5_5t_GCATAATAA_20
10	0.219298	CAP45_2040_010wpi_C3C5_5t_ACAGGTCCG_327		2	0	CAP63_1000_002wpi_C3C5_5t_CCTCCCACT_17		5	0	CAP88_2000_005wpi_C2C3_5t_ACACCCGAG_185		2	0	CAP210_1000_002wpi_C1C2_5t_GTAAATACC_117		6	0	CAP239_2010_006wpi_C1C2_5t_TACGCGTTA_37		22	0.486618	CAP239_3090_022wpi_C2C3_5t_CAAGGAGGCCATAA_144		22	2.45399	CAP239_3090_022wpi_C3C5_5t_GCAAAATGG_20
10	0	CAP45_2040_010wpi_C3C5_5t_TGTAAGGAT_327		2	0	CAP63_1000_002wpi_C3C5_5t_GGCCCACGG_17		5	0	CAP88_2000_005wpi_C2C3_5t_ACACAAGAA_185		2	0	CAP210_1000_002wpi_C1C2_5t_TACAAATGC_116		6	0	CAP239_2010_006wpi_C1C2_5t_CGGGTCGCG_37		22	0.486618	CAP239_3090_022wpi_C2C3_5t_GCACTGCCGACGCC_142		22	2.45399	CAP239_3090_022wpi_C3C5_5t_ATGACTCTG_19
10	1.97368	CAP45_2040_010wpi_C3C5_5t_CCCTACCGC_326		2	0	CAP63_1000_002wpi_C3C5_5t_GCCTCCATA_17		5	0	CAP88_2000_005wpi_C2C3_5t_ACAACCAAC_185		2	0	CAP210_1000_002wpi_C1C2_5t_CCCATGCCG_116		6	0	CAP239_2010_006wpi_C1C2_5t_GGTGCCCAC_37		22	0.486618	CAP239_3090_022wpi_C2C3_5t_TGATGGCACTAACA_142		22	2.45399	CAP239_3090_022wpi_C3C5_5t_GATTGGCTG_19
10	0.219298	CAP45_2040_010wpi_C3C5_5t_CCGGCGACC_326		2	0	CAP63_1000_002wpi_C3C5_5t_GATCGGGGG_17		5	0	CAP88_2000_005wpi_C2C3_5t_ACAAAGAAA_184		2	0	CAP210_1000_002wpi_C1C2_5t_GTGCAGGGC_116		6	0	CAP239_2010_006wpi_C1C2_5t_GCCTGCCCC_37		22	0.486618	CAP239_3090_022wpi_C2C3_5t_ATGCACCCCATCCC_140		22	2.45399	CAP239_3090_022wpi_C3C5_5t_TCGCCCTGC_19
10	0	CAP45_2040_010wpi_C3C5_5t_TAACTTTAG_326		2	0	CAP63_1000_002wpi_C3C5_5t_ATGTGCGTG_17		5	0	CAP88_2000_005wpi_C2C3_5t_ACAGCTCGG_183		2	0	CAP210_1000_002wpi_C1C2_5t_GGGGCTCCA_115		6	0	CAP239_2010_006wpi_C1C2_5t_ACGCAAAGA_37		22	0.486618	CAP239_3090_022wpi_C2C3_5t_AATGGGCAAAAGAG_140		22	2.45399	CAP239_3090_022wpi_C3C5_5t_TGACCTGCA_18
10	0	CAP45_2040_010wpi_C3C5_5t_AGACATCGC_326		2	0	CAP63_1000_002wpi_C3C5_5t_CCAAGTCCG_17		5	0	CAP88_2000_005wpi_C2C3_5t_ACAGCAGGC_181		2	0	CAP210_1000_002wpi_C1C2_5t_GGGCCCTCA_115		6	0	CAP239_2010_006wpi_C1C2_5t_GCTTGGACC_37		22	0.486618	CAP239_3090_022wpi_C2C3_5t_GAATTGCAGGGTGA_138		22	2.45399	CAP239_3090_022wpi_C3C5_5t_TTCTACTAC_18
10	0.219298	CAP45_2040_010wpi_C3C5_5t_GGGTCATGC_325		2	0	CAP63_1000_002wpi_C3C5_5t_CTTTCGATT_17		5	0	CAP88_2000_005wpi_C2C3_5t_ACAACTACC_181		2	0	CAP210_1000_002wpi_C1C2_5t_ATTTACCCC_115		6	0	CAP239_2010_006wpi_C1C2_5t_CACTGCCAC_37		22	0.486618	CAP239_3090_022wpi_C2C3_5t_GGTACGCACCCAAC_138		22	2.45399	CAP239_3090_022wpi_C3C5_5t_TCTACGTTA_18
10	0	CAP45_2040_010wpi_C3C5_5t_TATACACGT_324		2	0	CAP63_1000_002wpi_C3C5_5t_GGGAGCACC_17		5	0	CAP88_2000_005wpi_C2C3_5t_ACAATCGTT_181		2	0	CAP210_1000_002wpi_C1C2_5t_TGTAGGATG_115		6	0	CAP239_2010_006wpi_C1C2_5t_AAAATCTGC_37		22	0.486618	CAP239_3090_022wpi_C2C3_5t_CGACACCATCCCTT_138		22	2.45399	CAP239_3090_022wpi_C3C5_5t_AACAACCCA_18
10	0	CAP45_2040_010wpi_C3C5_5t_AGCTTTTGG_324		2	0	CAP63_1000_002wpi_C3C5_5t_GCTTTCCAC_17		5	0.245098	CAP88_2000_005wpi_C2C3_5t_ACAGGAATA_181		2	0	CAP210_1000_002wpi_C1C2_5t_CCTGCAAGC_115		6	0	CAP239_2010_006wpi_C1C2_5t_CATTAATCA_37		22	0.486618	CAP239_3090_022wpi_C2C3_5t_TACCGTTAAAGGTA_138		22	2.45399	CAP239_3090_022wpi_C3C5_5t_AAACGGGGG_18
10	0.219298	CAP45_2040_010wpi_C3C5_5t_ATCCCACAT_324		2	0	CAP63_1000_002wpi_C3C5_5t_TTTGCCGGG_17		5	0	CAP88_2000_005wpi_C2C3_5t_ACACCACTC_180		2	0	CAP210_1000_002wpi_C1C2_5t_CTCACTCGT_114		6	0	CAP239_2010_006wpi_C1C2_5t_CCCCCCTTC_37		22	0.486618	CAP239_3090_022wpi_C2C3_5t_ACCTTCATGTTGAC_138		22	2.45399	CAP239_3090_022wpi_C3C5_5t_ACGCCGGCC_18
10	0	CAP45_2040_010wpi_C3C5_5t_ATTCTGGCG_321		2	0	CAP63_1000_002wpi_C3C5_5t_GCCCTGTTG_17		5	0	CAP88_2000_005wpi_C2C3_5t_ACAACGGCC_180		2	0	CAP210_1000_002wpi_C1C2_5t_GGCCCTACC_114		6	0	CAP239_2010_006wpi_C1C2_5t_CAGCACGAA_37		22	0.486618	CAP239_3090_022wpi_C2C3_5t_TTACACCATCAGAT_138		22	2.45399	CAP239_3090_022wpi_C3C5_5t_CTCCCCCAT_18
10	0	CAP45_2040_010wpi_C3C5_5t_GTTATAAAA_318		2	0.416667	CAP63_1000_002wpi_C3C5_5t_GTCCGACCG_17		5	0	CAP88_2000_005wpi_C2C3_5t_ACAAAATAG_180		2	0	CAP210_1000_002wpi_C1C2_5t_TTCCCACGC_114		6	0	CAP239_2010_006wpi_C1C2_5t_TCGCCCCCC_37		22	0.486618	CAP239_3090_022wpi_C2C3_5t_ACCCACCTTCATCG_136		22	2.45399	CAP239_3090_022wpi_C3C5_5t_CGCCGTCTT_17
10	0.219298	CAP45_2040_010wpi_C3C5_5t_ATTAGTCAA_318		2	0	CAP63_1000_002wpi_C3C5_5t_TTGCATCGC_17		5	0	CAP88_2000_005wpi_C2C3_5t_ACATCGCAT_180		2	0	CAP210_1000_002wpi_C1C2_5t_TACCGACTA_113		6	0	CAP239_2010_006wpi_C1C2_5t_CGGATCCGT_37		22	0.486618	CAP239_3090_022wpi_C2C3_5t_CGTCGCCCCCCCCA_134		22	2.45399	CAP239_3090_022wpi_C3C5_5t_TGCTTCTAC_17
10	0	CAP45_2040_010wpi_C3C5_5t_CCGTCAGCA_317		2	0	CAP63_1000_002wpi_C3C5_5t_AATACAACC_17		5	0	CAP88_2000_005wpi_C2C3_5t_ACATGTGCC_179		2	0	CAP210_1000_002wpi_C1C2_5t_TACAACGGC_113		6	0	CAP239_2010_006wpi_C1C2_5t_CAACACCGT_37		22	0.486618	CAP239_3090_022wpi_C2C3_5t_CCCTAGTTTTGGGG_134		22	2.45399	CAP239_3090_022wpi_C3C5_5t_ACCGCTAAC_17
10	0.219298	CAP45_2040_010wpi_C3C5_5t_TACGTGTAC_317		2	0	CAP63_1000_002wpi_C3C5_5t_CCCCCTGCC_17		5	0	CAP88_2000_005wpi_C2C3_5t_ACAACAGAT_179		2	0	CAP210_1000_002wpi_C1C2_5t_AGTCAGCTG_112		6	0	CAP239_2010_006wpi_C1C2_5t_GGGTATTGC_37		22	0.486618	CAP239_3090_022wpi_C2C3_5t_TTTCGCCCCATTTT_132		22	2.45399	CAP239_3090_022wpi_C3C5_5t_AAGAGCAGG_17
10	0	CAP45_2040_010wpi_C3C5_5t_ACTACGAGG_316		2	0.208333	CAP63_1000_002wpi_C3C5_5t_GACATCTCC_17		5	0	CAP88_2000_005wpi_C2C3_5t_ACAACCCAC_179		2	0	CAP210_1000_002wpi_C1C2_5t_GGGATCCAG_112		6	0	CAP239_2010_006wpi_C1C2_5t_ACAGCCCAC_37		22	0.486618	CAP239_3090_022wpi_C2C3_5t_CACCCCTCCACCTC_132		22	2.45399	CAP239_3090_022wpi_C3C5_5t_ATGGCCCGA_17
10	1.97368	CAP45_2040_010wpi_C3C5_5t_AGTTCCCGT_315		2	0	CAP63_1000_002wpi_C3C5_5t_AGTATACAG_17		5	0	CAP88_2000_005wpi_C2C3_5t_ACAAATTAT_179		2	0	CAP210_1000_002wpi_C1C2_5t_ACTTCCCCC_112		6	0	CAP239_2010_006wpi_C1C2_5t_CAGGTCGAA_37		22	0.486618	CAP239_3090_022wpi_C2C3_5t_CAATGGATATCTCT_132		22	2.45399	CAP239_3090_022wpi_C3C5_5t_CACGCTTCA_16
10	0	CAP45_2040_010wpi_C3C5_5t_CCACATAAG_309		2	0	CAP63_1000_002wpi_C3C5_5t_CAAACATTT_17		5	0	CAP88_2000_005wpi_C2C3_5t_ACATATGAC_179		2	0	CAP210_1000_002wpi_C1C2_5t_AGCGCAGGC_112		6	0	CAP239_2010_006wpi_C1C2_5t_CAGAGTTAA_37		22	0.486618	CAP239_3090_022wpi_C2C3_5t_TACAGTCGAATTAG_132		22	2.45399	CAP239_3090_022wpi_C3C5_5t_TATACCTCG_16
10	0	CAP45_2040_010wpi_C3C5_5t_TTTTACTAA_304		2	0	CAP63_1000_002wpi_C3C5_5t_GACCTTGTG_17		5	0.245098	CAP88_2000_005wpi_C2C3_5t_ACAACCTAG_178		2	0	CAP210_1000_002wpi_C1C2_5t_GCCCCCCTA_112		6	0	CAP239_2010_006wpi_C1C2_5t_ACCCATTCT_37		22	0.486618	CAP239_3090_022wpi_C2C3_5t_AACCGTGCGGAGAC_130		22	2.45399	CAP239_3090_022wpi_C3C5_5t_AATACTTTC_16
10	0	CAP45_2040_010wpi_C3C5_5t_CAAAAACGG_294		2	0	CAP63_1000_002wpi_C3C5_5t_CTAGGAGAC_17		5	0	CAP88_2000_005wpi_C2C3_5t_ACAGATCCC_177		2	0	CAP210_1000_002wpi_C1C2_5t_CTATAACCC_112		6	0	CAP239_2010_006wpi_C1C2_5t_GACGAGGCC_37		22	0.486618	CAP239_3090_022wpi_C2C3_5t_ATTACAACCCATCG_130		22	2.45399	CAP239_3090_022wpi_C3C5_5t_CGCTAACCT_16
10	0	CAP45_2040_010wpi_C3C5_5t_CAACCAAAA_285		2	0.208333	CAP63_1000_002wpi_C3C5_5t_CCGTCGCCG_17		5	0	CAP88_2000_005wpi_C2C3_5t_ACACACATT_177		2	0	CAP210_1000_002wpi_C1C2_5t_AGAAGGCTT_111		6	0	CAP239_2010_006wpi_C1C2_5t_CGTGTTGCC_37		22	0.486618	CAP239_3090_022wpi_C2C3_5t_CCGCCTGGTCCCCA_128		22	2.45399	CAP239_3090_022wpi_C3C5_5t_GCTTAATAT_15
10	0	CAP45_2040_010wpi_C3C5_5t_CTTGCCCAA_277		2	0	CAP63_1000_002wpi_C3C5_5t_AGATGGAGT_17		5	0	CAP88_2000_005wpi_C2C3_5t_ACACGAAAC_177		2	0	CAP210_1000_002wpi_C1C2_5t_TCCTTCTGC_111		6	0	CAP239_2010_006wpi_C1C2_5t_ACGGCGGCT_37		22	0.486618	CAP239_3090_022wpi_C2C3_5t_TTAAGAGCTTGGCT_128		22	2.45399	CAP239_3090_022wpi_C3C5_5t_AATCCCCAT_15
10	0.219298	CAP45_2040_010wpi_C3C5_5t_ATGTTCGAC_276		2	0	CAP63_1000_002wpi_C3C5_5t_GGGTATACG_17		5	0	CAP88_2000_005wpi_C2C3_5t_ACATTCGGC_175		2	0	CAP210_1000_002wpi_C1C2_5t_CGGGTCTGC_111		6	0	CAP239_2010_006wpi_C1C2_5t_CCAGCTACT_37		22	0.486618	CAP239_3090_022wpi_C2C3_5t_GTCCTATTAGCCAA_122		22	2.45399	CAP239_3090_022wpi_C3C5_5t_TACCAGTTG_15
10	0	CAP45_2040_010wpi_C3C5_5t_CTGCATGCC_266		2	0	CAP63_1000_002wpi_C3C5_5t_CAGCTAACC_17		5	0	CAP88_2000_005wpi_C2C3_5t_ACAAGCCAT_175		2	0	CAP210_1000_002wpi_C1C2_5t_TTGGCCTAC_110		6	0	CAP239_2010_006wpi_C1C2_5t_CGCCGTACT_37		22	0.486618	CAP239_3090_022wpi_C2C3_5t_TGGGGGAATGAGTA_122		22	2.45399	CAP239_3090_022wpi_C3C5_5t_TGAGAGTCA_15
10	0.219298	CAP45_2040_010wpi_C3C5_5t_TACGAGTAC_261		2	0	CAP63_1000_002wpi_C3C5_5t_GGCAGCTCT_17		5	0	CAP88_2000_005wpi_C2C3_5t_ACATGTCCT_174		2	0	CAP210_1000_002wpi_C1C2_5t_CATACCATG_110		6	0	CAP239_2010_006wpi_C1C2_5t_TCCAGACTT_37		22	0.486618	CAP239_3090_022wpi_C2C3_5t_CCTCAGATAGAGAA_122		22	2.45399	CAP239_3090_022wpi_C3C5_5t_GACAATTTC_15
10	0	CAP45_2040_010wpi_C3C5_5t_GCCGCCTCG_254		2	0	CAP63_1000_002wpi_C3C5_5t_TTTGGTTCC_16		5	0	CAP88_2000_005wpi_C2C3_5t_ACACACGGC_174		2	0	CAP210_1000_002wpi_C1C2_5t_CCCCCTCTG_110		6	0	CAP239_2010_006wpi_C1C2_5t_ATCAGATCA_37		22	0.486618	CAP239_3090_022wpi_C2C3_5t_CCATTTGCTCCGTC_122		22	2.45399	CAP239_3090_022wpi_C3C5_5t_CGGCTACGA_15
10	2.19298	CAP45_2040_010wpi_C3C5_5t_CAAATACAT_244		2	0	CAP63_1000_002wpi_C3C5_5t_CAAAGGAGG_16		5	0	CAP88_2000_005wpi_C2C3_5t_ACACGCTGC_173		2	0	CAP210_1000_002wpi_C1C2_5t_CGCCCGACC_110		6	0	CAP239_2010_006wpi_C1C2_5t_CAGAGAAAC_37		22	0.486618	CAP239_3090_022wpi_C2C3_5t_CGACTCGTAACTTC_122		22	2.45399	CAP239_3090_022wpi_C3C5_5t_ACCACGCAA_14
10	0	CAP45_2040_010wpi_C3C5_5t_GGTAAGAAC_242		2	0	CAP63_1000_002wpi_C3C5_5t_TGTGGTGTT_16		5	0.245098	CAP88_2000_005wpi_C2C3_5t_ACAGCATTA_173		2	0	CAP210_1000_002wpi_C1C2_5t_CGCACCCTT_110		6	0	CAP239_2010_006wpi_C1C2_5t_CAAAACGCG_37		22	0.486618	CAP239_3090_022wpi_C2C3_5t_CATCTCAGGGCCCC_122		22	2.45399	CAP239_3090_022wpi_C3C5_5t_CCTGCTTAG_14
10	0.219298	CAP45_2040_010wpi_C3C5_5t_CGCCGCCCG_236		2	0	CAP63_1000_002wpi_C3C5_5t_CAAACACCC_16		5	0	CAP88_2000_005wpi_C2C3_5t_ACACGAAGT_172		2	0	CAP210_1000_002wpi_C1C2_5t_TGTAACCGC_110		6	0	CAP239_2010_006wpi_C1C2_5t_TAAGTCCGG_37		22	0.486618	CAP239_3090_022wpi_C2C3_5t_CGCCTCCCGCACCG_120		22	2.45399	CAP239_3090_022wpi_C3C5_5t_CTACCTTTG_13
10	0	CAP45_2040_010wpi_C3C5_5t_GTGGCACTG_228		2	0	CAP63_1000_002wpi_C3C5_5t_GCAGCCAGT_16		5	0.490196	CAP88_2000_005wpi_C2C3_5t_ACAAACATT_172		2	0	CAP210_1000_002wpi_C1C2_5t_TCGCGACGA_109		6	0	CAP239_2010_006wpi_C1C2_5t_CTGACGGAG_37		22	0.486618	CAP239_3090_022wpi_C2C3_5t_CCCGAGTACATTCA_120		22	2.45399	CAP239_3090_022wpi_C3C5_5t_TGCCTGGTC_13
10	0	CAP45_2040_010wpi_C3C5_5t_TCCCTGACA_225		2	0.208333	CAP63_1000_002wpi_C3C5_5t_ATTAAATGT_16		5	0	CAP88_2000_005wpi_C2C3_5t_ACACAGACT_172		2	0	CAP210_1000_002wpi_C1C2_5t_GAGCTACGC_109		6	0	CAP239_2010_006wpi_C1C2_5t_CCGCAGTAC_37		22	0.486618	CAP239_3090_022wpi_C2C3_5t_TATGATCCCCAGTC_120		22	2.45399	CAP239_3090_022wpi_C3C5_5t_ACCCCGGAG_13
10	0.219298	CAP45_2040_010wpi_C3C5_5t_TCCCGAGCC_208		2	0	CAP63_1000_002wpi_C3C5_5t_ACGATGGTC_16		5	0	CAP88_2000_005wpi_C2C3_5t_ACAAGGCCC_171		2	0	CAP210_1000_002wpi_C1C2_5t_GCTCCTCGC_109		6	0	CAP239_2010_006wpi_C1C2_5t_TCCGAATCA_37		22	0.486618	CAP239_3090_022wpi_C2C3_5t_CCCCTGCTTTCCAC_120		22	2.45399	CAP239_3090_022wpi_C3C5_5t_TTATGTTTA_13
10	0.438597	CAP45_2040_010wpi_C3C5_5t_AACCCGGAT_208		2	0	CAP63_1000_002wpi_C3C5_5t_GCCTGAAAA_16		5	0.245098	CAP88_2000_005wpi_C2C3_5t_ACAGTACCC_171		2	0	CAP210_1000_002wpi_C1C2_5t_TGTGCCACT_109		6	0	CAP239_2010_006wpi_C1C2_5t_ACATTACGC_37		22	0.486618	CAP239_3090_022wpi_C2C3_5t_TTGGACTATGAGAT_118		22	2.45399	CAP239_3090_022wpi_C3C5_5t_TAATTAAGT_13
10	0.219298	CAP45_2040_010wpi_C3C5_5t_GAGCAATGC_186		2	0	CAP63_1000_002wpi_C3C5_5t_GCACCTTAC_16		5	0	CAP88_2000_005wpi_C2C3_5t_ACATTGTAA_171		2	0	CAP210_1000_002wpi_C1C2_5t_GACCCACCC_109		6	0	CAP239_2010_006wpi_C1C2_5t_AGCAGCTAC_37		22	0.486618	CAP239_3090_022wpi_C2C3_5t_AACAGCAACGGGAG_116		22	2.45399	CAP239_3090_022wpi_C3C5_5t_CAACCCCGG_12
10	1.97368	CAP45_2040_010wpi_C3C5_5t_GGAAATAGG_178		2	0	CAP63_1000_002wpi_C3C5_5t_CCTTTCGTG_16		5	0	CAP88_2000_005wpi_C2C3_5t_ACAGGGCTG_171		2	0	CAP210_1000_002wpi_C1C2_5t_ACCGCCCCC_108		6	0	CAP239_2010_006wpi_C1C2_5t_AATTGGATT_37		22	0.486618	CAP239_3090_022wpi_C2C3_5t_CAGATTGATGCAGC_116		22	2.45399	CAP239_3090_022wpi_C3C5_5t_TCCTAGGAA_12
10	0.219298	CAP45_2040_010wpi_C3C5_5t_CCTAACGAT_158		2	0	CAP63_1000_002wpi_C3C5_5t_CCCCCGCTG_16		5	0	CAP88_2000_005wpi_C2C3_5t_ACATTGCCC_170		2	0	CAP210_1000_002wpi_C1C2_5t_ACGTTCTAT_108		6	0	CAP239_2010_006wpi_C1C2_5t_CTAATCCCG_37		22	0.486618	CAP239_3090_022wpi_C2C3_5t_GCTGCTCGCTCGTA_116		22	2.45399	CAP239_3090_022wpi_C3C5_5t_GAGGCCCAC_12
10	0.219298	CAP45_2040_010wpi_C3C5_5t_ATGGGAGGT_154		2	0	CAP63_1000_002wpi_C3C5_5t_TTGGCGGTT_16		5	0	CAP88_2000_005wpi_C2C3_5t_ACAAGGAAC_170		2	0	CAP210_1000_002wpi_C1C2_5t_CAGACACGA_108		6	0	CAP239_2010_006wpi_C1C2_5t_TTCCGGCCC_37		22	0.486618	CAP239_3090_022wpi_C2C3_5t_GACATATAATTCCC_114		22	2.45399	CAP239_3090_022wpi_C3C5_5t_AAGTAGGAC_12
10	1.97368	CAP45_2040_010wpi_C3C5_5t_ATCTCGTTT_148		2	0.208333	CAP63_1000_002wpi_C3C5_5t_GGCCAATTA_16		5	0	CAP88_2000_005wpi_C2C3_5t_ACACTAGCA_170		2	0	CAP210_1000_002wpi_C1C2_5t_CCTTACCCC_108		6	0	CAP239_2010_006wpi_C1C2_5t_ATTGCCTCA_37		22	0.486618	CAP239_3090_022wpi_C2C3_5t_CGGGACTCGTATCT_114		22	2.45399	CAP239_3090_022wpi_C3C5_5t_CCATCGACA_12
10	0.219298	CAP45_2040_010wpi_C3C5_5t_ATGGATTGA_143		2	0.208333	CAP63_1000_002wpi_C3C5_5t_TGGATATGA_16		5	0	CAP88_2000_005wpi_C2C3_5t_ACATACCCG_170		2	0	CAP210_1000_002wpi_C1C2_5t_TCCCGCCGG_108		6	0	CAP239_2010_006wpi_C1C2_5t_AGTCTTTCG_36		22	0.486618	CAP239_3090_022wpi_C2C3_5t_TGGCGCCCCACCTC_112		22	2.45399	CAP239_3090_022wpi_C3C5_5t_CGCGCAGGC_12
10	0	CAP45_2040_010wpi_C3C5_5t_GTTACATAA_136		2	0	CAP63_1000_002wpi_C3C5_5t_AACCGATAG_16		5	0	CAP88_2000_005wpi_C2C3_5t_ACACCCCAA_169		2	0	CAP210_1000_002wpi_C1C2_5t_CCACCCCCC_108		6	0	CAP239_2010_006wpi_C1C2_5t_GCCCCTCCC_36		22	0.486618	CAP239_3090_022wpi_C2C3_5t_ATGCGCCACACGCC_112		22	2.45399	CAP239_3090_022wpi_C3C5_5t_CCCGTTTAA_12
10	0	CAP45_2040_010wpi_C3C5_5t_AAAAAATGG_133		2	0	CAP63_1000_002wpi_C3C5_5t_ATATCGCGG_16		5	0	CAP88_2000_005wpi_C2C3_5t_ACATAGCAT_169		2	0	CAP210_1000_002wpi_C1C2_5t_CGATGCAGC_107		6	0	CAP239_2010_006wpi_C1C2_5t_TATTGTATT_36		22	0.486618	CAP239_3090_022wpi_C2C3_5t_CCCATGAGAACAGA_112		22	2.45399	CAP239_3090_022wpi_C3C5_5t_TAAGGAGTT_11
10	0.657895	CAP45_2040_010wpi_C3C5_5t_GAATCTTTC_125		2	0	CAP63_1000_002wpi_C3C5_5t_GTGTACATA_16		5	0	CAP88_2000_005wpi_C2C3_5t_ACAGCTGTC_169		2	0	CAP210_1000_002wpi_C1C2_5t_GAGGGGCGC_107		6	0	CAP239_2010_006wpi_C1C2_5t_GACGCATAA_36		22	0.486618	CAP239_3090_022wpi_C2C3_5t_AAGACCGTCCAACT_108		22	2.45399	CAP239_3090_022wpi_C3C5_5t_TCGGGGATA_11
10	1.97368	CAP45_2040_010wpi_C3C5_5t_TGCCAACGT_117		2	0	CAP63_1000_002wpi_C3C5_5t_GTCACGACC_16		5	0	CAP88_2000_005wpi_C2C3_5t_ACACCTCCG_167		2	0	CAP210_1000_002wpi_C1C2_5t_TCAGCGCCC_107		6	0	CAP239_2010_006wpi_C1C2_5t_GCACTGAAC_36		22	0.486618	CAP239_3090_022wpi_C2C3_5t_TAATATACTGTACG_106		22	2.45399	CAP239_3090_022wpi_C3C5_5t_ACTTTAAAA_11
10	0	CAP45_2040_010wpi_C3C5_5t_CTCAGCAAT_115		2	0	CAP63_1000_002wpi_C3C5_5t_GGAACCGTT_16		5	0	CAP88_2000_005wpi_C2C3_5t_ACACACAGT_165		2	0	CAP210_1000_002wpi_C1C2_5t_AGACGTGGA_107		6	0	CAP239_2010_006wpi_C1C2_5t_GCTGAGCCA_36		22	0.486618	CAP239_3090_022wpi_C2C3_5t_CACTTACACATCTA_106		22	2.45399	CAP239_3090_022wpi_C3C5_5t_CAATTTAGA_11
10	1.97368	CAP45_2040_010wpi_C3C5_5t_GACCAAGTT_104		2	0	CAP63_1000_002wpi_C3C5_5t_TCACGATTA_16		5	0.245098	CAP88_2000_005wpi_C2C3_5t_ACACCTGCC_165		2	0	CAP210_1000_002wpi_C1C2_5t_CACCCTGGA_106		6	0	CAP239_2010_006wpi_C1C2_5t_CGAACTTAC_36		22	0.486618	CAP239_3090_022wpi_C2C3_5t_CCATGGACTTTGGT_106		22	2.45399	CAP239_3090_022wpi_C3C5_5t_ACCATAAGG_11
10	0	CAP45_2040_010wpi_C3C5_5t_CTATGTCTC_99		2	0	CAP63_1000_002wpi_C3C5_5t_GTTCACTTC_16		5	0.245098	CAP88_2000_005wpi_C2C3_5t_ACAAATTTG_164		2	0	CAP210_1000_002wpi_C1C2_5t_TCTTCCTTT_106		6	0	CAP239_2010_006wpi_C1C2_5t_GAACGAATC_36		22	0.486618	CAP239_3090_022wpi_C2C3_5t_ACCTTAGGACCACT_104		22	2.45399	CAP239_3090_022wpi_C3C5_5t_AGCGTACAT_10
10	0	CAP45_2040_010wpi_C3C5_5t_AAGTGCGCG_95		2	0.208333	CAP63_1000_002wpi_C3C5_5t_ATTGTACGA_16		5	0	CAP88_2000_005wpi_C2C3_5t_ACATGGCCA_163		2	0	CAP210_1000_002wpi_C1C2_5t_AACGATGCT_106		6	0	CAP239_2010_006wpi_C1C2_5t_ATAAGGCTG_36		22	0.486618	CAP239_3090_022wpi_C2C3_5t_TTATCGAGCCCGGA_104		22	2.45399	CAP239_3090_022wpi_C3C5_5t_CGGCACGCA_10
10	0	CAP45_2040_010wpi_C3C5_5t_CTCGCACGT_80		2	0	CAP63_1000_002wpi_C3C5_5t_GCGGATTGA_16		5	0.490196	CAP88_2000_005wpi_C2C3_5t_ACAGGTTCG_163		2	0	CAP210_1000_002wpi_C1C2_5t_AATGATACA_106		6	0	CAP239_2010_006wpi_C1C2_5t_ACTCCGGTT_36		22	0.486618	CAP239_3090_022wpi_C2C3_5t_TTCCACGTCGAGCC_104		22	2.45399	CAP239_3090_022wpi_C3C5_5t_CTGATTAAC_10
10	0	CAP45_2040_010wpi_C3C5_5t_ATATGCTTC_80		2	0	CAP63_1000_002wpi_C3C5_5t_TGTGCTCAT_16		5	0	CAP88_2000_005wpi_C2C3_5t_ACACTTGCT_163		2	0	CAP210_1000_002wpi_C1C2_5t_ATCAGTTCA_106		6	0	CAP239_2010_006wpi_C1C2_5t_AACCCCCCT_36		22	0.486618	CAP239_3090_022wpi_C2C3_5t_GCCATGCCCACGAG_102		22	2.45399	CAP239_3090_022wpi_C3C5_5t_ACACACTCC_10
10	1.97368	CAP45_2040_010wpi_C3C5_5t_TCTGGTGAA_80		2	0	CAP63_1000_002wpi_C3C5_5t_ATTTGCGCT_16		5	0	CAP88_2000_005wpi_C2C3_5t_ACAAGACTC_162		2	0	CAP210_1000_002wpi_C1C2_5t_AACGGGTCC_106		6	0	CAP239_2010_006wpi_C1C2_5t_CAAACAGAC_36		22	0.486618	CAP239_3090_022wpi_C2C3_5t_AACACCGACCACCC_102		22	2.45399	CAP239_3090_022wpi_C3C5_5t_GAACCTAAC_10
10	1.97368	CAP45_2040_010wpi_C3C5_5t_GAGGTGCAA_79		2	0	CAP63_1000_002wpi_C3C5_5t_GCTCCGCTC_16		5	0	CAP88_2000_005wpi_C2C3_5t_ACACATAAT_162		2	0	CAP210_1000_002wpi_C1C2_5t_CTTGCCCCC_106		6	0	CAP239_2010_006wpi_C1C2_5t_ACGCAGCTG_36		22	0.486618	CAP239_3090_022wpi_C2C3_5t_GACACCCTTGCACC_102		22	2.45399	CAP239_3090_022wpi_C3C5_5t_GGATCCAAT_10
10	2.19298	CAP45_2040_010wpi_C3C5_5t_CACGTACGC_77		2	0	CAP63_1000_002wpi_C3C5_5t_GTGGAGAAT_16		5	0	CAP88_2000_005wpi_C2C3_5t_ACACAATTG_161		2	0	CAP210_1000_002wpi_C1C2_5t_CCCCTCCCC_105		6	0	CAP239_2010_006wpi_C1C2_5t_TTCGTAGGA_36		22	0.486618	CAP239_3090_022wpi_C2C3_5t_GCCCCCCTGCACCT_102		22	2.45399	CAP239_3090_022wpi_C3C5_5t_GGCATACTG_10
10	0	CAP45_2040_010wpi_C3C5_5t_TACGTAGAC_74		2	0	CAP63_1000_002wpi_C3C5_5t_TGTGGACGA_16		5	0.245098	CAP88_2000_005wpi_C2C3_5t_ACAGTACGC_161		2	0	CAP210_1000_002wpi_C1C2_5t_GATCTACTG_105		6	0	CAP239_2010_006wpi_C1C2_5t_CATACGATA_36		22	0.486618	CAP239_3090_022wpi_C2C3_5t_GCATGCCCCTTCCG_102		22	2.45399	CAP239_3090_022wpi_C3C5_5t_AACGGCCGC_10
10	0	CAP45_2040_010wpi_C3C5_5t_CGCACTACG_72		2	0	CAP63_1000_002wpi_C3C5_5t_ATTCGCACC_16		5	0	CAP88_2000_005wpi_C2C3_5t_ACAACCTGA_161		2	0	CAP210_1000_002wpi_C1C2_5t_CTAATGGGC_105		6	0	CAP239_2010_006wpi_C1C2_5t_ATTTCGGTT_36		22	0.486618	CAP239_3090_022wpi_C2C3_5t_TATCGCCAGTATGC_100		22	2.45399	CAP239_3090_022wpi_C3C5_5t_GTGCAATGC_10
10	1.97368	CAP45_2040_010wpi_C3C5_5t_CCATGGCGT_71		2	0	CAP63_1000_002wpi_C3C5_5t_CTGGTATAC_16		5	0	CAP88_2000_005wpi_C2C3_5t_ACAAAGAGT_159		2	0	CAP210_1000_002wpi_C1C2_5t_CGTGGCCCC_105		6	0	CAP239_2010_006wpi_C1C2_5t_TGGGGCCAG_36		22	0.486618	CAP239_3090_022wpi_C2C3_5t_CCCCCCCCCTCCCC_100		22	2.45399	CAP239_3090_022wpi_C3C5_5t_GCCATACGC_9
10	0.219298	CAP45_2040_010wpi_C3C5_5t_GGGTAACGT_62		2	0	CAP63_1000_002wpi_C3C5_5t_GCATGACGC_16		5	0	CAP88_2000_005wpi_C2C3_5t_ACAACAGCG_159		2	0	CAP210_1000_002wpi_C1C2_5t_CTCCATCTA_104		6	0	CAP239_2010_006wpi_C1C2_5t_ATAAAGCAC_36		22	0.486618	CAP239_3090_022wpi_C2C3_5t_ACTCGACATGCAGT_100		22	2.45399	CAP239_3090_022wpi_C3C5_5t_GGACAAAAA_9
10	1.97368	CAP45_2040_010wpi_C3C5_5t_AGTGCTATT_62		2	0	CAP63_1000_002wpi_C3C5_5t_ATTAACGAA_16		5	0.245098	CAP88_2000_005wpi_C2C3_5t_CACACCCGG_158		2	0	CAP210_1000_002wpi_C1C2_5t_CCCTTGTCG_104		6	0	CAP239_2010_006wpi_C1C2_5t_AGAACGACG_36		22	0.486618	CAP239_3090_022wpi_C2C3_5t_CCGGCCTCTCCCCC_100		22	2.45399	CAP239_3090_022wpi_C3C5_5t_TATTCATAC_9
10	0.219298	CAP45_2040_010wpi_C3C5_5t_TACTGACCA_61		2	0	CAP63_1000_002wpi_C3C5_5t_CCTCCTCAT_16		5	0	CAP88_2000_005wpi_C2C3_5t_ACAAATCAT_158		2	0	CAP210_1000_002wpi_C1C2_5t_CTTTACAGC_104		6	0	CAP239_2010_006wpi_C1C2_5t_AAAACTACG_36		22	0.486618	CAP239_3090_022wpi_C2C3_5t_CCCGTCACTCCCTC_100		22	2.45399	CAP239_3090_022wpi_C3C5_5t_TTTCTTCGA_9
10	0	CAP45_2040_010wpi_C3C5_5t_CCCCAAGGT_60		2	0	CAP63_1000_002wpi_C3C5_5t_CCTGTATCT_16		5	0	CAP88_2000_005wpi_C2C3_5t_ACAAAACTG_157		2	0	CAP210_1000_002wpi_C1C2_5t_CCCAGTTCT_104		6	0	CAP239_2010_006wpi_C1C2_5t_ACAGAGTCG_36		22	0.486618	CAP239_3090_022wpi_C2C3_5t_AGTCGAACAGACCT_94		22	2.45399	CAP239_3090_022wpi_C3C5_5t_CCTGTACAA_9
10	0	CAP45_2040_010wpi_C3C5_5t_TGACTCAGA_60		2	0	CAP63_1000_002wpi_C3C5_5t_ATTTCCAAG_16		5	0	CAP88_2000_005wpi_C2C3_5t_ACATGAGTT_157		2	0	CAP210_1000_002wpi_C1C2_5t_TACCCGTAG_104		6	0	CAP239_2010_006wpi_C1C2_5t_CTTTATTAC_36		22	0.486618	CAP239_3090_022wpi_C2C3_5t_CGTAACGCCTCCTT_94		22	2.45399	CAP239_3090_022wpi_C3C5_5t_GCTAATATC_8
10	1.97368	CAP45_2040_010wpi_C3C5_5t_CCTTTAAAA_58		2	0	CAP63_1000_002wpi_C3C5_5t_TCGGCGCGT_16		5	0	CAP88_2000_005wpi_C2C3_5t_ACAGGAGAC_157		2	0	CAP210_1000_002wpi_C1C2_5t_GGACAATGG_104		6	0	CAP239_2010_006wpi_C1C2_5t_TGACTGCAC_36		22	0.486618	CAP239_3090_022wpi_C2C3_5t_TTCCCCCACCCCAT_94		22	2.45399	CAP239_3090_022wpi_C3C5_5t_AGCCCCCTC_8
10	0	CAP45_2040_010wpi_C3C5_5t_CGTTCAATC_58		2	0	CAP63_1000_002wpi_C3C5_5t_GCCGTACAA_16		5	0	CAP88_2000_005wpi_C2C3_5t_ACAGACCGA_155		2	0	CAP210_1000_002wpi_C1C2_5t_GCTTTCCCA_104		6	0	CAP239_2010_006wpi_C1C2_5t_AGTCATGGA_36		22	0.486618	CAP239_3090_022wpi_C2C3_5t_ACCGCCATTTACGG_92		22	2.45399	CAP239_3090_022wpi_C3C5_5t_GCTCCCAGG_8
10	0.219298	CAP45_2040_010wpi_C3C5_5t_GTATCCGCT_57		2	0	CAP63_1000_002wpi_C3C5_5t_ATTTCTCAG_16		5	0	CAP88_2000_005wpi_C2C3_5t_ACAGGTGGC_154		2	0	CAP210_1000_002wpi_C1C2_5t_TTTTATTCC_104		6	0	CAP239_2010_006wpi_C1C2_5t_AAGTAAAAC_36		22	0.486618	CAP239_3090_022wpi_C2C3_5t_ACCCCCGCACCCCC_92		22	2.45399	CAP239_3090_022wpi_C3C5_5t_CATACTAAC_8
10	1.97368	CAP45_2040_010wpi_C3C5_5t_AATCTACGG_55		2	0	CAP63_1000_002wpi_C3C5_5t_ATGTAAACC_16		5	0	CAP88_2000_005wpi_C2C3_5t_ACAGACTTG_154		2	0	CAP210_1000_002wpi_C1C2_5t_CGGATGTCT_103		6	0	CAP239_2010_006wpi_C1C2_5t_AAACAAATA_36		22	0.486618	CAP239_3090_022wpi_C2C3_5t_CCGTCTCCTCGACC_92		22	2.45399	CAP239_3090_022wpi_C3C5_5t_AGTGTATAA_8
10	0	CAP45_2040_010wpi_C3C5_5t_CCAGGTCGC_54		2	0	CAP63_1000_002wpi_C3C5_5t_GTACGTCAA_16		5	0	CAP88_2000_005wpi_C2C3_5t_ACACTGTAG_154		2	0	CAP210_1000_002wpi_C1C2_5t_TTCGCACAT_103		6	0	CAP239_2010_006wpi_C1C2_5t_TCGCCCCTC_36		22	0.486618	CAP239_3090_022wpi_C2C3_5t_CCGCCCTAACCCAA_92		22	2.45399	CAP239_3090_022wpi_C3C5_5t_CGTTCCCGG_8
10	1.97368	CAP45_2040_010wpi_C3C5_5t_ACTAAGGCC_54		2	0	CAP63_1000_002wpi_C3C5_5t_ACTTAGCGT_16		5	0	CAP88_2000_005wpi_C2C3_5t_ACAGGACCC_153		2	0	CAP210_1000_002wpi_C1C2_5t_AACACCACT_103		6	0	CAP239_2010_006wpi_C1C2_5t_TAACTGGAG_36		22	0.486618	CAP239_3090_022wpi_C2C3_5t_TGCAAGGGAGTATA_92		22	2.45399	CAP239_3090_022wpi_C3C5_5t_TCCTTTGCT_8
10	0	CAP45_2040_010wpi_C3C5_5t_AGCCATCAA_53		2	0	CAP63_1000_002wpi_C3C5_5t_TCGCCCCAC_16		5	0	CAP88_2000_005wpi_C2C3_5t_ACAACCGTA_153		2	0	CAP210_1000_002wpi_C1C2_5t_CATCGGCTG_103		6	0	CAP239_2010_006wpi_C1C2_5t_TTCAGCGCC_36		22	0.486618	CAP239_3090_022wpi_C2C3_5t_GACTACTCCAATTA_92		22	2.45399	CAP239_3090_022wpi_C3C5_5t_ACAGACAAC_7
10	0	CAP45_2040_010wpi_C3C5_5t_ATTGTTTAG_52		2	0	CAP63_1000_002wpi_C3C5_5t_GTGCTTGAC_16		5	0	CAP88_2000_005wpi_C2C3_5t_ACAATATAG_153		2	0	CAP210_1000_002wpi_C1C2_5t_CAGTTGGTA_102		6	0	CAP239_2010_006wpi_C1C2_5t_CGAGGACCT_36		22	0.486618	CAP239_3090_022wpi_C2C3_5t_GCACGAGCTGAACC_90		22	2.45399	CAP239_3090_022wpi_C3C5_5t_ATTGTGGCG_7
10	0	CAP45_2040_010wpi_C3C5_5t_GTAATCTTG_51		2	0	CAP63_1000_002wpi_C3C5_5t_GGCGGACAT_16		5	0	CAP88_2000_005wpi_C2C3_5t_ACACTGGGG_151		2	0	CAP210_1000_002wpi_C1C2_5t_GTAGAGCGC_102		6	0	CAP239_2010_006wpi_C1C2_5t_AATTCCTCC_36		22	0.486618	CAP239_3090_022wpi_C2C3_5t_TTGTCTAGACACTG_90		22	2.45399	CAP239_3090_022wpi_C3C5_5t_ATCTTGCGT_7
10	1.97368	CAP45_2040_010wpi_C3C5_5t_GTTCCTGCC_47		2	0	CAP63_1000_002wpi_C3C5_5t_CAGACTGCG_16		5	0.245098	CAP88_2000_005wpi_C2C3_5t_ACATTAATC_151		2	0	CAP210_1000_002wpi_C1C2_5t_CAGCGTGCT_102		6	0	CAP239_2010_006wpi_C1C2_5t_TATAAAAAT_36		22	0.486618	CAP239_3090_022wpi_C2C3_5t_GGGCTCACGTGGAG_90		22	2.45399	CAP239_3090_022wpi_C3C5_5t_CATTAAGCT_7
10	0	CAP45_2040_010wpi_C3C5_5t_GACAACCAG_46		2	0	CAP63_1000_002wpi_C3C5_5t_ACGTGACCC_16		5	0	CAP88_2000_005wpi_C2C3_5t_ACAATAGGG_151		2	0	CAP210_1000_002wpi_C1C2_5t_AACGTCATT_102		6	0	CAP239_2010_006wpi_C1C2_5t_ACAACCACT_36		22	0.486618	CAP239_3090_022wpi_C2C3_5t_GTCCTCCTACTCTT_90		22	2.45399	CAP239_3090_022wpi_C3C5_5t_CCTATTAAT_7
10	0	CAP45_2040_010wpi_C3C5_5t_TAACTTTGG_44		2	0.208333	CAP63_1000_002wpi_C3C5_5t_TTGGGCTAA_16		5	0	CAP88_2000_005wpi_C2C3_5t_ACACCGGCT_151		2	0	CAP210_1000_002wpi_C1C2_5t_AGTAACGGA_102		6	0	CAP239_2010_006wpi_C1C2_5t_AGCCGTCTC_36		22	0.486618	CAP239_3090_022wpi_C2C3_5t_CACTATCGTCCGGT_88		22	2.45399	CAP239_3090_022wpi_C3C5_5t_CCCCCGGCC_7
10	0	CAP45_2040_010wpi_C3C5_5t_GTAGTGCCA_43		2	0	CAP63_1000_002wpi_C3C5_5t_CAGCTCCGT_16		5	0	CAP88_2000_005wpi_C2C3_5t_ACAGGGTCC_150		2	0	CAP210_1000_002wpi_C1C2_5t_AGGCCATTG_102		6	0	CAP239_2010_006wpi_C1C2_5t_CGCCCATCT_36		22	0.486618	CAP239_3090_022wpi_C2C3_5t_CAGACTACCTTCAC_88		22	2.45399	CAP239_3090_022wpi_C3C5_5t_CCGAAAGAC_7
10	0.438597	CAP45_2040_010wpi_C3C5_5t_GCCCGATTA_41		2	0	CAP63_1000_002wpi_C3C5_5t_TAACCTACT_16		5	0	CAP88_2000_005wpi_C2C3_5t_ACAATCTGA_150		2	0	CAP210_1000_002wpi_C1C2_5t_CGAATCGGT_101		6	0	CAP239_2010_006wpi_C1C2_5t_TAAAAATCA_36		22	0.486618	CAP239_3090_022wpi_C2C3_5t_CTTCTACAGCAGAT_88		22	2.45399	CAP239_3090_022wpi_C3C5_5t_CATTAGTAG_6
10	0	CAP45_2040_010wpi_C3C5_5t_GCGAAAACT_41		2	0	CAP63_1000_002wpi_C3C5_5t_CCCCTCTGT_16		5	0.245098	CAP88_2000_005wpi_C2C3_5t_ACATGAGCA_150		2	0	CAP210_1000_002wpi_C1C2_5t_CAGCTACCC_101		6	0	CAP239_2010_006wpi_C1C2_5t_CGCCCCCAA_36		22	0.486618	CAP239_3090_022wpi_C2C3_5t_CGTCACTATGAACC_88		22	2.45399	CAP239_3090_022wpi_C3C5_5t_TTACGGAGC_6
10	0.438597	CAP45_2040_010wpi_C3C5_5t_ACAAGATAC_34		2	0	CAP63_1000_002wpi_C3C5_5t_CAGCCGGAG_16		5	0	CAP88_2000_005wpi_C2C3_5t_ACACACACC_149		2	0	CAP210_1000_002wpi_C1C2_5t_TAATGGCAG_101		6	0	CAP239_2010_006wpi_C1C2_5t_GGTAGCCTC_36		22	0.486618	CAP239_3090_022wpi_C2C3_5t_CCCACCCCCCCCGC_86		22	2.45399	CAP239_3090_022wpi_C3C5_5t_GCGATTATT_6
10	0	CAP45_2040_010wpi_C3C5_5t_TTCACCGTG_34		2	0	CAP63_1000_002wpi_C3C5_5t_GACACGCCT_16		5	0	CAP88_2000_005wpi_C2C3_5t_ACAGTGACT_149		2	0	CAP210_1000_002wpi_C1C2_5t_CCCCCCGCC_101		6	0	CAP239_2010_006wpi_C1C2_5t_ACACGATCG_36		22	0.486618	CAP239_3090_022wpi_C2C3_5t_CCCTCCCCCTCCCC_86		22	2.45399	CAP239_3090_022wpi_C3C5_5t_GAGTCGCCA_5
10	0.219298	CAP45_2040_010wpi_C3C5_5t_CAAGAAGGA_32		2	0	CAP63_1000_002wpi_C3C5_5t_ATAGAAGAA_16		5	0	CAP88_2000_005wpi_C2C3_5t_ACACGTTCC_149		2	0	CAP210_1000_002wpi_C1C2_5t_ACCTGGGGT_101		6	0	CAP239_2010_006wpi_C1C2_5t_ATACGTCAC_36		22	0.486618	CAP239_3090_022wpi_C2C3_5t_TATTGCATAGCAGC_84		22	2.45399	CAP239_3090_022wpi_C3C5_5t_CCATGAAAA_5
10	0	CAP45_2040_010wpi_C3C5_5t_ATTAGTTGA_31		2	0.208333	CAP63_1000_002wpi_C3C5_5t_ATAGAAGAT_16		5	0	CAP88_2000_005wpi_C2C3_5t_ACACCGGAC_148		2	0	CAP210_1000_002wpi_C1C2_5t_CTGGTCCCC_101		6	0	CAP239_2010_006wpi_C1C2_5t_CCCTACACA_36		22	0.486618	CAP239_3090_022wpi_C2C3_5t_AGTGATGTACTCGA_84		22	2.45399	CAP239_3090_022wpi_C3C5_5t_GAAATGGAT_5
10	0	CAP45_2040_010wpi_C3C5_5t_GTGCGACGC_31		2	0	CAP63_1000_002wpi_C3C5_5t_CCCTGACTC_16		5	0	CAP88_2000_005wpi_C2C3_5t_ACACAAACG_148		2	0	CAP210_1000_002wpi_C1C2_5t_GCACACCCT_101		6	0	CAP239_2010_006wpi_C1C2_5t_CGAGCAGCG_36		22	0.486618	CAP239_3090_022wpi_C2C3_5t_CCATCACGACGGCG_84		22	2.45399	CAP239_3090_022wpi_C3C5_5t_CGAGCTAGA_4
10	0.219298	CAP45_2040_010wpi_C3C5_5t_ATACCGACC_30		2	0	CAP63_1000_002wpi_C3C5_5t_TATAATTTG_16		5	0.245098	CAP88_2000_005wpi_C2C3_5t_ACAAATCAC_147		2	0	CAP210_1000_002wpi_C1C2_5t_CCCCCCGCT_100		6	0	CAP239_2010_006wpi_C1C2_5t_TACTCAGCG_36		22	0.486618	CAP239_3090_022wpi_C2C3_5t_CCCCCTCACCCACC_84		6	2.24949	CAP239_2010_006wpi_C3C5_5t_CACGTTAGA_17
10	0.219298	CAP45_2040_010wpi_C3C5_5t_GTGACACTA_30		2	0	CAP63_1000_002wpi_C3C5_5t_CTTGGATCG_16		5	0	CAP88_2000_005wpi_C2C3_5t_ACAAACCTC_146		2	0	CAP210_1000_002wpi_C1C2_5t_CCACTGTGA_100		6	0	CAP239_2010_006wpi_C1C2_5t_CCCACCCAT_36		22	0.486618	CAP239_3090_022wpi_C2C3_5t_TCTGCGCCGCTACC_84		6	2.24949	CAP239_2010_006wpi_C3C5_5t_CATAATTAT_13
10	0	CAP45_2040_010wpi_C3C5_5t_CAATCTTTT_30		2	0	CAP63_1000_002wpi_C3C5_5t_CTATTAGAG_16		5	0	CAP88_2000_005wpi_C2C3_5t_ACACCGAAT_146		2	0	CAP210_1000_002wpi_C1C2_5t_GAACCCCTA_100		6	0	CAP239_2010_006wpi_C1C2_5t_CTCCGCGGC_36		22	0.486618	CAP239_3090_022wpi_C2C3_5t_GCACCGCCCGCCCC_84		6	2.24949	CAP239_2010_006wpi_C3C5_5t_ACGATAAAT_8
10	0	CAP45_2040_010wpi_C3C5_5t_ATGGTTATG_30		2	0	CAP63_1000_002wpi_C3C5_5t_CCCTAATCT_16		5	0.245098	CAP88_2000_005wpi_C2C3_5t_ACAGGCATC_146		2	0	CAP210_1000_002wpi_C1C2_5t_CCGACCTCC_100		6	0	CAP239_2010_006wpi_C1C2_5t_AACGATCCT_36		22	0.486618	CAP239_3090_022wpi_C2C3_5t_ACCCCTTACGAACG_82		6	2.24949	CAP239_2010_006wpi_C3C5_5t_GTGAACCAG_4
10	0	CAP45_2040_010wpi_C3C5_5t_ACTGTGCTA_28		2	0	CAP63_1000_002wpi_C3C5_5t_ACGAACTGC_16		5	0	CAP88_2000_005wpi_C2C3_5t_ACAAGCATC_145		2	0	CAP210_1000_002wpi_C1C2_5t_GACCTAGGC_100		6	0	CAP239_2010_006wpi_C1C2_5t_TGGACGATG_36		22	0.486618	CAP239_3090_022wpi_C2C3_5t_CCGAGCGACAAGGG_82		8	2.24949	CAP239_2030_008wpi_C3C5_5t_GATTATAAA_100
10	0	CAP45_2040_010wpi_C3C5_5t_GAAACCGTT_27		2	0	CAP63_1000_002wpi_C3C5_5t_GTCCTACCC_16		5	0	CAP88_2000_005wpi_C2C3_5t_ACAGGAGAG_144		2	0	CAP210_1000_002wpi_C1C2_5t_TGGTCCAAG_100		6	0	CAP239_2010_006wpi_C1C2_5t_AACCACGAG_36		22	0.486618	CAP239_3090_022wpi_C2C3_5t_CGACCCTTCAGCCC_82		8	2.24949	CAP239_2030_008wpi_C3C5_5t_ATTGATAAG_53
10	0.219298	CAP45_2040_010wpi_C3C5_5t_CAAAAAGAT_27		2	0	CAP63_1000_002wpi_C3C5_5t_AGCGCTAAG_16		5	0	CAP88_2000_005wpi_C2C3_5t_ACACCTCAC_144		2	0	CAP210_1000_002wpi_C1C2_5t_GATATGACA_100		6	0	CAP239_2010_006wpi_C1C2_5t_GCTCGTTCC_36		22	0.486618	CAP239_3090_022wpi_C2C3_5t_GTTAAGTGTTGACA_78		8	2.24949	CAP239_2030_008wpi_C3C5_5t_GCGCCGCAT_47
10	0	CAP45_2040_010wpi_C3C5_5t_TCCCACGTC_25		2	0	CAP63_1000_002wpi_C3C5_5t_AATTACAGC_16		5	0	CAP88_2000_005wpi_C2C3_5t_ACACCGTTC_144		2	0	CAP210_1000_002wpi_C1C2_5t_TCCCGCCCA_100		6	0	CAP239_2010_006wpi_C1C2_5t_TATACCCCA_36		22	0.486618	CAP239_3090_022wpi_C2C3_5t_AGTACCCTCAGAGG_78		8	2.24949	CAP239_2030_008wpi_C3C5_5t_GGAAAATAC_18
10	0.438597	CAP45_2040_010wpi_C3C5_5t_CGACGCTCC_24		2	0	CAP63_1000_002wpi_C3C5_5t_TTTAAACCT_16		5	0	CAP88_2000_005wpi_C2C3_5t_ACAAGCTAG_144		2	0	CAP210_1000_002wpi_C1C2_5t_TCCACACAA_100		6	0	CAP239_2010_006wpi_C1C2_5t_ATAAGCTGT_36		22	0.486618	CAP239_3090_022wpi_C2C3_5t_CCAGCCACTGCGGC_78		8	2.24949	CAP239_2030_008wpi_C3C5_5t_AGATTAGCA_12
10	1.97368	CAP45_2040_010wpi_C3C5_5t_AGGATGTTA_20		2	0.208333	CAP63_1000_002wpi_C3C5_5t_CGTGCCGAA_16		5	0	CAP88_2000_005wpi_C2C3_5t_ACACATTAT_144		2	0	CAP210_1000_002wpi_C1C2_5t_AGTCCCCCC_100		6	0	CAP239_2010_006wpi_C1C2_5t_CGAGTCTCG_36		22	0.486618	CAP239_3090_022wpi_C2C3_5t_CCATTACAGAAGGC_78		8	2.24949	CAP239_2030_008wpi_C3C5_5t_AAAACAAGG_5
10	1.97368	CAP45_2040_010wpi_C3C5_5t_TGGATGTTA_13		2	0	CAP63_1000_002wpi_C3C5_5t_ACAGTAACC_16		5	0	CAP88_2000_005wpi_C2C3_5t_ACAATCAGT_143		2	0	CAP210_1000_002wpi_C1C2_5t_AAGGTGCAT_99		6	0	CAP239_2010_006wpi_C1C2_5t_ACAATCATA_36		22	0.486618	CAP239_3090_022wpi_C2C3_5t_CCTCCCAGGCGCAT_76		11	2.24949	CAP239_2050_011wpi_C3C5_5t_AGACCTATG_39
10	1.97368	CAP45_2040_010wpi_C3C5_5t_GAGATGTTA_10		2	0	CAP63_1000_002wpi_C3C5_5t_CACAACAGA_16		5	0	CAP88_2000_005wpi_C2C3_5t_ACATCGTTG_143		2	0	CAP210_1000_002wpi_C1C2_5t_TAACAGATA_99		6	0	CAP239_2010_006wpi_C1C2_5t_GAACGAATG_36		22	0.486618	CAP239_3090_022wpi_C2C3_5t_GAATCCTTACTTTC_76		11	2.24949	CAP239_2050_011wpi_C3C5_5t_GTCCAACCC_35
12	0.219298	CAP45_2050_012wpi_C3C5_5t_TGCGTTAAA_340		2	0	CAP63_1000_002wpi_C3C5_5t_CTGCACACC_16		5	0	CAP88_2000_005wpi_C2C3_5t_ACAACTTTA_143		2	0	CAP210_1000_002wpi_C1C2_5t_CACCCCCAG_99		6	0	CAP239_2010_006wpi_C1C2_5t_TGTCATGCG_36		22	0.486618	CAP239_3090_022wpi_C2C3_5t_GTACCTGCCGTCTA_76		11	2.24949	CAP239_2050_011wpi_C3C5_5t_TTTAAACAT_31
12	2.19298	CAP45_2050_012wpi_C3C5_5t_GCCCTCGTA_356		2	0	CAP63_1000_002wpi_C3C5_5t_CTGATCCGG_16		5	0.245098	CAP88_2000_005wpi_C2C3_5t_AGACCCCGC_143		2	0	CAP210_1000_002wpi_C1C2_5t_AGTTGGTGC_99		6	0	CAP239_2010_006wpi_C1C2_5t_TCTGCAGTC_35		22	0.486618	CAP239_3090_022wpi_C2C3_5t_GAACATGACAGTCT_76		11	2.24949	CAP239_2050_011wpi_C3C5_5t_TTCTGTTCG_20
12	1.97368	CAP45_2050_012wpi_C3C5_5t_AACAGATAA_349		2	0	CAP63_1000_002wpi_C3C5_5t_CTAAATCTG_16		5	0	CAP88_2000_005wpi_C2C3_5t_ACATTAAGA_141		2	0	CAP210_1000_002wpi_C1C2_5t_AACCCACCC_98		6	0	CAP239_2010_006wpi_C1C2_5t_CCGAAAGCA_35		22	0.486618	CAP239_3090_022wpi_C2C3_5t_CCATCTCACGTATC_74		11	2.24949	CAP239_2050_011wpi_C3C5_5t_GAATCTTGA_5
12	1.97368	CAP45_2050_012wpi_C3C5_5t_ATTAGAGTG_348		2	0	CAP63_1000_002wpi_C3C5_5t_CACCCACCG_16		5	0	CAP88_2000_005wpi_C2C3_5t_ACACGAACA_141		2	0	CAP210_1000_002wpi_C1C2_5t_CCCAACACG_98		6	0	CAP239_2010_006wpi_C1C2_5t_GACCACACC_35		22	0.486618	CAP239_3090_022wpi_C2C3_5t_TAACTTCTACAGGG_74		11	2.24949	CAP239_2050_011wpi_C3C5_5t_ATCCAGGAA_3
12	1.97368	CAP45_2050_012wpi_C3C5_5t_TGCGACACC_341		2	0.208333	CAP63_1000_002wpi_C3C5_5t_ACTAGCTAC_16		5	0	CAP88_2000_005wpi_C2C3_5t_ACAGGCAAT_141		2	0	CAP210_1000_002wpi_C1C2_5t_CCTGATGTG_98		6	0	CAP239_2010_006wpi_C1C2_5t_CTAGGTATT_35		22	0.486618	CAP239_3090_022wpi_C2C3_5t_TTTCCCACAGCCGG_74		13	2.24949	CAP239_2060_013wpi_C3C5_5t_ACCCCTTAC_217
12	1.97368	CAP45_2050_012wpi_C3C5_5t_CCGAACACC_341		2	0	CAP63_1000_002wpi_C3C5_5t_GACGGACTT_16		5	0	CAP88_2000_005wpi_C2C3_5t_ACATTGAGG_141		2	0	CAP210_1000_002wpi_C1C2_5t_ATCCATATT_98		6	0	CAP239_2010_006wpi_C1C2_5t_GACCATCCA_35		22	0.486618	CAP239_3090_022wpi_C2C3_5t_TTGGCTAACAAGTT_74		13	2.24949	CAP239_2060_013wpi_C3C5_5t_ATACCTTGA_213
12	0	CAP45_2050_012wpi_C3C5_5t_AAGTTCACA_339		2	0.416667	CAP63_1000_002wpi_C3C5_5t_GTGTTATAT_16		5	0	CAP88_2000_005wpi_C2C3_5t_ACACCGGTT_140		2	0	CAP210_1000_002wpi_C1C2_5t_CTGCCATAT_98		6	0	CAP239_2010_006wpi_C1C2_5t_ATAGGTAAT_35		22	0.486618	CAP239_3090_022wpi_C2C3_5t_CCAACCTACAAACC_74		13	2.24949	CAP239_2060_013wpi_C3C5_5t_CCTTATTGT_203
12	1.97368	CAP45_2050_012wpi_C3C5_5t_ATCTATGGA_339		2	0	CAP63_1000_002wpi_C3C5_5t_GTTCCACAA_16		5	0.245098	CAP88_2000_005wpi_C2C3_5t_ACAGTACGT_140		2	0	CAP210_1000_002wpi_C1C2_5t_ACGAATAGC_98		6	0	CAP239_2010_006wpi_C1C2_5t_ACCTCTTGA_35		22	0.486618	CAP239_3090_022wpi_C2C3_5t_GCCCCGCAGAGAAT_72		13	2.24949	CAP239_2060_013wpi_C3C5_5t_GAGAACAGA_181
12	1.97368	CAP45_2050_012wpi_C3C5_5t_GAAGCGTAA_338		2	0	CAP63_1000_002wpi_C3C5_5t_TAATTCCCA_16		5	0	CAP88_2000_005wpi_C2C3_5t_ACATAAGTA_140		2	0	CAP210_1000_002wpi_C1C2_5t_ACGCTTGCT_98		6	0	CAP239_2010_006wpi_C1C2_5t_GATGACGTG_35		22	0.486618	CAP239_3090_022wpi_C2C3_5t_CGAGCCCAGATCCC_72		13	2.24949	CAP239_2060_013wpi_C3C5_5t_AGCATATGG_172
12	1.97368	CAP45_2050_012wpi_C3C5_5t_CAGCCAAGG_338		2	0	CAP63_1000_002wpi_C3C5_5t_TCTTCTAGC_16		5	0	CAP88_2000_005wpi_C2C3_5t_ACAGCCGCC_140		2	0	CAP210_1000_002wpi_C1C2_5t_GTGTCCCGT_98		6	0	CAP239_2010_006wpi_C1C2_5t_TCAAGCCGG_35		22	0.486618	CAP239_3090_022wpi_C2C3_5t_GTCAACAACCACGT_72		13	2.24949	CAP239_2060_013wpi_C3C5_5t_GATAAATCG_161
12	1.97368	CAP45_2050_012wpi_C3C5_5t_ACAATATAG_337		2	0	CAP63_1000_002wpi_C3C5_5t_GGAGAGTAT_16		5	0	CAP88_2000_005wpi_C2C3_5t_ACATGGTTC_138		2	0	CAP210_1000_002wpi_C1C2_5t_AACCCGTCA_98		6	0	CAP239_2010_006wpi_C1C2_5t_GACTCAAAA_35		22	0.486618	CAP239_3090_022wpi_C2C3_5t_TCTACCGCTCCTAT_70		13	2.24949	CAP239_2060_013wpi_C3C5_5t_GAGGAAGTT_157
12	0.219298	CAP45_2050_012wpi_C3C5_5t_ATACTTGAT_337		2	0	CAP63_1000_002wpi_C3C5_5t_AAACCCGAT_16		5	0	CAP88_2000_005wpi_C2C3_5t_ACATAGCTT_136		2	0	CAP210_1000_002wpi_C1C2_5t_TGAACGCCC_97		6	0	CAP239_2010_006wpi_C1C2_5t_ACGGCTTAA_35		22	0.486618	CAP239_3090_022wpi_C2C3_5t_TACACCTCCCCGGG_70		13	2.24949	CAP239_2060_013wpi_C3C5_5t_TAGCCATTG_155
12	1.97368	CAP45_2050_012wpi_C3C5_5t_CGCGCTGTA_337		2	0	CAP63_1000_002wpi_C3C5_5t_GTTTATTGG_16		5	0	CAP88_2000_005wpi_C2C3_5t_ACAAGAAGC_136		2	0	CAP210_1000_002wpi_C1C2_5t_CCGCACACC_97		6	0	CAP239_2010_006wpi_C1C2_5t_TAAAGGAAA_35		22	0.486618	CAP239_3090_022wpi_C2C3_5t_CCTTCCCCCCCGAC_68		13	2.24949	CAP239_2060_013wpi_C3C5_5t_TCCACGAGC_155
12	1.97368	CAP45_2050_012wpi_C3C5_5t_AAAAACCTT_336		2	0	CAP63_1000_002wpi_C3C5_5t_TTACGTATA_16		5	0	CAP88_2000_005wpi_C2C3_5t_ACACAACGT_135		2	0	CAP210_1000_002wpi_C1C2_5t_AGTGGGACA_97		6	0	CAP239_2010_006wpi_C1C2_5t_ACGACTTGT_35		22	0.486618	CAP239_3090_022wpi_C2C3_5t_AGCAGAGTACCCAC_68		13	2.24949	CAP239_2060_013wpi_C3C5_5t_GTCATAATC_141
12	1.97368	CAP45_2050_012wpi_C3C5_5t_AAATTGGCC_336		2	0	CAP63_1000_002wpi_C3C5_5t_AAATCCCTA_16		5	0	CAP88_2000_005wpi_C2C3_5t_ACACGCGCT_134		2	0	CAP210_1000_002wpi_C1C2_5t_GGGTATTCA_97		6	0	CAP239_2010_006wpi_C1C2_5t_AAGCTTTCA_35		22	0.486618	CAP239_3090_022wpi_C2C3_5t_CGCTTCGGCTGCGC_68		13	2.24949	CAP239_2060_013wpi_C3C5_5t_ATCATCGGC_139
12	1.97368	CAP45_2050_012wpi_C3C5_5t_TAGTTTCGG_335		2	0	CAP63_1000_002wpi_C3C5_5t_ACAGGCCAA_16		5	0	CAP88_2000_005wpi_C2C3_5t_ACAGGGAAC_133		2	0	CAP210_1000_002wpi_C1C2_5t_TAACACCCC_97		6	0	CAP239_2010_006wpi_C1C2_5t_AGACCTCAT_35		22	0.486618	CAP239_3090_022wpi_C2C3_5t_AGAGCACAAACAGA_66		13	2.24949	CAP239_2060_013wpi_C3C5_5t_GTGGCTAAA_138
12	0	CAP45_2050_012wpi_C3C5_5t_TCCCTGGAT_334		2	0.208333	CAP63_1000_002wpi_C3C5_5t_GCAATGTAC_16		5	0.245098	CAP88_2000_005wpi_C2C3_5t_ACACGGATG_132		2	0	CAP210_1000_002wpi_C1C2_5t_AAATAATTT_97		6	0	CAP239_2010_006wpi_C1C2_5t_CCGATACTA_35		22	0.486618	CAP239_3090_022wpi_C2C3_5t_ACCTGGACCCCGCT_66		13	2.24949	CAP239_2060_013wpi_C3C5_5t_CCCGGACCC_137
12	0	CAP45_2050_012wpi_C3C5_5t_TCCCGGTCC_334		2	0	CAP63_1000_002wpi_C3C5_5t_TGGGTAGAA_16		5	0	CAP88_2000_005wpi_C2C3_5t_ACACGATTT_132		2	0	CAP210_1000_002wpi_C1C2_5t_GCGCCTCCC_97		6	0	CAP239_2010_006wpi_C1C2_5t_CGTGCCAAG_35		22	0.486618	CAP239_3090_022wpi_C2C3_5t_TGAGCGCCGCCTGC_66		13	2.24949	CAP239_2060_013wpi_C3C5_5t_TGACGGCAG_137
12	0.219298	CAP45_2050_012wpi_C3C5_5t_TAGATATAC_334		2	0	CAP63_1000_002wpi_C3C5_5t_AGTAGCTTC_16		5	0	CAP88_2000_005wpi_C2C3_5t_ACATGAATT_132		2	0	CAP210_1000_002wpi_C1C2_5t_AAGCTACGT_96		6	0	CAP239_2010_006wpi_C1C2_5t_TACCCCCAA_35		22	0.486618	CAP239_3090_022wpi_C2C3_5t_TCGCTCGCCCGCTC_66		13	2.24949	CAP239_2060_013wpi_C3C5_5t_CGGGGCTGT_135
12	1.97368	CAP45_2050_012wpi_C3C5_5t_AAGACAGCC_333		2	0	CAP63_1000_002wpi_C3C5_5t_CACCCTTGT_16		5	0	CAP88_2000_005wpi_C2C3_5t_ACAGAGCGC_131		2	0	CAP210_1000_002wpi_C1C2_5t_TTATAGGCA_96		6	0	CAP239_2010_006wpi_C1C2_5t_CAAAAAATT_35		22	0.486618	CAP239_3090_022wpi_C2C3_5t_ACGAATCGTCCTCC_64		13	2.24949	CAP239_2060_013wpi_C3C5_5t_GCCGTCTCT_131
12	0.219298	CAP45_2050_012wpi_C3C5_5t_AGGATATGG_330		2	0	CAP63_1000_002wpi_C3C5_5t_CATAATCCT_16		5	0	CAP88_2000_005wpi_C2C3_5t_ACAAAGACT_131		2	0	CAP210_1000_002wpi_C1C2_5t_AATCCCAGA_96		6	0	CAP239_2010_006wpi_C1C2_5t_TATAGTAAG_35		22	0.486618	CAP239_3090_022wpi_C2C3_5t_ATGTTCCCCCCCCA_64		13	2.24949	CAP239_2060_013wpi_C3C5_5t_ATTGATGTT_127
12	0.219298	CAP45_2050_012wpi_C3C5_5t_CCCTAAAAT_330		2	0	CAP63_1000_002wpi_C3C5_5t_CTTCTCGTT_16		5	0	CAP88_2000_005wpi_C2C3_5t_ACACCTAGC_131		2	0	CAP210_1000_002wpi_C1C2_5t_CCGTACGTA_96		6	0	CAP239_2010_006wpi_C1C2_5t_TCGACTCAG_35		22	0.486618	CAP239_3090_022wpi_C2C3_5t_CCCCCCCTCCCCCA_64		13	2.24949	CAP239_2060_013wpi_C3C5_5t_AAGGGGTCC_125
12	1.97368	CAP45_2050_012wpi_C3C5_5t_GACATCATG_329		2	0	CAP63_1000_002wpi_C3C5_5t_CCCACGAAT_16		5	0	CAP88_2000_005wpi_C2C3_5t_ACAGACTTA_131		2	0	CAP210_1000_002wpi_C1C2_5t_CATGACGCG_95		6	0	CAP239_2010_006wpi_C1C2_5t_TTAGCCGCA_35		22	0.486618	CAP239_3090_022wpi_C2C3_5t_CATAAAGCAGCGCT_64		13	2.24949	CAP239_2060_013wpi_C3C5_5t_TCCTGGGGC_118
12	1.97368	CAP45_2050_012wpi_C3C5_5t_AGGCATACA_328		2	0	CAP63_1000_002wpi_C3C5_5t_AAATGCGCA_16		5	0	CAP88_2000_005wpi_C2C3_5t_ACATTACGA_131		2	0	CAP210_1000_002wpi_C1C2_5t_GAACATGGC_95		6	0	CAP239_2010_006wpi_C1C2_5t_CTGACTCAC_35		22	0.486618	CAP239_3090_022wpi_C2C3_5t_TCAGAACCCCCCCT_62		13	2.24949	CAP239_2060_013wpi_C3C5_5t_GCGTTAGAT_115
12	0	CAP45_2050_012wpi_C3C5_5t_GCTGTTGCC_328		2	0	CAP63_1000_002wpi_C3C5_5t_TACCAGATG_16		5	0	CAP88_2000_005wpi_C2C3_5t_ACACTAAAC_130		2	0	CAP210_1000_002wpi_C1C2_5t_TCATTAGCT_95		6	0	CAP239_2010_006wpi_C1C2_5t_TGAGTTTAT_35		22	0.486618	CAP239_3090_022wpi_C2C3_5t_CATCACCGCGCGCA_62		13	2.24949	CAP239_2060_013wpi_C3C5_5t_CCTACCCGA_112
12	0.219298	CAP45_2050_012wpi_C3C5_5t_TACGCGGGT_328		2	0	CAP63_1000_002wpi_C3C5_5t_GAAATCCTG_16		5	0	CAP88_2000_005wpi_C2C3_5t_ACACGACAA_130		2	0	CAP210_1000_002wpi_C1C2_5t_GACCCCCGC_95		6	0	CAP239_2010_006wpi_C1C2_5t_CGGTGTCCT_35		22	0.486618	CAP239_3090_022wpi_C2C3_5t_TTAACCTACCTCGC_60		13	2.24949	CAP239_2060_013wpi_C3C5_5t_TGGGCAGTA_109
12	0	CAP45_2050_012wpi_C3C5_5t_TTCACAAAC_327		2	0	CAP63_1000_002wpi_C3C5_5t_CGGGGCAAA_16		5	0	CAP88_2000_005wpi_C2C3_5t_ACAGATACC_129		2	0	CAP210_1000_002wpi_C1C2_5t_CCACCCAAC_95		6	0	CAP239_2010_006wpi_C1C2_5t_CAAACTTTA_35		22	0.486618	CAP239_3090_022wpi_C2C3_5t_AGCCTACGTCCACC_58		13	2.24949	CAP239_2060_013wpi_C3C5_5t_AATGATACA_106
12	0.219298	CAP45_2050_012wpi_C3C5_5t_ACCAACTCC_327		2	0	CAP63_1000_002wpi_C3C5_5t_CAGAACGGC_16		5	0	CAP88_2000_005wpi_C2C3_5t_ACACGTATC_129		2	0	CAP210_1000_002wpi_C1C2_5t_AGCAGCAGG_95		6	0	CAP239_2010_006wpi_C1C2_5t_TATCAGATC_35		22	0.486618	CAP239_3090_022wpi_C2C3_5t_TTTACCGCTCCGGC_58		13	2.24949	CAP239_2060_013wpi_C3C5_5t_TAATCCACA_102
12	0.219298	CAP45_2050_012wpi_C3C5_5t_GTCCCAGAT_326		2	0	CAP63_1000_002wpi_C3C5_5t_CACAAACGA_16		5	0.245098	CAP88_2000_005wpi_C2C3_5t_ACACTCCCA_129		2	0	CAP210_1000_002wpi_C1C2_5t_AATTACTGA_95		6	0	CAP239_2010_006wpi_C1C2_5t_AATTCCCGC_35		22	0.486618	CAP239_3090_022wpi_C2C3_5t_TCGTTTTGCATCCG_58		13	2.24949	CAP239_2060_013wpi_C3C5_5t_TCCAAGTGG_98
12	0.219298	CAP45_2050_012wpi_C3C5_5t_ACACCCTTT_323		2	0	CAP63_1000_002wpi_C3C5_5t_CTACTACTA_16		5	0	CAP88_2000_005wpi_C2C3_5t_ACACACGTA_128		2	0	CAP210_1000_002wpi_C1C2_5t_GCCCACCGC_95		6	0	CAP239_2010_006wpi_C1C2_5t_ACACCCACA_35		22	0.486618	CAP239_3090_022wpi_C2C3_5t_CAACGGCACAGGCA_56		13	2.24949	CAP239_2060_013wpi_C3C5_5t_ATGCTCACT_96
12	0.657895	CAP45_2050_012wpi_C3C5_5t_TGCTTGTAA_303		2	0	CAP63_1000_002wpi_C3C5_5t_TCGCGTCTT_16		5	0	CAP88_2000_005wpi_C2C3_5t_ACACATGCC_128		2	0	CAP210_1000_002wpi_C1C2_5t_CCATGTTCC_95		6	0	CAP239_2010_006wpi_C1C2_5t_CACCTGGGA_35		22	0.486618	CAP239_3090_022wpi_C2C3_5t_AACATCCCTTACGG_56		13	2.24949	CAP239_2060_013wpi_C3C5_5t_CAACTTTCA_88
12	2.19298	CAP45_2050_012wpi_C3C5_5t_AATGCGCAG_291		2	0	CAP63_1000_002wpi_C3C5_5t_GCATCCTGC_16		5	0.245098	CAP88_2000_005wpi_C2C3_5t_ACAACAGGA_128		2	0	CAP210_1000_002wpi_C1C2_5t_GGCGGCGCG_95		6	0	CAP239_2010_006wpi_C1C2_5t_TCCCACAAT_35		22	0.486618	CAP239_3090_022wpi_C2C3_5t_ACCTCCCTATGCTC_56		13	2.24949	CAP239_2060_013wpi_C3C5_5t_CTATAGTTT_88
12	1.97368	CAP45_2050_012wpi_C3C5_5t_ATTCGCAAC_287		2	0.208333	CAP63_1000_002wpi_C3C5_5t_GACATTGCC_16		5	0	CAP88_2000_005wpi_C2C3_5t_ACAAGATTC_127		2	0	CAP210_1000_002wpi_C1C2_5t_GGACCTCGG_94		6	0	CAP239_2010_006wpi_C1C2_5t_GAAGTTGAG_35		22	0.486618	CAP239_3090_022wpi_C2C3_5t_ACTCCCTCGCACTG_56		13	2.24949	CAP239_2060_013wpi_C3C5_5t_ACGCGGCTA_86
12	1.97368	CAP45_2050_012wpi_C3C5_5t_ACCCAGTGA_285		2	0	CAP63_1000_002wpi_C3C5_5t_CCTTGTCGC_16		5	0	CAP88_2000_005wpi_C2C3_5t_ACATGGCTC_127		2	0	CAP210_1000_002wpi_C1C2_5t_GCACACCGA_94		6	0	CAP239_2010_006wpi_C1C2_5t_GACTGAAGT_35		22	0.486618	CAP239_3090_022wpi_C2C3_5t_CGCCACGACAGACA_56		13	2.24949	CAP239_2060_013wpi_C3C5_5t_ACTAGTGCT_86
12	1.97368	CAP45_2050_012wpi_C3C5_5t_GAGCCTAAA_255		2	0.208333	CAP63_1000_002wpi_C3C5_5t_TCTCAGCTA_15		5	0	CAP88_2000_005wpi_C2C3_5t_ACATCGCCG_126		2	0	CAP210_1000_002wpi_C1C2_5t_GCAAGGCCG_94		6	0	CAP239_2010_006wpi_C1C2_5t_TCAAGCGCG_35		22	0.486618	CAP239_3090_022wpi_C2C3_5t_CCGACAAAACTCGA_56		13	2.24949	CAP239_2060_013wpi_C3C5_5t_ATTGCTAGC_83
12	1.97368	CAP45_2050_012wpi_C3C5_5t_CACTGGTCT_242		2	0	CAP63_1000_002wpi_C3C5_5t_CGGTGACTA_15		5	0.245098	CAP88_2000_005wpi_C2C3_5t_ACAACCAGA_125		2	0	CAP210_1000_002wpi_C1C2_5t_GCCCTCTAT_94		6	0	CAP239_2010_006wpi_C1C2_5t_AGCAACGCA_35		22	0.486618	CAP239_3090_022wpi_C2C3_5t_TTGTTGACCATCAC_56		13	2.24949	CAP239_2060_013wpi_C3C5_5t_CCACAAGAC_78
12	2.19298	CAP45_2050_012wpi_C3C5_5t_AATGAACCT_232		2	0.208333	CAP63_1000_002wpi_C3C5_5t_AAACTCTAG_15		5	0.245098	CAP88_2000_005wpi_C2C3_5t_ACAACCCTC_125		2	0	CAP210_1000_002wpi_C1C2_5t_TCAACATGC_94		6	0	CAP239_2010_006wpi_C1C2_5t_TTCCCAACG_35		22	0.486618	CAP239_3090_022wpi_C2C3_5t_GCTCACACGCATGT_56		13	2.24949	CAP239_2060_013wpi_C3C5_5t_AGAGCAGCA_78
12	1.97368	CAP45_2050_012wpi_C3C5_5t_TTATGAGAT_189		2	0	CAP63_1000_002wpi_C3C5_5t_GCTCGTTGA_15		5	0	CAP88_2000_005wpi_C2C3_5t_ACATCGCCA_124		2	0	CAP210_1000_002wpi_C1C2_5t_GTGCGGCCG_94		6	0	CAP239_2010_006wpi_C1C2_5t_CGCTATGGG_35		22	0.486618	CAP239_3090_022wpi_C2C3_5t_ATGACCCACTGCCC_54		13	2.24949	CAP239_2060_013wpi_C3C5_5t_CCGGGCTCC_77
12	1.97368	CAP45_2050_012wpi_C3C5_5t_ATACAAAAG_151		2	0	CAP63_1000_002wpi_C3C5_5t_CACGTCCGT_15		5	0	CAP88_2000_005wpi_C2C3_5t_ACATGCAGC_122		2	0	CAP210_1000_002wpi_C1C2_5t_ACCTCCTGC_94		6	0	CAP239_2010_006wpi_C1C2_5t_ATGCCCACA_35		22	0.486618	CAP239_3090_022wpi_C2C3_5t_TCTAATCTCGATAG_54		13	2.24949	CAP239_2060_013wpi_C3C5_5t_CATTCCCTA_74
12	1.97368	CAP45_2050_012wpi_C3C5_5t_AAAATAAGA_142		2	0	CAP63_1000_002wpi_C3C5_5t_TACTTGGCC_15		5	0.245098	CAP88_2000_005wpi_C2C3_5t_ACAACTCGC_122		2	0	CAP210_1000_002wpi_C1C2_5t_ATATGCCCC_94		6	0	CAP239_2010_006wpi_C1C2_5t_ACTTTTAAC_35		22	0.486618	CAP239_3090_022wpi_C2C3_5t_GACCGTGATTGTAA_54		13	2.24949	CAP239_2060_013wpi_C3C5_5t_TGATATTGC_74
12	1.97368	CAP45_2050_012wpi_C3C5_5t_CATAAGCCG_131		2	0	CAP63_1000_002wpi_C3C5_5t_CTATCTGTT_15		5	0	CAP88_2000_005wpi_C2C3_5t_ACATAATGG_121		2	0	CAP210_1000_002wpi_C1C2_5t_GCAGAGCGA_94		6	0	CAP239_2010_006wpi_C1C2_5t_CGCAGGCCT_35		22	0.486618	CAP239_3090_022wpi_C2C3_5t_ATGATCGACCCCAG_52		13	2.24949	CAP239_2060_013wpi_C3C5_5t_AAACTAACC_71
12	1.97368	CAP45_2050_012wpi_C3C5_5t_CCTGACTGA_129		2	0	CAP63_1000_002wpi_C3C5_5t_GTAAACCGA_15		5	0	CAP88_2000_005wpi_C2C3_5t_ACTGAGGCT_121		2	0	CAP210_1000_002wpi_C1C2_5t_ACCCAACAT_94		6	0	CAP239_2010_006wpi_C1C2_5t_GCACTTATA_35		22	0.486618	CAP239_3090_022wpi_C2C3_5t_CTGCTAGCCTCATT_52		13	2.24949	CAP239_2060_013wpi_C3C5_5t_CTAAAACTT_65
12	1.97368	CAP45_2050_012wpi_C3C5_5t_CGTTTGTTT_128		2	0	CAP63_1000_002wpi_C3C5_5t_ATAACGTAG_15		5	0.245098	CAP88_2000_005wpi_C2C3_5t_ACAAGGCGC_120		2	0	CAP210_1000_002wpi_C1C2_5t_TAGCGTCTA_93		6	0	CAP239_2010_006wpi_C1C2_5t_TCGACGAAC_35		22	0.486618	CAP239_3090_022wpi_C2C3_5t_CCCACCCGCTAGCT_52		13	2.24949	CAP239_2060_013wpi_C3C5_5t_TACGTCCCT_64
12	1.97368	CAP45_2050_012wpi_C3C5_5t_CCCCAAGCA_113		2	0	CAP63_1000_002wpi_C3C5_5t_CACCCTGAT_15		5	0	CAP88_2000_005wpi_C2C3_5t_ACACTCACA_120		2	0	CAP210_1000_002wpi_C1C2_5t_TAGCCGGAA_93		6	0	CAP239_2010_006wpi_C1C2_5t_CATTACAAA_35		22	0.486618	CAP239_3090_022wpi_C2C3_5t_CATGAAGCCACACT_52		13	2.24949	CAP239_2060_013wpi_C3C5_5t_TGTTAGCGC_61
12	2.19298	CAP45_2050_012wpi_C3C5_5t_ACCCTCGTA_107		2	0	CAP63_1000_002wpi_C3C5_5t_CCGGTGCCT_15		5	0	CAP88_2000_005wpi_C2C3_5t_ACATCCTCT_120		2	0	CAP210_1000_002wpi_C1C2_5t_CCACATTGG_93		6	0	CAP239_2010_006wpi_C1C2_5t_GCGTCCAAA_35		22	0.486618	CAP239_3090_022wpi_C2C3_5t_TCCGTCTACAAATT_52		13	2.24949	CAP239_2060_013wpi_C3C5_5t_TAACAAATT_60
12	0.438597	CAP45_2050_012wpi_C3C5_5t_GTAGTATAA_105		2	0	CAP63_1000_002wpi_C3C5_5t_TAACTAATG_15		5	0	CAP88_2000_005wpi_C2C3_5t_ACACTTGGC_119		2	0	CAP210_1000_002wpi_C1C2_5t_GGCTTGTAT_93		6	0	CAP239_2010_006wpi_C1C2_5t_ACCCACTCT_35		22	0.486618	CAP239_3090_022wpi_C2C3_5t_AGTTCACGGCATTT_52		13	2.24949	CAP239_2060_013wpi_C3C5_5t_TACCGTTTC_60
12	0	CAP45_2050_012wpi_C3C5_5t_ATAATATAA_104		2	0	CAP63_1000_002wpi_C3C5_5t_GGGTTGGTC_15		5	0	CAP88_2000_005wpi_C2C3_5t_ACAGTGACA_119		2	0	CAP210_1000_002wpi_C1C2_5t_CTCCCTCCG_93		6	0	CAP239_2010_006wpi_C1C2_5t_CCTCCCCTC_35		22	0.486618	CAP239_3090_022wpi_C2C3_5t_ATACGCCCACGCAC_50		13	2.24949	CAP239_2060_013wpi_C3C5_5t_CCTCATTCA_56
12	1.97368	CAP45_2050_012wpi_C3C5_5t_TGTCCTTCA_97		2	0	CAP63_1000_002wpi_C3C5_5t_GGCTTAAAG_15		5	0	CAP88_2000_005wpi_C2C3_5t_ACACACTAC_118		2	0	CAP210_1000_002wpi_C1C2_5t_TTGAACCCA_93		6	0	CAP239_2010_006wpi_C1C2_5t_GCTCGGCGA_35		22	0.486618	CAP239_3090_022wpi_C2C3_5t_ATCTAGACCTGAAG_50		13	2.24949	CAP239_2060_013wpi_C3C5_5t_GCCCCTGCG_51
12	0	CAP45_2050_012wpi_C3C5_5t_GAATCTGAA_91		2	0	CAP63_1000_002wpi_C3C5_5t_CCCGTCATA_15		5	0.245098	CAP88_2000_005wpi_C2C3_5t_ACACATTAA_118		2	0	CAP210_1000_002wpi_C1C2_5t_TATAGAGTA_93		6	0	CAP239_2010_006wpi_C1C2_5t_TAAACTGAC_35		22	0.486618	CAP239_3090_022wpi_C2C3_5t_GTGAAGCACCACAC_50		13	2.24949	CAP239_2060_013wpi_C3C5_5t_AAATCAAGG_50
12	1.97368	CAP45_2050_012wpi_C3C5_5t_CGAACAATA_89		2	0	CAP63_1000_002wpi_C3C5_5t_GAGTGCAAA_15		5	0	CAP88_2000_005wpi_C2C3_5t_ACAAGGGCT_118		2	0	CAP210_1000_002wpi_C1C2_5t_ATTACTTTA_93		6	0	CAP239_2010_006wpi_C1C2_5t_GAGGCGAAA_35		22	0.486618	CAP239_3090_022wpi_C2C3_5t_CCCCCCACCGCCCC_50		13	2.24949	CAP239_2060_013wpi_C3C5_5t_GGCCTCGAC_46
12	1.97368	CAP45_2050_012wpi_C3C5_5t_GGCCCGGTT_88		2	0	CAP63_1000_002wpi_C3C5_5t_AACCCCAGC_15		5	0	CAP88_2000_005wpi_C2C3_5t_ACAAAGATA_118		2	0	CAP210_1000_002wpi_C1C2_5t_CCTACATTG_93		6	0	CAP239_2010_006wpi_C1C2_5t_ACAGACCTG_35		22	0.486618	CAP239_3090_022wpi_C2C3_5t_TACTCGCGGAGCTC_50		13	2.24949	CAP239_2060_013wpi_C3C5_5t_TAAGTCAGC_44
12	0	CAP45_2050_012wpi_C3C5_5t_AAGCTCTGC_85		2	0	CAP63_1000_002wpi_C3C5_5t_TGCGATGCA_15		5	0	CAP88_2000_005wpi_C2C3_5t_ACAAATTCC_118		2	0	CAP210_1000_002wpi_C1C2_5t_GCTTTGAGT_93		6	0	CAP239_2010_006wpi_C1C2_5t_CACGTTGTA_35		22	0.486618	CAP239_3090_022wpi_C2C3_5t_AGTTAGGTCGCTGA_48		13	2.24949	CAP239_2060_013wpi_C3C5_5t_ACCATCCCA_44
12	0.219298	CAP45_2050_012wpi_C3C5_5t_TCTGACGAA_82		2	0	CAP63_1000_002wpi_C3C5_5t_CCTGCTAGG_15		5	0	CAP88_2000_005wpi_C2C3_5t_ACATCCTAC_116		2	0	CAP210_1000_002wpi_C1C2_5t_TCATACCCC_93		6	0	CAP239_2010_006wpi_C1C2_5t_ATACCACAG_35		22	0.486618	CAP239_3090_022wpi_C2C3_5t_CCGATACGGCTTGC_48		13	2.24949	CAP239_2060_013wpi_C3C5_5t_ATATTACCC_43
12	2.19298	CAP45_2050_012wpi_C3C5_5t_CAACCGTCC_70		2	0.208333	CAP63_1000_002wpi_C3C5_5t_CCTGGTTGG_15		5	0	CAP88_2000_005wpi_C2C3_5t_ACAACCTAA_116		2	0	CAP210_1000_002wpi_C1C2_5t_CGCTGAGCA_93		6	0	CAP239_2010_006wpi_C1C2_5t_CCCACTCCT_35		22	0.486618	CAP239_3090_022wpi_C2C3_5t_AACCTTGGGAGTAA_48		13	2.24949	CAP239_2060_013wpi_C3C5_5t_TTTCCGGAC_39
12	0	CAP45_2050_012wpi_C3C5_5t_TGAGACTAT_63		2	0	CAP63_1000_002wpi_C3C5_5t_ACTTCCAAA_15		5	0	CAP88_2000_005wpi_C2C3_5t_ACAATCCAG_115		2	0	CAP210_1000_002wpi_C1C2_5t_AAGCGCACT_92		6	0	CAP239_2010_006wpi_C1C2_5t_GCTCCCAAG_35		22	0.486618	CAP239_3090_022wpi_C2C3_5t_TTGTTAAGCTTCTA_46		13	2.24949	CAP239_2060_013wpi_C3C5_5t_TATCGCGTG_39
12	1.97368	CAP45_2050_012wpi_C3C5_5t_ATTCAGCCC_61		2	0	CAP63_1000_002wpi_C3C5_5t_GACCATCTT_15		5	0	CAP88_2000_005wpi_C2C3_5t_ACATGTACC_114		2	0	CAP210_1000_002wpi_C1C2_5t_GCGGCCACT_92		6	0	CAP239_2010_006wpi_C1C2_5t_GCTACGATC_35		22	0.486618	CAP239_3090_022wpi_C2C3_5t_CCCCCCCGTCCCCC_46		13	2.24949	CAP239_2060_013wpi_C3C5_5t_TAGACCGCA_38
12	0.219298	CAP45_2050_012wpi_C3C5_5t_GCCGTTGCC_57		2	0	CAP63_1000_002wpi_C3C5_5t_AGGCAGCCG_15		5	0	CAP88_2000_005wpi_C2C3_5t_ACACCAACA_114		2	0	CAP210_1000_002wpi_C1C2_5t_TCCCGCGCA_92		6	0	CAP239_2010_006wpi_C1C2_5t_AGCGAGTGT_35		22	0.486618	CAP239_3090_022wpi_C2C3_5t_TTTCAGAGTCAACT_44		13	2.24949	CAP239_2060_013wpi_C3C5_5t_CCAGATACA_38
12	1.97368	CAP45_2050_012wpi_C3C5_5t_CAGAGTGCA_50		2	0	CAP63_1000_002wpi_C3C5_5t_TAAATGACT_15		5	0.245098	CAP88_2000_005wpi_C2C3_5t_ACACGTTAC_113		2	0	CAP210_1000_002wpi_C1C2_5t_CAGGCACAT_92		6	0	CAP239_2010_006wpi_C1C2_5t_GCAACATAA_35		22	0.486618	CAP239_3090_022wpi_C2C3_5t_CGAATGGTCGCGGA_44		13	2.24949	CAP239_2060_013wpi_C3C5_5t_CAAGGTACG_34
12	1.97368	CAP45_2050_012wpi_C3C5_5t_CCGTGGGTC_38		2	0	CAP63_1000_002wpi_C3C5_5t_ACTCTAAAG_15		5	0	CAP88_2000_005wpi_C2C3_5t_ACACTTCGA_113		2	0	CAP210_1000_002wpi_C1C2_5t_CTCACTATG_92		6	0	CAP239_2010_006wpi_C1C2_5t_ACGCACATT_35		22	0.486618	CAP239_3090_022wpi_C2C3_5t_AGGCGGCCGGCGCC_44		13	2.24949	CAP239_2060_013wpi_C3C5_5t_TGCCTAAGC_31
12	1.97368	CAP45_2050_012wpi_C3C5_5t_ACACCGTAT_35		2	0	CAP63_1000_002wpi_C3C5_5t_CGAAAAATA_15		5	0	CAP88_2000_005wpi_C2C3_5t_ACAAATAGG_113		2	0	CAP210_1000_002wpi_C1C2_5t_ACGGCGTGA_92		6	0	CAP239_2010_006wpi_C1C2_5t_TTCCTAGAG_35		22	0.486618	CAP239_3090_022wpi_C2C3_5t_ATGTAGGGGACTTA_44		13	2.24949	CAP239_2060_013wpi_C3C5_5t_CAGCCCCAC_30
12	0	CAP45_2050_012wpi_C3C5_5t_CGCGGCTCT_34		2	0	CAP63_1000_002wpi_C3C5_5t_GATGACCCA_15		5	0	CAP88_2000_005wpi_C2C3_5t_ACAACAAAC_113		2	0	CAP210_1000_002wpi_C1C2_5t_ACCCGACCC_92		6	0	CAP239_2010_006wpi_C1C2_5t_GGGCTAGCA_35		22	0.486618	CAP239_3090_022wpi_C2C3_5t_GAGGAGCGCGCCTA_44		13	2.24949	CAP239_2060_013wpi_C3C5_5t_ATTTGCTAA_28
12	0.657895	CAP45_2050_012wpi_C3C5_5t_TGCTTGTAG_33		2	0	CAP63_1000_002wpi_C3C5_5t_CAACGAACG_15		5	0	CAP88_2000_005wpi_C2C3_5t_ACACTTTAA_113		2	0	CAP210_1000_002wpi_C1C2_5t_GGATATCTC_92		6	0	CAP239_2010_006wpi_C1C2_5t_CTATACGCC_35		22	0.486618	CAP239_3090_022wpi_C2C3_5t_CCTATCGCAGACTT_44		13	2.24949	CAP239_2060_013wpi_C3C5_5t_ACGTTCTGA_24
12	1.97368	CAP45_2050_012wpi_C3C5_5t_ATTCCCATC_31		2	0.208333	CAP63_1000_002wpi_C3C5_5t_CGTGTAACT_15		5	0	CAP88_2000_005wpi_C2C3_5t_ACGTGTACC_112		2	0	CAP210_1000_002wpi_C1C2_5t_AACGCTGTA_92		6	0	CAP239_2010_006wpi_C1C2_5t_ACCTTACGA_35		22	0.486618	CAP239_3090_022wpi_C2C3_5t_CCCCCCTCCACTCA_44		13	2.24949	CAP239_2060_013wpi_C3C5_5t_ACCTACCCC_12
12	0	CAP45_2050_012wpi_C3C5_5t_TTCACAAGC_24		2	0	CAP63_1000_002wpi_C3C5_5t_CTTGAATAA_15		5	0	CAP88_2000_005wpi_C2C3_5t_ACATCCAAC_112		2	0	CAP210_1000_002wpi_C1C2_5t_CCCGCATAG_92		6	0	CAP239_2010_006wpi_C1C2_5t_CGCCGATCG_34		22	0.486618	CAP239_3090_022wpi_C2C3_5t_CAAACTACTCCGCT_42		13	2.24949	CAP239_2060_013wpi_C3C5_5t_TTACGATCA_9
12	0	CAP45_2050_012wpi_C3C5_5t_GTCACAAAC_23		2	0	CAP63_1000_002wpi_C3C5_5t_CAATCAAAT_15		5	0	CAP88_2000_005wpi_C2C3_5t_ACACGATTC_112		2	0	CAP210_1000_002wpi_C1C2_5t_AGACGTTCA_91		6	0	CAP239_2010_006wpi_C1C2_5t_GTGGATGCC_34		22	0.486618	CAP239_3090_022wpi_C2C3_5t_ACCCGCCACTGTAA_42		13	2.24949	CAP239_2060_013wpi_C3C5_5t_ACTCGCAAT_8
12	1.97368	CAP45_2050_012wpi_C3C5_5t_TACATCATG_12		2	0.208333	CAP63_1000_002wpi_C3C5_5t_AACAACTTA_15		5	0.245098	CAP88_2000_005wpi_C2C3_5t_ACAGAAGGG_111		2	0	CAP210_1000_002wpi_C1C2_5t_CCAGCTTGA_91		6	0	CAP239_2010_006wpi_C1C2_5t_CCCGCCACC_34		22	0.486618	CAP239_3090_022wpi_C2C3_5t_CGCTCTCAGCTCCC_42		13	2.24949	CAP239_2060_013wpi_C3C5_5t_TCTGCCTTG_8
14	0.657895	CAP45_2060_014wpi_C3C5_5t_ACCACCCAC_351		2	0	CAP63_1000_002wpi_C3C5_5t_ATAGTAAAT_15		5	0.245098	CAP88_2000_005wpi_C2C3_5t_ACATACGGA_110		2	0	CAP210_1000_002wpi_C1C2_5t_GCCCTCGGC_91		6	0	CAP239_2010_006wpi_C1C2_5t_TGCAACAGA_34		22	0.486618	CAP239_3090_022wpi_C2C3_5t_GAACCAGCCCCCTG_42		13	2.24949	CAP239_2060_013wpi_C3C5_5t_GAAATCGCG_7
14	0.219298	CAP45_2060_014wpi_C3C5_5t_GCCGGGGCA_348		2	0	CAP63_1000_002wpi_C3C5_5t_CTTCTCAGA_15		5	0	CAP88_2000_005wpi_C2C3_5t_ACAGTGGCG_110		2	0	CAP210_1000_002wpi_C1C2_5t_TGACAACAA_91		6	0	CAP239_2010_006wpi_C1C2_5t_CCCCCGCGC_34		22	0.486618	CAP239_3090_022wpi_C2C3_5t_CAGCGGATCGAGTA_42		19	2.24949	CAP239_3080_018wpi_C3C5_5t_AAGCCTTGT_85
14	1.97368	CAP45_2060_014wpi_C3C5_5t_GATCGCTTA_345		2	0	CAP63_1000_002wpi_C3C5_5t_GGCCAATTT_15		5	0	CAP88_2000_005wpi_C2C3_5t_ACATACACG_110		2	0	CAP210_1000_002wpi_C1C2_5t_GCTCCCGTA_91		6	0	CAP239_2010_006wpi_C1C2_5t_GCCAATAAT_34		22	0.486618	CAP239_3090_022wpi_C2C3_5t_ACCCGCGCACCCCC_42		19	2.24949	CAP239_3080_018wpi_C3C5_5t_AGCTATTAA_68
14	0.219298	CAP45_2060_014wpi_C3C5_5t_GATGGTCGA_342		2	0	CAP63_1000_002wpi_C3C5_5t_ATCAGGCCG_15		5	0	CAP88_2000_005wpi_C2C3_5t_ACACCCTTG_110		2	0	CAP210_1000_002wpi_C1C2_5t_AAGCCTTTA_91		6	0	CAP239_2010_006wpi_C1C2_5t_CATTAAGAA_34		22	0.486618	CAP239_3090_022wpi_C2C3_5t_TATGCCTACCCAAC_42		19	2.24949	CAP239_3080_018wpi_C3C5_5t_TGGTATAGA_61
14	1.97368	CAP45_2060_014wpi_C3C5_5t_CGCGAGCAG_342		2	0	CAP63_1000_002wpi_C3C5_5t_TTGATGTGT_15		5	0	CAP88_2000_005wpi_C2C3_5t_ACATGAGGA_109		2	0	CAP210_1000_002wpi_C1C2_5t_TGAGTTGTA_91		6	0	CAP239_2010_006wpi_C1C2_5t_CCGGGTGTG_34		22	0.486618	CAP239_3090_022wpi_C2C3_5t_GTCGCCAACATTGC_40		19	2.24949	CAP239_3080_018wpi_C3C5_5t_AAGAAGGTA_54
14	2.19298	CAP45_2060_014wpi_C3C5_5t_TCCCCACCC_342		2	0	CAP63_1000_002wpi_C3C5_5t_TGATATTCA_15		5	0	CAP88_2000_005wpi_C2C3_5t_ACACATTGC_109		2	0	CAP210_1000_002wpi_C1C2_5t_CTCGCGCCT_91		6	0	CAP239_2010_006wpi_C1C2_5t_GGGGCATCT_34		22	0.486618	CAP239_3090_022wpi_C2C3_5t_CGCCCGCCGCCACC_40		19	2.24949	CAP239_3080_018wpi_C3C5_5t_GCTTCCCGT_54
14	0.219298	CAP45_2060_014wpi_C3C5_5t_ACCTTAACT_342		2	0	CAP63_1000_002wpi_C3C5_5t_GCTCAAATG_15		5	0	CAP88_2000_005wpi_C2C3_5t_ACACCATGC_108		2	0	CAP210_1000_002wpi_C1C2_5t_TTATTACTT_91		6	0	CAP239_2010_006wpi_C1C2_5t_ACACTATCA_34		22	0.486618	CAP239_3090_022wpi_C2C3_5t_TTGCAGTACGCCCC_40		19	2.24949	CAP239_3080_018wpi_C3C5_5t_TTAACCCTG_52
14	1.97368	CAP45_2060_014wpi_C3C5_5t_TACTACTAC_341		2	0	CAP63_1000_002wpi_C3C5_5t_ACCTGATGG_15		5	0	CAP88_2000_005wpi_C2C3_5t_ACACGATCT_108		2	0	CAP210_1000_002wpi_C1C2_5t_ATGGGATGG_91		6	0	CAP239_2010_006wpi_C1C2_5t_TATTTTCTT_34		22	0.486618	CAP239_3090_022wpi_C2C3_5t_CAATGCTAATTGGC_38		19	2.24949	CAP239_3080_018wpi_C3C5_5t_TACAATTAC_52
14	2.19298	CAP45_2060_014wpi_C3C5_5t_AGTTGCTTC_341		2	0	CAP63_1000_002wpi_C3C5_5t_AACCAGTTA_15		5	0	CAP88_2000_005wpi_C2C3_5t_ACAGTCTCG_108		2	0	CAP210_1000_002wpi_C1C2_5t_AAGTGGTGT_91		6	0	CAP239_2010_006wpi_C1C2_5t_CGAACTGAC_34		22	0.486618	CAP239_3090_022wpi_C2C3_5t_GTGGTATACCCATA_38		19	2.24949	CAP239_3080_018wpi_C3C5_5t_ATACTAAGA_52
14	0.438597	CAP45_2060_014wpi_C3C5_5t_AGAGCGCGA_341		2	0	CAP63_1000_002wpi_C3C5_5t_TTTTCACAA_15		5	0	CAP88_2000_005wpi_C2C3_5t_ACATCCAGA_108		2	0	CAP210_1000_002wpi_C1C2_5t_ACCGTGCAT_91		6	0	CAP239_2010_006wpi_C1C2_5t_CCCGCCAGG_34		22	0.486618	CAP239_3090_022wpi_C2C3_5t_CGACGCGCCTACGT_38		19	2.24949	CAP239_3080_018wpi_C3C5_5t_TATTACCAA_48
14	0.438597	CAP45_2060_014wpi_C3C5_5t_CGAACACTT_340		2	0	CAP63_1000_002wpi_C3C5_5t_GAGTAGAAT_15		5	0	CAP88_2000_005wpi_C2C3_5t_ACAGAGCGT_108		2	0	CAP210_1000_002wpi_C1C2_5t_GTCCCTCCC_91		6	0	CAP239_2010_006wpi_C1C2_5t_AAACGAAAT_34		22	0.486618	CAP239_3090_022wpi_C2C3_5t_GTTTGGATGTTGAA_38		19	2.24949	CAP239_3080_018wpi_C3C5_5t_GGGGATTCC_47
14	1.97368	CAP45_2060_014wpi_C3C5_5t_CTATACACA_339		2	0	CAP63_1000_002wpi_C3C5_5t_TCAGGTCTG_15		5	0	CAP88_2000_005wpi_C2C3_5t_ACAGCCCAA_107		2	0	CAP210_1000_002wpi_C1C2_5t_GACCTCCGC_90		6	0	CAP239_2010_006wpi_C1C2_5t_GACGGGCAT_34		22	0.486618	CAP239_3090_022wpi_C2C3_5t_GTCTGGAGAACGAT_38		19	2.24949	CAP239_3080_018wpi_C3C5_5t_ATGATTAGA_41
14	0.438597	CAP45_2060_014wpi_C3C5_5t_CTATGCTGT_339		2	0	CAP63_1000_002wpi_C3C5_5t_GAGGCTTGC_15		5	0	CAP88_2000_005wpi_C2C3_5t_ACATCATCT_107		2	0	CAP210_1000_002wpi_C1C2_5t_AACTAACAG_90		6	0	CAP239_2010_006wpi_C1C2_5t_TTTCACAAC_34		22	0.486618	CAP239_3090_022wpi_C2C3_5t_CCACCCCCAGCCAC_38		19	2.24949	CAP239_3080_018wpi_C3C5_5t_TCTTCAGAT_41
14	1.97368	CAP45_2060_014wpi_C3C5_5t_TTTCCCCCC_337		2	0	CAP63_1000_002wpi_C3C5_5t_TCGGTTGCC_15		5	0	CAP88_2000_005wpi_C2C3_5t_ACAGGCCTC_107		2	0	CAP210_1000_002wpi_C1C2_5t_AAAGACTGT_90		6	0	CAP239_2010_006wpi_C1C2_5t_CCCTCTTTT_34		22	0.486618	CAP239_3090_022wpi_C2C3_5t_GGCCAGGCGACTGG_38		19	2.24949	CAP239_3080_018wpi_C3C5_5t_TCGACTAAG_38
14	0.219298	CAP45_2060_014wpi_C3C5_5t_TATAGTCAT_335		2	0	CAP63_1000_002wpi_C3C5_5t_CCCAGAACT_15		5	0	CAP88_2000_005wpi_C2C3_5t_ACATTTGGT_106		2	0	CAP210_1000_002wpi_C1C2_5t_GTTATGCGG_90		6	0	CAP239_2010_006wpi_C1C2_5t_CCTTAGTGC_34		22	0.486618	CAP239_3090_022wpi_C2C3_5t_GCTCAAAGCCTCCA_38		19	2.24949	CAP239_3080_018wpi_C3C5_5t_AATAGACTG_35
14	1.97368	CAP45_2060_014wpi_C3C5_5t_AATGAGAGG_335		2	0	CAP63_1000_002wpi_C3C5_5t_TCGAAATGC_15		5	0	CAP88_2000_005wpi_C2C3_5t_ACAGTTACG_106		2	0	CAP210_1000_002wpi_C1C2_5t_TCCCACCGC_90		6	0	CAP239_2010_006wpi_C1C2_5t_AGAGAGATT_34		22	0.486618	CAP239_3090_022wpi_C2C3_5t_CGCCCTGCCCCGAC_38		19	2.24949	CAP239_3080_018wpi_C3C5_5t_ATAGGTGGA_34
14	0.219298	CAP45_2060_014wpi_C3C5_5t_GCGTTTGCA_335		2	0	CAP63_1000_002wpi_C3C5_5t_TGCATACTT_15		5	0	CAP88_2000_005wpi_C2C3_5t_ACACCGACG_106		2	0	CAP210_1000_002wpi_C1C2_5t_AAGGTTTAT_90		6	0	CAP239_2010_006wpi_C1C2_5t_CCACCCGCA_34		22	0.486618	CAP239_3090_022wpi_C2C3_5t_TACGTCGCTCCAGC_38		19	2.24949	CAP239_3080_018wpi_C3C5_5t_CAGTCCTAG_30
14	1.97368	CAP45_2060_014wpi_C3C5_5t_AGCCAAGAT_335		2	0	CAP63_1000_002wpi_C3C5_5t_AAGCAACGG_15		5	0.245098	CAP88_2000_005wpi_C2C3_5t_ACAACAAGG_106		2	0	CAP210_1000_002wpi_C1C2_5t_CTGAACTGT_90		6	0	CAP239_2010_006wpi_C1C2_5t_TATCTTGTG_34		22	0.486618	CAP239_3090_022wpi_C2C3_5t_GCTAAAGCCCATTT_36		19	2.24949	CAP239_3080_018wpi_C3C5_5t_CGCCTCACC_29
14	0.438597	CAP45_2060_014wpi_C3C5_5t_GACGACACT_334		2	0	CAP63_1000_002wpi_C3C5_5t_CGAGTACCG_15		5	0.245098	CAP88_2000_005wpi_C2C3_5t_ACAGCATAT_106		2	0	CAP210_1000_002wpi_C1C2_5t_GCCGCGCCC_90		6	0	CAP239_2010_006wpi_C1C2_5t_TTACAACAT_34		22	0.486618	CAP239_3090_022wpi_C2C3_5t_GAAGCATTTGCTGG_36		19	2.24949	CAP239_3080_018wpi_C3C5_5t_TCGAATCGG_29
14	1.97368	CAP45_2060_014wpi_C3C5_5t_TATTAGGGC_333		2	0.208333	CAP63_1000_002wpi_C3C5_5t_TATGGATTC_15		5	0	CAP88_2000_005wpi_C2C3_5t_ACAAAGCCA_106		2	0	CAP210_1000_002wpi_C1C2_5t_CTGATCGGA_90		6	0	CAP239_2010_006wpi_C1C2_5t_CTTATTTTT_34		22	0.486618	CAP239_3090_022wpi_C2C3_5t_TTCCTCCACACCAT_36		19	2.24949	CAP239_3080_018wpi_C3C5_5t_CAACGCCGA_26
14	0.219298	CAP45_2060_014wpi_C3C5_5t_TTGTGTACG_330		2	0	CAP63_1000_002wpi_C3C5_5t_CATCCGCTT_15		5	0.490196	CAP88_2000_005wpi_C2C3_5t_ACAGACTAG_105		2	0	CAP210_1000_002wpi_C1C2_5t_CATCTCTCC_90		6	0	CAP239_2010_006wpi_C1C2_5t_CTAAACCTA_34		22	0.486618	CAP239_3090_022wpi_C2C3_5t_TAAGGGTGACGAAT_34		19	2.24949	CAP239_3080_018wpi_C3C5_5t_GTAATGGTC_25
14	0.219298	CAP45_2060_014wpi_C3C5_5t_GCGTCTTAC_329		2	0	CAP63_1000_002wpi_C3C5_5t_AGAGGATGA_15		5	0	CAP88_2000_005wpi_C2C3_5t_ACAGCCGAA_100		2	0	CAP210_1000_002wpi_C1C2_5t_CCAACCCAA_90		6	0	CAP239_2010_006wpi_C1C2_5t_GTTAAACGC_34		22	0.486618	CAP239_3090_022wpi_C2C3_5t_TGCTGTCAATCTGG_34		19	2.24949	CAP239_3080_018wpi_C3C5_5t_ATGTACGGT_25
14	0.219298	CAP45_2060_014wpi_C3C5_5t_GCAAGACAA_328		2	0	CAP63_1000_002wpi_C3C5_5t_ATGTTAAGA_15		5	0	CAP88_2000_005wpi_C2C3_5t_ACACCATCG_100		2	0	CAP210_1000_002wpi_C1C2_5t_GAGACATCG_90		6	0	CAP239_2010_006wpi_C1C2_5t_AAGAGCAGG_34		22	0.486618	CAP239_3090_022wpi_C2C3_5t_ATCGATCTCCCTGG_34		19	2.24949	CAP239_3080_018wpi_C3C5_5t_CTCCGTCCA_20
14	0.219298	CAP45_2060_014wpi_C3C5_5t_AACTGTTCG_326		2	0	CAP63_1000_002wpi_C3C5_5t_CGCAAGCAC_15		5	0	CAP88_2000_005wpi_C2C3_5t_ACAGTTCAT_100		2	0	CAP210_1000_002wpi_C1C2_5t_CTTTCGCTT_90		6	0	CAP239_2010_006wpi_C1C2_5t_CAACTAAGA_34		22	0.486618	CAP239_3090_022wpi_C2C3_5t_AATTGTGCACGTTT_34		19	2.24949	CAP239_3080_018wpi_C3C5_5t_CACATGTGC_17
14	0.438597	CAP45_2060_014wpi_C3C5_5t_GTTGTGAGT_325		2	0	CAP63_1000_002wpi_C3C5_5t_ATCAAAGCT_15		5	0	CAP88_2000_005wpi_C2C3_5t_ACAGAATCT_100		2	0	CAP210_1000_002wpi_C1C2_5t_TCTTATACG_89		6	0	CAP239_2010_006wpi_C1C2_5t_TGATTCAAT_34		22	0.486618	CAP239_3090_022wpi_C2C3_5t_CATGGTCATTACCT_34		19	2.24949	CAP239_3080_018wpi_C3C5_5t_TCAGAAAAG_7
14	0.438597	CAP45_2060_014wpi_C3C5_5t_CGTTTCCAC_323		2	0	CAP63_1000_002wpi_C3C5_5t_TACCCGCTT_15		5	0	CAP88_2000_005wpi_C2C3_5t_ACACATAAC_99		2	0	CAP210_1000_002wpi_C1C2_5t_GTTTCAAGG_89		6	0	CAP239_2010_006wpi_C1C2_5t_CATGAACAA_34		22	0.486618	CAP239_3090_022wpi_C2C3_5t_TTGATGGCCATCCA_34		19	2.24949	CAP239_3080_018wpi_C3C5_5t_ACTGCTAAA_5
14	0.219298	CAP45_2060_014wpi_C3C5_5t_AAATTAAAG_318		2	0	CAP63_1000_002wpi_C3C5_5t_GCGCTATTT_15		5	0	CAP88_2000_005wpi_C2C3_5t_ACATCGGGC_99		2	0	CAP210_1000_002wpi_C1C2_5t_TTCCCGCGC_89		6	0	CAP239_2010_006wpi_C1C2_5t_AATAAATAT_34		22	0.486618	CAP239_3090_022wpi_C2C3_5t_CACATCACCTGCCC_32		19	2.24949	CAP239_3080_018wpi_C3C5_5t_AAAGACAAT_5
14	0.438597	CAP45_2060_014wpi_C3C5_5t_GGCGGGTGG_318		2	0	CAP63_1000_002wpi_C3C5_5t_ATTCGGTTG_15		5	0	CAP88_2000_005wpi_C2C3_5t_ACAGTTCAC_99		2	0	CAP210_1000_002wpi_C1C2_5t_TTCCGATTG_89		6	0	CAP239_2010_006wpi_C1C2_5t_ATCCCTCCC_34		22	0.486618	CAP239_3090_022wpi_C2C3_5t_TTTGCTCCTCTCCT_32		19	2.24949	CAP239_3080_018wpi_C3C5_5t_TAACTAAAT_4
14	0.219298	CAP45_2060_014wpi_C3C5_5t_CAGCAGACG_297		2	0.208333	CAP63_1000_002wpi_C3C5_5t_CCTTCCACC_15		5	0	CAP88_2000_005wpi_C2C3_5t_ACAGCGAAA_99		2	0	CAP210_1000_002wpi_C1C2_5t_GCCGCCGTG_89		6	0	CAP239_2010_006wpi_C1C2_5t_CACCCCGAA_34		22	0.486618	CAP239_3090_022wpi_C2C3_5t_CCTCCTCGAGCTCC_32		22	2.24949	CAP239_3090_022wpi_C3C5_5t_GCCGACCGC_61
14	2.19298	CAP45_2060_014wpi_C3C5_5t_CCCAATACC_283		2	0	CAP63_1000_002wpi_C3C5_5t_CCATAGTGG_15		5	0	CAP88_2000_005wpi_C2C3_5t_ACAAGTCCT_99		2	0	CAP210_1000_002wpi_C1C2_5t_TCTCAAGCC_89		6	0	CAP239_2010_006wpi_C1C2_5t_CCCCGTCCT_34		22	0.486618	CAP239_3090_022wpi_C2C3_5t_CCACACTGACGCGG_30		22	2.24949	CAP239_3090_022wpi_C3C5_5t_GCACGACAC_54
14	1.97368	CAP45_2060_014wpi_C3C5_5t_ACTTTACTT_268		2	0	CAP63_1000_002wpi_C3C5_5t_GACCCTTGC_15		5	0	CAP88_2000_005wpi_C2C3_5t_ACAGACCGG_98		2	0	CAP210_1000_002wpi_C1C2_5t_TACAGGCCC_89		6	0	CAP239_2010_006wpi_C1C2_5t_GCTTCTCCA_34		22	0.486618	CAP239_3090_022wpi_C2C3_5t_GTGGAGACACCATG_30		22	2.24949	CAP239_3090_022wpi_C3C5_5t_CTTCAAACA_43
14	1.97368	CAP45_2060_014wpi_C3C5_5t_TATAGCAGG_253		2	0	CAP63_1000_002wpi_C3C5_5t_AATAAGTAC_15		5	0	CAP88_2000_005wpi_C2C3_5t_ACATTGGAT_98		2	0	CAP210_1000_002wpi_C1C2_5t_GGATTGCTT_89		6	0	CAP239_2010_006wpi_C1C2_5t_TAGCTGCGT_34		22	0.486618	CAP239_3090_022wpi_C2C3_5t_GCCTTCCGCGGATA_30		22	2.24949	CAP239_3090_022wpi_C3C5_5t_TGTGCGACG_42
14	1.97368	CAP45_2060_014wpi_C3C5_5t_CCTAGCTTT_213		2	0	CAP63_1000_002wpi_C3C5_5t_AGAGGCATC_15		5	0	CAP88_2000_005wpi_C2C3_5t_ACACAAGTG_98		2	0	CAP210_1000_002wpi_C1C2_5t_ACGCACTCA_89		6	0	CAP239_2010_006wpi_C1C2_5t_GACGAAATG_34		22	0.486618	CAP239_3090_022wpi_C2C3_5t_AGCAGATACATGCT_30		22	2.24949	CAP239_3090_022wpi_C3C5_5t_TGTACTAGC_39
14	0.219298	CAP45_2060_014wpi_C3C5_5t_CGGCCACCG_209		2	0.208333	CAP63_1000_002wpi_C3C5_5t_GTGCGCCGA_15		5	0	CAP88_2000_005wpi_C2C3_5t_ACACTGCCC_98		2	0	CAP210_1000_002wpi_C1C2_5t_TTGGCGCAA_88		6	0	CAP239_2010_006wpi_C1C2_5t_CGGAAGTTA_34		22	0.486618	CAP239_3090_022wpi_C2C3_5t_TGTCAAACATTAAC_30		22	2.24949	CAP239_3090_022wpi_C3C5_5t_CGAAATGCC_38
14	0.219298	CAP45_2060_014wpi_C3C5_5t_CATTTTACA_208		2	0	CAP63_1000_002wpi_C3C5_5t_GCCTGTACC_15		5	0	CAP88_2000_005wpi_C2C3_5t_ACACGCCCA_98		2	0	CAP210_1000_002wpi_C1C2_5t_GTTTCCCCC_88		6	0	CAP239_2010_006wpi_C1C2_5t_TAACTCGGA_34		22	0.486618	CAP239_3090_022wpi_C2C3_5t_CCACCCCCCCCCTC_30		22	2.24949	CAP239_3090_022wpi_C3C5_5t_TACGCTTTT_32
14	0.219298	CAP45_2060_014wpi_C3C5_5t_GGTTACAAG_181		2	0	CAP63_1000_002wpi_C3C5_5t_GCATTAACG_15		5	0	CAP88_2000_005wpi_C2C3_5t_ACACTCTAT_98		2	0	CAP210_1000_002wpi_C1C2_5t_TGTGCTCTT_88		6	0	CAP239_2010_006wpi_C1C2_5t_CACGTAACC_34		22	0.486618	CAP239_3090_022wpi_C2C3_5t_GCGGTTATAGTATA_30		22	2.24949	CAP239_3090_022wpi_C3C5_5t_ATAGCAGAA_32
14	1.97368	CAP45_2060_014wpi_C3C5_5t_GCTGCTTGG_171		2	0	CAP63_1000_002wpi_C3C5_5t_CGTATAAGT_15		5	0	CAP88_2000_005wpi_C2C3_5t_ACACACTAA_97		2	0	CAP210_1000_002wpi_C1C2_5t_GCGTTATGC_88		6	0	CAP239_2010_006wpi_C1C2_5t_CCCTACAGG_34		22	0.486618	CAP239_3090_022wpi_C2C3_5t_TCATACGCTCTGCG_30		22	2.24949	CAP239_3090_022wpi_C3C5_5t_TTCGTCAAG_25
14	1.97368	CAP45_2060_014wpi_C3C5_5t_ATCCCGTAG_166		2	0	CAP63_1000_002wpi_C3C5_5t_CGTTAGCTG_15		5	0	CAP88_2000_005wpi_C2C3_5t_ACAAAGTGT_97		2	0	CAP210_1000_002wpi_C1C2_5t_TAGCTTCGG_88		6	0	CAP239_2010_006wpi_C1C2_5t_CCGGCATCA_34		22	0.486618	CAP239_3090_022wpi_C2C3_5t_CGCTAAACTGATCG_28		22	2.24949	CAP239_3090_022wpi_C3C5_5t_TCCGCACCG_24
14	0.438597	CAP45_2060_014wpi_C3C5_5t_TGAGTAAGA_154		2	0.208333	CAP63_1000_002wpi_C3C5_5t_TTTTTGGGG_15		5	0	CAP88_2000_005wpi_C2C3_5t_ACAGTCCTA_96		2	0	CAP210_1000_002wpi_C1C2_5t_TTACAAAGC_88		6	0	CAP239_2010_006wpi_C1C2_5t_CTCAGCCCT_34		22	0.486618	CAP239_3090_022wpi_C2C3_5t_GTATCGACAGCTCA_28		22	2.24949	CAP239_3090_022wpi_C3C5_5t_AGTCCAAGC_20
14	0.219298	CAP45_2060_014wpi_C3C5_5t_AATTAGACT_117		2	0	CAP63_1000_002wpi_C3C5_5t_CCCGGTATT_15		5	0	CAP88_2000_005wpi_C2C3_5t_ACAAGAGTC_95		2	0	CAP210_1000_002wpi_C1C2_5t_CACTAGCCG_87		6	0	CAP239_2010_006wpi_C1C2_5t_ACAAGACCG_34		22	0.486618	CAP239_3090_022wpi_C2C3_5t_TACGGTCTCTTGCC_28		22	2.24949	CAP239_3090_022wpi_C3C5_5t_TCCAGCCAC_16
14	2.19298	CAP45_2060_014wpi_C3C5_5t_ACTACATTC_109		2	0	CAP63_1000_002wpi_C3C5_5t_GATCATTTA_15		5	0	CAP88_2000_005wpi_C2C3_5t_ACAATGGGC_95		2	0	CAP210_1000_002wpi_C1C2_5t_ACTAGAATG_87		6	0	CAP239_2010_006wpi_C1C2_5t_CGATGACCG_34		22	0.486618	CAP239_3090_022wpi_C2C3_5t_GATCTCCACAAACT_28		22	2.24949	CAP239_3090_022wpi_C3C5_5t_TACAAAGGC_12
14	1.97368	CAP45_2060_014wpi_C3C5_5t_GCGGTAATC_102		2	0	CAP63_1000_002wpi_C3C5_5t_CAGGGGGCT_15		5	0	CAP88_2000_005wpi_C2C3_5t_ACCAACCTC_94		2	0	CAP210_1000_002wpi_C1C2_5t_ATCCTCCGG_87		6	0	CAP239_2010_006wpi_C1C2_5t_CTTCTGTCT_34		22	0.486618	CAP239_3090_022wpi_C2C3_5t_ACATAAGACACACC_26		22	2.24949	CAP239_3090_022wpi_C3C5_5t_CAAGGGGGA_10
14	0.219298	CAP45_2060_014wpi_C3C5_5t_GGAGAGTCG_94		2	0.208333	CAP63_1000_002wpi_C3C5_5t_GTTTCCAAC_15		5	0	CAP88_2000_005wpi_C2C3_5t_ACACCCCGG_94		2	0	CAP210_1000_002wpi_C1C2_5t_AGACTTCAT_87		6	0	CAP239_2010_006wpi_C1C2_5t_GCACGGTTA_34		22	0.486618	CAP239_3090_022wpi_C2C3_5t_CGCCCTCCCCCCCC_26		22	2.24949	CAP239_3090_022wpi_C3C5_5t_ATTTTTTGT_7
14	1.97368	CAP45_2060_014wpi_C3C5_5t_GAAGACTCA_81		2	0	CAP63_1000_002wpi_C3C5_5t_AGCTAAACC_15		5	0	CAP88_2000_005wpi_C2C3_5t_ACAAATGTC_94		2	0	CAP210_1000_002wpi_C1C2_5t_GCCGGGGCC_87		6	0	CAP239_2010_006wpi_C1C2_5t_CCGCCTCCC_34		22	0.486618	CAP239_3090_022wpi_C2C3_5t_GTGGTTGCCGCCCT_24		22	2.24949	CAP239_3090_022wpi_C3C5_5t_GAAAATACC_5
14	1.97368	CAP45_2060_014wpi_C3C5_5t_TAGTATAAA_71		2	0	CAP63_1000_002wpi_C3C5_5t_CATAGAAAG_15		5	0	CAP88_2000_005wpi_C2C3_5t_ACAAAGCCG_93		2	0	CAP210_1000_002wpi_C1C2_5t_GGAACTCGC_87		6	0	CAP239_2010_006wpi_C1C2_5t_CCTCTAGCC_34		22	0.486618	CAP239_3090_022wpi_C2C3_5t_TTCAACCCCTGCCA_24		6	2.04499	CAP239_2010_006wpi_C3C5_5t_CACACGAGT_28
14	2.19298	CAP45_2060_014wpi_C3C5_5t_GCTATCATC_59		2	0	CAP63_1000_002wpi_C3C5_5t_GCTAGCCGT_15		5	0	CAP88_2000_005wpi_C2C3_5t_ACATCTTCA_93		2	0	CAP210_1000_002wpi_C1C2_5t_ATAACGCCC_86		6	0	CAP239_2010_006wpi_C1C2_5t_AAATGGTAA_34		22	0.486618	CAP239_3090_022wpi_C2C3_5t_AACTGTCATTCCTT_24		6	2.04499	CAP239_2010_006wpi_C3C5_5t_AGAGCTTGC_19
14	0.219298	CAP45_2060_014wpi_C3C5_5t_GTGCAGCGC_59		2	0	CAP63_1000_002wpi_C3C5_5t_GCCCCTCTC_15		5	0	CAP88_2000_005wpi_C2C3_5t_ACAGGCATT_93		2	0	CAP210_1000_002wpi_C1C2_5t_CAGTTTCCT_86		6	0	CAP239_2010_006wpi_C1C2_5t_CTTAGCATA_34		22	0.486618	CAP239_3090_022wpi_C2C3_5t_CCACCACGCCGCCC_24		6	2.04499	CAP239_2010_006wpi_C3C5_5t_CCGCTAACC_17
14	0.219298	CAP45_2060_014wpi_C3C5_5t_TACACGACA_56		2	0.208333	CAP63_1000_002wpi_C3C5_5t_CGACACATT_15		5	0.245098	CAP88_2000_005wpi_C2C3_5t_ACACGTATG_92		2	0	CAP210_1000_002wpi_C1C2_5t_AACGTGAGC_86		6	0	CAP239_2010_006wpi_C1C2_5t_AAACAAAGA_34		22	0.486618	CAP239_3090_022wpi_C2C3_5t_TGCCCCCCCTCCCC_24		6	2.04499	CAP239_2010_006wpi_C3C5_5t_ACTCACCCG_17
14	1.97368	CAP45_2060_014wpi_C3C5_5t_CGCGGGCAG_36		2	0	CAP63_1000_002wpi_C3C5_5t_CTCTGAAAT_15		5	0	CAP88_2000_005wpi_C2C3_5t_ACAAAGACC_92		2	0	CAP210_1000_002wpi_C1C2_5t_GGTCTCCGC_86		6	0	CAP239_2010_006wpi_C1C2_5t_ACATTCATA_34		22	0.486618	CAP239_3090_022wpi_C2C3_5t_TCCCCATGCGCGGT_22		6	2.04499	CAP239_2010_006wpi_C3C5_5t_AATATCTAC_17
14	1.97368	CAP45_2060_014wpi_C3C5_5t_GATTAGGGC_14		2	0	CAP63_1000_002wpi_C3C5_5t_GATAGAAGA_15		5	0	CAP88_2000_005wpi_C2C3_5t_ACAGGCGTG_92		2	0	CAP210_1000_002wpi_C1C2_5t_GTTAACCAA_86		6	0	CAP239_2010_006wpi_C1C2_5t_CGGGTAAAA_34		22	0.486618	CAP239_3090_022wpi_C2C3_5t_CCCAACGTGAGACT_22		6	2.04499	CAP239_2010_006wpi_C3C5_5t_TATAAATGA_16
				2	0	CAP63_1000_002wpi_C3C5_5t_CCACTATAA_15		5	0.245098	CAP88_2000_005wpi_C2C3_5t_ACACCTCTG_91		2	0	CAP210_1000_002wpi_C1C2_5t_TACAGGTGG_86		6	0	CAP239_2010_006wpi_C1C2_5t_ATAAAGGTA_34		22	0.486618	CAP239_3090_022wpi_C2C3_5t_CACCCCACCCACCA_22		6	2.04499	CAP239_2010_006wpi_C3C5_5t_TCGTAGACT_15
				2	0	CAP63_1000_002wpi_C3C5_5t_TGCCCCTAT_15		5	0	CAP88_2000_005wpi_C2C3_5t_ACATCTGCC_90		2	0	CAP210_1000_002wpi_C1C2_5t_CGCACCTCA_86		6	0	CAP239_2010_006wpi_C1C2_5t_GAGCTCATT_34		22	0.486618	CAP239_3090_022wpi_C2C3_5t_CTATGTGTTTAAAC_22		6	2.04499	CAP239_2010_006wpi_C3C5_5t_CAGGTACTA_14
				2	0	CAP63_1000_002wpi_C3C5_5t_CGCGAACGG_15		5	0	CAP88_2000_005wpi_C2C3_5t_ACATTTTGT_90		2	0	CAP210_1000_002wpi_C1C2_5t_CTTTCCAGC_86		6	0	CAP239_2010_006wpi_C1C2_5t_CCCCCCCTA_34		22	0.486618	CAP239_3090_022wpi_C2C3_5t_AGTGGCTTGGCCCT_22		6	2.04499	CAP239_2010_006wpi_C3C5_5t_TTACATTAA_13
				2	0	CAP63_1000_002wpi_C3C5_5t_CATCGACCC_15		5	0	CAP88_2000_005wpi_C2C3_5t_ACAGTTTAC_90		2	0	CAP210_1000_002wpi_C1C2_5t_GATCGGACC_86		6	0	CAP239_2010_006wpi_C1C2_5t_CGCGCGGTT_34		22	0.486618	CAP239_3090_022wpi_C2C3_5t_TGGGTACCGTAAGG_20		6	2.04499	CAP239_2010_006wpi_C3C5_5t_GAGATAATG_13
				2	0	CAP63_1000_002wpi_C3C5_5t_GAGAAATGG_15		5	0	CAP88_2000_005wpi_C2C3_5t_ACAACACAC_90		2	0	CAP210_1000_002wpi_C1C2_5t_CTCACCCCC_86		6	0	CAP239_2010_006wpi_C1C2_5t_ATGTTAAAC_34		22	0.486618	CAP239_3090_022wpi_C2C3_5t_CCCCGTCTACAACT_20		6	2.04499	CAP239_2010_006wpi_C3C5_5t_GAGCAATGA_13
				2	0	CAP63_1000_002wpi_C3C5_5t_TCGGCCGCG_15		5	0	CAP88_2000_005wpi_C2C3_5t_ACATGACCT_88		2	0	CAP210_1000_002wpi_C1C2_5t_GTACTGAAG_86		6	0	CAP239_2010_006wpi_C1C2_5t_ACTAGCCTG_34		22	0.486618	CAP239_3090_022wpi_C2C3_5t_CCCCCTTGCAGAAC_20		6	2.04499	CAP239_2010_006wpi_C3C5_5t_AAATCCCGG_12
				2	0	CAP63_1000_002wpi_C3C5_5t_TAATTAGGA_15		5	0	CAP88_2000_005wpi_C2C3_5t_ACATGTATA_87		2	0	CAP210_1000_002wpi_C1C2_5t_TCCCTGAGC_86		6	0	CAP239_2010_006wpi_C1C2_5t_ATCCTAAAA_34		22	0.486618	CAP239_3090_022wpi_C2C3_5t_TCGGGGAAACTTTG_18		6	2.04499	CAP239_2010_006wpi_C3C5_5t_GAAAACTGG_12
				2	0	CAP63_1000_002wpi_C3C5_5t_CGGACTTCC_15		5	0	CAP88_2000_005wpi_C2C3_5t_ACATTGCGA_87		2	0	CAP210_1000_002wpi_C1C2_5t_TAAGGCACA_86		6	0	CAP239_2010_006wpi_C1C2_5t_GCCGCAATA_34		22	0.486618	CAP239_3090_022wpi_C2C3_5t_CCCCCCGCCTCCCC_18		6	2.04499	CAP239_2010_006wpi_C3C5_5t_CCCCAATGA_12
				2	0	CAP63_1000_002wpi_C3C5_5t_CTAGCATTG_15		5	0	CAP88_2000_005wpi_C2C3_5t_ACACGCGGT_86		2	0	CAP210_1000_002wpi_C1C2_5t_CTTAACCTC_85		6	0	CAP239_2010_006wpi_C1C2_5t_CGGAGCGCA_34		22	0.486618	CAP239_3090_022wpi_C2C3_5t_CCCTCCCCCTCCCT_18		6	2.04499	CAP239_2010_006wpi_C3C5_5t_AGTTCGGCC_12
				2	0	CAP63_1000_002wpi_C3C5_5t_CGGCGTAAT_15		5	0.735294	CAP88_2000_005wpi_C2C3_5t_ACAACGCAG_86		2	0	CAP210_1000_002wpi_C1C2_5t_CGATACTCC_85		6	0	CAP239_2010_006wpi_C1C2_5t_CGACCGCGA_34		22	0.486618	CAP239_3090_022wpi_C2C3_5t_TCCCCCCCCCCCTC_18		6	2.04499	CAP239_2010_006wpi_C3C5_5t_GCAACAATT_11
				2	0	CAP63_1000_002wpi_C3C5_5t_GTAATGTAA_15		5	0	CAP88_2000_005wpi_C2C3_5t_ACATTTTAC_85		2	0	CAP210_1000_002wpi_C1C2_5t_GTCAACGTC_85		6	0	CAP239_2010_006wpi_C1C2_5t_CTACTAGAC_34		22	0.486618	CAP239_3090_022wpi_C2C3_5t_CTTACCAAATCGTG_18		6	2.04499	CAP239_2010_006wpi_C3C5_5t_CCCCTCTGG_11
				2	0	CAP63_1000_002wpi_C3C5_5t_AAACGCTTA_15		5	0	CAP88_2000_005wpi_C2C3_5t_ACACGCCAG_85		2	0	CAP210_1000_002wpi_C1C2_5t_ATTTTTTCC_85		6	0	CAP239_2010_006wpi_C1C2_5t_TAGCCGCCC_34		22	0.486618	CAP239_3090_022wpi_C2C3_5t_TCCTTCTCCCCAAT_18		6	2.04499	CAP239_2010_006wpi_C3C5_5t_GACCTCAGA_10
				2	0	CAP63_1000_002wpi_C3C5_5t_CAATACGGA_15		5	0	CAP88_2000_005wpi_C2C3_5t_ACACAGCGA_85		2	0	CAP210_1000_002wpi_C1C2_5t_GAAGCTTGA_85		6	0	CAP239_2010_006wpi_C1C2_5t_GAAGAGCTT_34		22	0.486618	CAP239_3090_022wpi_C2C3_5t_CCACCGTCCCCCAC_18		6	2.04499	CAP239_2010_006wpi_C3C5_5t_TCCTGCTAC_10
				2	0.208333	CAP63_1000_002wpi_C3C5_5t_ACGCATTTG_15		5	0	CAP88_2000_005wpi_C2C3_5t_ACATTACAC_84		2	0	CAP210_1000_002wpi_C1C2_5t_TGATTTGCT_85		6	0	CAP239_2010_006wpi_C1C2_5t_CGCATAGCT_33		22	0.486618	CAP239_3090_022wpi_C2C3_5t_CCGTACACCCGCGA_18		6	2.04499	CAP239_2010_006wpi_C3C5_5t_ACCTGCATG_10
				2	0	CAP63_1000_002wpi_C3C5_5t_ACTATTTTG_15		5	0	CAP88_2000_005wpi_C2C3_5t_ACAGTCCCT_84		2	0	CAP210_1000_002wpi_C1C2_5t_CATACGCGC_85		6	0	CAP239_2010_006wpi_C1C2_5t_TAGCACTCT_33		22	0.486618	CAP239_3090_022wpi_C2C3_5t_TAGCCGTCCTACCT_18		6	2.04499	CAP239_2010_006wpi_C3C5_5t_ACCGCGAGT_9
				2	0	CAP63_1000_002wpi_C3C5_5t_CTGGGATAA_15		5	0	CAP88_2000_005wpi_C2C3_5t_ACACAATGA_84		2	0	CAP210_1000_002wpi_C1C2_5t_CTACACTGG_85		6	0	CAP239_2010_006wpi_C1C2_5t_TGCCGAATC_33		22	0.486618	CAP239_3090_022wpi_C2C3_5t_TAACCCCCCTCCGC_16		6	2.04499	CAP239_2010_006wpi_C3C5_5t_TTAAGCCAG_8
				2	0	CAP63_1000_002wpi_C3C5_5t_CTTACAGGT_15		5	0	CAP88_2000_005wpi_C2C3_5t_ACATCGAAA_84		2	0	CAP210_1000_002wpi_C1C2_5t_CCACCCAGC_85		6	0	CAP239_2010_006wpi_C1C2_5t_CGAACTCCA_33		22	0.486618	CAP239_3090_022wpi_C2C3_5t_TCTCCCCCCCCGTG_16		6	2.04499	CAP239_2010_006wpi_C3C5_5t_ATACTATGG_8
				2	0	CAP63_1000_002wpi_C3C5_5t_CGTGCACCA_15		5	0	CAP88_2000_005wpi_C2C3_5t_ACAGTTTGA_83		2	0	CAP210_1000_002wpi_C1C2_5t_ACCTGGACC_85		6	0	CAP239_2010_006wpi_C1C2_5t_GATATTGGT_33		22	0.486618	CAP239_3090_022wpi_C2C3_5t_CCTAGCATTACGGG_16		6	2.04499	CAP239_2010_006wpi_C3C5_5t_TTTTCATGC_8
				2	0	CAP63_1000_002wpi_C3C5_5t_TATCGTCAC_15		5	0	CAP88_2000_005wpi_C2C3_5t_ACAATACGA_82		2	0	CAP210_1000_002wpi_C1C2_5t_TCAATTTTT_85		6	0	CAP239_2010_006wpi_C1C2_5t_GTAACACCT_33		22	0.486618	CAP239_3090_022wpi_C2C3_5t_ATCGTGCGTTAGCT_16		6	2.04499	CAP239_2010_006wpi_C3C5_5t_TCCCACACT_8
				2	0	CAP63_1000_002wpi_C3C5_5t_CCCAAGTGA_15		5	0	CAP88_2000_005wpi_C2C3_5t_ACATGCGCG_82		2	0	CAP210_1000_002wpi_C1C2_5t_CCCCATCCC_84		6	0	CAP239_2010_006wpi_C1C2_5t_GTTTGAAAA_33		22	0.486618	CAP239_3090_022wpi_C2C3_5t_CCGGCACACAAAAC_16		6	2.04499	CAP239_2010_006wpi_C3C5_5t_CGTATCTGC_8
				2	0	CAP63_1000_002wpi_C3C5_5t_ATGCTGAAG_15		5	0	CAP88_2000_005wpi_C2C3_5t_ACAATTCAG_81		2	0	CAP210_1000_002wpi_C1C2_5t_GATGCCAGC_84		6	0	CAP239_2010_006wpi_C1C2_5t_TACCGGTCT_33		22	0.486618	CAP239_3090_022wpi_C2C3_5t_GCTGCATAGACGTC_14		6	2.04499	CAP239_2010_006wpi_C3C5_5t_TGTGTTTAA_8
				2	0	CAP63_1000_002wpi_C3C5_5t_TAACCTTTC_15		5	0	CAP88_2000_005wpi_C2C3_5t_ACATGCGTT_81		2	0	CAP210_1000_002wpi_C1C2_5t_CTGCCGCCC_84		6	0	CAP239_2010_006wpi_C1C2_5t_AGCTATTTT_33		22	0.486618	CAP239_3090_022wpi_C2C3_5t_GAGGCCAAGTTTTG_14		6	2.04499	CAP239_2010_006wpi_C3C5_5t_CGTATCCCC_7
				2	0	CAP63_1000_002wpi_C3C5_5t_GGTTCAGAG_15		5	0	CAP88_2000_005wpi_C2C3_5t_ACACTCGAA_81		2	0	CAP210_1000_002wpi_C1C2_5t_ATGAAGTAT_84		6	0	CAP239_2010_006wpi_C1C2_5t_GGAAAAGGG_33		22	0.486618	CAP239_3090_022wpi_C2C3_5t_TGCCAGCACCTGCG_14		6	2.04499	CAP239_2010_006wpi_C3C5_5t_TGTGCACCT_7
				2	0	CAP63_1000_002wpi_C3C5_5t_CAGTATTTA_14		5	0	CAP88_2000_005wpi_C2C3_5t_ACAACGCCG_81		2	0	CAP210_1000_002wpi_C1C2_5t_CGCACGGTC_83		6	0	CAP239_2010_006wpi_C1C2_5t_CCCCCTGGA_33		22	0.486618	CAP239_3090_022wpi_C2C3_5t_CACTCCCTACCCGC_14		6	2.04499	CAP239_2010_006wpi_C3C5_5t_AAAGCCCGA_7
				2	0	CAP63_1000_002wpi_C3C5_5t_TAGGGTTAC_14		5	0	CAP88_2000_005wpi_C2C3_5t_ACATTCGCG_80		2	0	CAP210_1000_002wpi_C1C2_5t_CGCCTCCCC_83		6	0	CAP239_2010_006wpi_C1C2_5t_CACGGGCCG_33		22	0.486618	CAP239_3090_022wpi_C2C3_5t_CAGCGAATTGAGCT_14		6	2.04499	CAP239_2010_006wpi_C3C5_5t_ATTTTCAAC_7
				2	0	CAP63_1000_002wpi_C3C5_5t_GATATACCT_14		5	0	CAP88_2000_005wpi_C2C3_5t_ACAATCCCT_80		2	0	CAP210_1000_002wpi_C1C2_5t_TACTGCACA_83		6	0	CAP239_2010_006wpi_C1C2_5t_GCACTGAGT_33		22	0.486618	CAP239_3090_022wpi_C2C3_5t_CACTTGATCATCCA_14		6	2.04499	CAP239_2010_006wpi_C3C5_5t_CGTACTGCG_7
				2	0	CAP63_1000_002wpi_C3C5_5t_GCTGAGTAG_14		5	0	CAP88_2000_005wpi_C2C3_5t_ACATATCTT_80		2	0	CAP210_1000_002wpi_C1C2_5t_TGGGACCAT_83		6	0	CAP239_2010_006wpi_C1C2_5t_TCCCCTCGA_33		22	0.486618	CAP239_3090_022wpi_C2C3_5t_CTCCTGACCAATAC_14		6	2.04499	CAP239_2010_006wpi_C3C5_5t_GTCCAACGT_6
				2	0	CAP63_1000_002wpi_C3C5_5t_CGCTTTTTC_14		5	0	CAP88_2000_005wpi_C2C3_5t_ACATTAAGG_80		2	0	CAP210_1000_002wpi_C1C2_5t_GCCCCCACC_83		6	0	CAP239_2010_006wpi_C1C2_5t_CGATTAGTG_33		22	0.486618	CAP239_3090_022wpi_C2C3_5t_GCTCGGAGAGCGGC_12		6	2.04499	CAP239_2010_006wpi_C3C5_5t_CTGTCAGCC_6
				2	0	CAP63_1000_002wpi_C3C5_5t_AGTGCCAAG_14		5	0	CAP88_2000_005wpi_C2C3_5t_ACAGTTCGC_80		2	0	CAP210_1000_002wpi_C1C2_5t_GCCGCTCAC_83		6	0	CAP239_2010_006wpi_C1C2_5t_CCCGTGGCA_33		22	0.486618	CAP239_3090_022wpi_C2C3_5t_CAAACACCGTTGCG_12		6	2.04499	CAP239_2010_006wpi_C3C5_5t_ATGGAAAAT_6
				2	0	CAP63_1000_002wpi_C3C5_5t_ATACCACCA_14		5	0	CAP88_2000_005wpi_C2C3_5t_ACAAGGGCA_80		2	0	CAP210_1000_002wpi_C1C2_5t_TTTAATACC_83		6	0	CAP239_2010_006wpi_C1C2_5t_GAGAAATTA_33		22	0.486618	CAP239_3090_022wpi_C2C3_5t_AACGGCAGCCCCCA_12		6	2.04499	CAP239_2010_006wpi_C3C5_5t_AAGCGTACG_5
				2	0	CAP63_1000_002wpi_C3C5_5t_AATTTAATT_14		5	0	CAP88_2000_005wpi_C2C3_5t_ACACAGTCC_79		2	0	CAP210_1000_002wpi_C1C2_5t_CCTCCACCT_83		6	0	CAP239_2010_006wpi_C1C2_5t_CGGTCCTTC_33		22	0.486618	CAP239_3090_022wpi_C2C3_5t_CGAAAACCCCTCAC_10		6	2.04499	CAP239_2010_006wpi_C3C5_5t_TAAATCTTA_5
				2	0	CAP63_1000_002wpi_C3C5_5t_AACACTAAC_14		5	0	CAP88_2000_005wpi_C2C3_5t_ACATACCTT_79		2	0	CAP210_1000_002wpi_C1C2_5t_ACAAACTTC_82		6	0	CAP239_2010_006wpi_C1C2_5t_TCGCATACA_33		22	0.486618	CAP239_3090_022wpi_C2C3_5t_AAGGGAGTGATAGA_10		6	2.04499	CAP239_2010_006wpi_C3C5_5t_CGTTACAAG_5
				2	0	CAP63_1000_002wpi_C3C5_5t_TGTTAAGGT_14		5	0	CAP88_2000_005wpi_C2C3_5t_ACACATTGG_79		2	0	CAP210_1000_002wpi_C1C2_5t_TCCGCAACT_82		6	0	CAP239_2010_006wpi_C1C2_5t_GACCGACCT_33		22	0.486618	CAP239_3090_022wpi_C2C3_5t_TCCCCCCCCCCTCC_6		6	2.04499	CAP239_2010_006wpi_C3C5_5t_CTCCCTAGA_5
				2	0	CAP63_1000_002wpi_C3C5_5t_CCACTACGC_14		5	0	CAP88_2000_005wpi_C2C3_5t_ACACACAAC_78		2	0	CAP210_1000_002wpi_C1C2_5t_TATAGCACC_82		6	0	CAP239_2010_006wpi_C1C2_5t_GTACATGAT_33		22	0.486618	CAP239_3090_022wpi_C2C3_5t_TACCCGCCTACCCA_6		8	2.04499	CAP239_2030_008wpi_C3C5_5t_GGCACCCAG_155
				2	0	CAP63_1000_002wpi_C3C5_5t_CCCGATTTC_14		5	0	CAP88_2000_005wpi_C2C3_5t_ACATGCGAC_77		2	0	CAP210_1000_002wpi_C1C2_5t_GCACGTCCC_82		6	0	CAP239_2010_006wpi_C1C2_5t_TCACTCGGC_33		6	0.243309	CAP239_2010_006wpi_C2C3.5t_AAAGATCCCGGACG_377		8	2.04499	CAP239_2030_008wpi_C3C5_5t_ATTACGACT_134
				2	0	CAP63_1000_002wpi_C3C5_5t_CCAGGACTG_14		5	0.245098	CAP88_2000_005wpi_C2C3_5t_ACAAAGATG_77		2	0	CAP210_1000_002wpi_C1C2_5t_ACCTGGGGC_82		6	0	CAP239_2010_006wpi_C1C2_5t_TCTGGTACC_33		6	0.243309	CAP239_2010_006wpi_C2C3.5t_CCTCTCATTTCGTT_372		8	2.04499	CAP239_2030_008wpi_C3C5_5t_TGTAAAGGA_118
				2	0	CAP63_1000_002wpi_C3C5_5t_GCTTCCGTC_14		5	0	CAP88_2000_005wpi_C2C3_5t_ACACACGGA_76		2	0	CAP210_1000_002wpi_C1C2_5t_GCAATGACA_82		6	0	CAP239_2010_006wpi_C1C2_5t_GAAGACAAA_33		6	0.243309	CAP239_2010_006wpi_C2C3.5t_TCATAAGCTGACAG_369		8	2.04499	CAP239_2030_008wpi_C3C5_5t_TAACGCGAT_116
				2	0.208333	CAP63_1000_002wpi_C3C5_5t_TGAAACGTG_14		5	0.245098	CAP88_2000_005wpi_C2C3_5t_ACATAATAG_75		2	0	CAP210_1000_002wpi_C1C2_5t_CCACACATT_82		6	0	CAP239_2010_006wpi_C1C2_5t_ATAGACACG_33		6	0.243309	CAP239_2010_006wpi_C2C3.5t_ATACTAAGCCACCA_369		8	2.04499	CAP239_2030_008wpi_C3C5_5t_AATTTTCTA_109
				2	0.208333	CAP63_1000_002wpi_C3C5_5t_TAAAGTATG_14		5	0	CAP88_2000_005wpi_C2C3_5t_ACAGGACAG_75		2	0	CAP210_1000_002wpi_C1C2_5t_TACCTTCGG_82		6	0	CAP239_2010_006wpi_C1C2_5t_ACAGCACAA_33		6	0.243309	CAP239_2010_006wpi_C2C3.5t_GAGCGACGGTAGTT_368		8	2.04499	CAP239_2030_008wpi_C3C5_5t_GTGAAAGAG_68
				2	0	CAP63_1000_002wpi_C3C5_5t_GCACGCAAT_14		5	0.245098	CAP88_2000_005wpi_C2C3_5t_ACATCAAGC_75		2	0	CAP210_1000_002wpi_C1C2_5t_AAGATACTA_81		6	0	CAP239_2010_006wpi_C1C2_5t_TTTAGAAGA_33		6	0.243309	CAP239_2010_006wpi_C2C3.5t_TGAGCCGAGGATTT_362		8	2.04499	CAP239_2030_008wpi_C3C5_5t_CTGGTGAGT_67
				2	0	CAP63_1000_002wpi_C3C5_5t_CAGACGGGA_14		5	0	CAP88_2000_005wpi_C2C3_5t_ACATCATAC_74		2	0	CAP210_1000_002wpi_C1C2_5t_GCCCCCAAA_81		6	0	CAP239_2010_006wpi_C1C2_5t_CTACCCCCG_33		6	0.243309	CAP239_2010_006wpi_C2C3.5t_GAATTGTGCTGTAA_358		8	2.04499	CAP239_2030_008wpi_C3C5_5t_TAAGATGTG_65
				2	0	CAP63_1000_002wpi_C3C5_5t_ACGGCACGG_14		5	0	CAP88_2000_005wpi_C2C3_5t_ACAATACTC_74		2	0	CAP210_1000_002wpi_C1C2_5t_AACCCCAGC_81		6	0	CAP239_2010_006wpi_C1C2_5t_ACGGGCCCC_33		6	0.243309	CAP239_2010_006wpi_C2C3.5t_CGCGGCCCGGGCCC_358		8	2.04499	CAP239_2030_008wpi_C3C5_5t_TGCGCGTAT_46
				2	0	CAP63_1000_002wpi_C3C5_5t_ATGAGAGAG_14		5	0	CAP88_2000_005wpi_C2C3_5t_ACACGACTC_74		2	0	CAP210_1000_002wpi_C1C2_5t_TTACATGCT_81		6	0	CAP239_2010_006wpi_C1C2_5t_AGCTAAGTG_33		6	0.243309	CAP239_2010_006wpi_C2C3.5t_AGGGACGGAGCAAC_358		8	2.04499	CAP239_2030_008wpi_C3C5_5t_TGGGCTGTA_40
				2	0.208333	CAP63_1000_002wpi_C3C5_5t_TCGTGATTG_14		5	0.735294	CAP88_2000_005wpi_C2C3_5t_ACACAAACT_74		2	0	CAP210_1000_002wpi_C1C2_5t_TCATGATTA_81		6	0	CAP239_2010_006wpi_C1C2_5t_CCGGGATGC_33		6	0.243309	CAP239_2010_006wpi_C2C3.5t_CATCGCCATTGGAT_354		8	2.04499	CAP239_2030_008wpi_C3C5_5t_CCTGGGCCG_38
				2	0	CAP63_1000_002wpi_C3C5_5t_ACTTGCTAT_14		5	0	CAP88_2000_005wpi_C2C3_5t_ACACTCCCC_74		2	0	CAP210_1000_002wpi_C1C2_5t_GCCCGCCCT_81		6	0	CAP239_2010_006wpi_C1C2_5t_TTCCACCCC_33		6	0.243309	CAP239_2010_006wpi_C2C3.5t_TGCGGAAGCATATC_350		8	2.04499	CAP239_2030_008wpi_C3C5_5t_ATCGAAACC_36
				2	0	CAP63_1000_002wpi_C3C5_5t_ATAAGGCTC_14		5	0	CAP88_2000_005wpi_C2C3_5t_ACACGAGGC_73		2	0	CAP210_1000_002wpi_C1C2_5t_TTCACTACC_81		6	0	CAP239_2010_006wpi_C1C2_5t_CTATAAAGA_33		6	0.243309	CAP239_2010_006wpi_C2C3.5t_ACGAGATGCGCTCT_340		8	2.04499	CAP239_2030_008wpi_C3C5_5t_ATATTGGCC_25
				2	0	CAP63_1000_002wpi_C3C5_5t_GTCCTAACT_14		5	0	CAP88_2000_005wpi_C2C3_5t_ACAGCAGAT_73		2	0	CAP210_1000_002wpi_C1C2_5t_TCCGCTGAG_81		6	0	CAP239_2010_006wpi_C1C2_5t_GATAAATAG_33		6	0.243309	CAP239_2010_006wpi_C2C3.5t_CCGCCAGCACACGG_336		8	2.04499	CAP239_2030_008wpi_C3C5_5t_TGGAGTTGA_21
				2	0	CAP63_1000_002wpi_C3C5_5t_CCCCCCGCC_14		5	0.245098	CAP88_2000_005wpi_C2C3_5t_ACAAAACAG_73		2	0	CAP210_1000_002wpi_C1C2_5t_GGCACTTGA_81		6	0	CAP239_2010_006wpi_C1C2_5t_TCGGTCGAG_33		6	0.243309	CAP239_2010_006wpi_C2C3.5t_TCGCTCGGCTCTTC_332		8	2.04499	CAP239_2030_008wpi_C3C5_5t_AAGAAGGGG_5
				2	0	CAP63_1000_002wpi_C3C5_5t_GTTGGAGTC_14		5	0	CAP88_2000_005wpi_C2C3_5t_ACATTAGCA_72		2	0	CAP210_1000_002wpi_C1C2_5t_CCCAAGGGC_81		6	0	CAP239_2010_006wpi_C1C2_5t_CCGACTGCT_33		6	0.243309	CAP239_2010_006wpi_C2C3.5t_ATTCGCACAACTGA_328		11	2.04499	CAP239_2050_011wpi_C3C5_5t_CAAGGTCAG_88
				2	0	CAP63_1000_002wpi_C3C5_5t_TTCCATCCT_14		5	0	CAP88_2000_005wpi_C2C3_5t_ACACGGTCT_72		2	0	CAP210_1000_002wpi_C1C2_5t_TCTAGATCT_81		6	0	CAP239_2010_006wpi_C1C2_5t_TACGCCGTC_33		6	0.243309	CAP239_2010_006wpi_C2C3.5t_CACCACAGTGGCCT_326		11	2.04499	CAP239_2050_011wpi_C3C5_5t_GAGCGCTGG_75
				2	0	CAP63_1000_002wpi_C3C5_5t_CATTATTTC_14		5	0	CAP88_2000_005wpi_C2C3_5t_ACACGCCGC_71		2	0	CAP210_1000_002wpi_C1C2_5t_AGACTCTAC_81		6	0	CAP239_2010_006wpi_C1C2_5t_TCATCGGCT_33		6	0.243309	CAP239_2010_006wpi_C2C3.5t_TAGAGCGTGTGTAC_326		11	2.04499	CAP239_2050_011wpi_C3C5_5t_ACCACAGCA_65
				2	0	CAP63_1000_002wpi_C3C5_5t_CACCATGCT_14		5	0.245098	CAP88_2000_005wpi_C2C3_5t_ACATTCCGC_71		2	0	CAP210_1000_002wpi_C1C2_5t_GCTCAGATA_81		6	0	CAP239_2010_006wpi_C1C2_5t_CCCTGAGAG_33		6	0.243309	CAP239_2010_006wpi_C2C3.5t_GAATGCCCTGACTC_302		11	2.04499	CAP239_2050_011wpi_C3C5_5t_TAACTTGAG_55
				2	0.208333	CAP63_1000_002wpi_C3C5_5t_TGGGATAAC_14		5	0	CAP88_2000_005wpi_C2C3_5t_ACAGGAATC_71		2	0	CAP210_1000_002wpi_C1C2_5t_CCGCCGTCT_80		6	0	CAP239_2010_006wpi_C1C2_5t_TTTAGGCGA_33		6	0.243309	CAP239_2010_006wpi_C2C3.5t_GTTTGCACGCCCCT_300		11	2.04499	CAP239_2050_011wpi_C3C5_5t_TAATAAATC_52
				2	0.208333	CAP63_1000_002wpi_C3C5_5t_GATTTATTC_14		5	0	CAP88_2000_005wpi_C2C3_5t_ACAAATATA_71		2	0	CAP210_1000_002wpi_C1C2_5t_ATTTCACTA_80		6	0	CAP239_2010_006wpi_C1C2_5t_AAGCCGGTC_33		6	0.243309	CAP239_2010_006wpi_C2C3.5t_CGGGGCCCCAAACG_300		11	2.04499	CAP239_2050_011wpi_C3C5_5t_ATACTGAGA_49
				2	0	CAP63_1000_002wpi_C3C5_5t_ACAGTAAGT_14		5	0	CAP88_2000_005wpi_C2C3_5t_ACATAAGGC_70		2	0	CAP210_1000_002wpi_C1C2_5t_GAAGCACCC_80		6	0	CAP239_2010_006wpi_C1C2_5t_GCAATATAC_33		6	0.243309	CAP239_2010_006wpi_C2C3.5t_TACCTACCGGGGCG_288		11	2.04499	CAP239_2050_011wpi_C3C5_5t_TTCACCTCG_44
				2	0	CAP63_1000_002wpi_C3C5_5t_GCCCTGCTG_14		5	0	CAP88_2000_005wpi_C2C3_5t_ACACAGCGG_70		2	0	CAP210_1000_002wpi_C1C2_5t_GATAAAATG_80		6	0	CAP239_2010_006wpi_C1C2_5t_CATATGATA_33		6	0.243309	CAP239_2010_006wpi_C2C3.5t_CCCCGCTTCAGAGC_286		11	2.04499	CAP239_2050_011wpi_C3C5_5t_CGCTCTCGT_37
				2	0	CAP63_1000_002wpi_C3C5_5t_CAGGAAAAC_14		5	0	CAP88_2000_005wpi_C2C3_5t_ACACTCACG_70		2	0	CAP210_1000_002wpi_C1C2_5t_ACCCCTGAT_80		6	0	CAP239_2010_006wpi_C1C2_5t_TCGCGCTGT_33		6	0.243309	CAP239_2010_006wpi_C2C3.5t_CACCCCTCCGTGAC_284		11	2.04499	CAP239_2050_011wpi_C3C5_5t_GAAGTATTC_36
				2	0	CAP63_1000_002wpi_C3C5_5t_CATGTCCCG_14		5	0	CAP88_2000_005wpi_C2C3_5t_ACAACTTTT_70		2	0	CAP210_1000_002wpi_C1C2_5t_GTTATCCCG_80		6	0	CAP239_2010_006wpi_C1C2_5t_AGCATACTT_33		6	0.243309	CAP239_2010_006wpi_C2C3.5t_ACCGCCTAGCAATA_274		11	2.04499	CAP239_2050_011wpi_C3C5_5t_GAGATAAAA_36
				2	0	CAP63_1000_002wpi_C3C5_5t_ACATGGTAT_14		5	0	CAP88_2000_005wpi_C2C3_5t_ACACCCATC_70		2	0	CAP210_1000_002wpi_C1C2_5t_CGAGACTAG_80		6	0	CAP239_2010_006wpi_C1C2_5t_GGGGATATG_33		6	0.243309	CAP239_2010_006wpi_C2C3.5t_GGAGCAGTGAACAT_270		11	2.04499	CAP239_2050_011wpi_C3C5_5t_ATCCCTGTG_28
				2	0	CAP63_1000_002wpi_C3C5_5t_GGACTTCTA_14		5	0	CAP88_2000_005wpi_C2C3_5t_ACATAGCCT_69		2	0	CAP210_1000_002wpi_C1C2_5t_GGTCCAGAT_80		6	0	CAP239_2010_006wpi_C1C2_5t_CGCATCTTA_33		6	0.243309	CAP239_2010_006wpi_C2C3.5t_GTGAACTTCCCCGC_266		11	2.04499	CAP239_2050_011wpi_C3C5_5t_TAACTTCCG_24
				2	0	CAP63_1000_002wpi_C3C5_5t_TATCCAAAA_14		5	0	CAP88_2000_005wpi_C2C3_5t_ACAGGACGT_68		2	0	CAP210_1000_002wpi_C1C2_5t_ATATTGACA_80		6	0	CAP239_2010_006wpi_C1C2_5t_GTGAACCAT_33		6	0.243309	CAP239_2010_006wpi_C2C3.5t_CCAGCCCCCTACCA_266		11	2.04499	CAP239_2050_011wpi_C3C5_5t_TGGATGATC_21
				2	0	CAP63_1000_002wpi_C3C5_5t_CCCTCATTG_14		5	0	CAP88_2000_005wpi_C2C3_5t_ACATAAGCG_68		2	0	CAP210_1000_002wpi_C1C2_5t_CACCTACTA_79		6	0	CAP239_2010_006wpi_C1C2_5t_TATAACCAA_33		6	0.243309	CAP239_2010_006wpi_C2C3.5t_CACAACTCGGTGAG_262		11	2.04499	CAP239_2050_011wpi_C3C5_5t_GTATGCAGC_16
				2	0	CAP63_1000_002wpi_C3C5_5t_AATTTCAAA_14		5	0.490196	CAP88_2000_005wpi_C2C3_5t_ACATAAGCC_67		2	0	CAP210_1000_002wpi_C1C2_5t_TTCCCAATA_79		6	0	CAP239_2010_006wpi_C1C2_5t_TCGACAAAT_33		6	0.243309	CAP239_2010_006wpi_C2C3.5t_ACGACCACTCGGCT_250		11	2.04499	CAP239_2050_011wpi_C3C5_5t_CGCAAGAAG_13
				2	0	CAP63_1000_002wpi_C3C5_5t_TCCCTTAAT_14		5	0.245098	CAP88_2000_005wpi_C2C3_5t_ACATTCCTC_66		2	0	CAP210_1000_002wpi_C1C2_5t_TCAGTACAC_79		6	0	CAP239_2010_006wpi_C1C2_5t_AACCAGTAG_33		6	0.243309	CAP239_2010_006wpi_C2C3.5t_CGCACCCCATCTTT_250		11	2.04499	CAP239_2050_011wpi_C3C5_5t_GCTTATAAG_9
				2	0	CAP63_1000_002wpi_C3C5_5t_AAAGCCGGG_14		5	0	CAP88_2000_005wpi_C2C3_5t_ACACAGTAC_66		2	0	CAP210_1000_002wpi_C1C2_5t_CCCGAGCCT_79		6	0	CAP239_2010_006wpi_C1C2_5t_CGAACGAAT_33		6	0.243309	CAP239_2010_006wpi_C2C3.5t_CCCCACTACTAAAT_242		13	2.04499	CAP239_2060_013wpi_C3C5_5t_AACCAACAA_122
				2	0	CAP63_1000_002wpi_C3C5_5t_GTACTAACG_14		5	0	CAP88_2000_005wpi_C2C3_5t_ACAGGCCGT_66		2	0	CAP210_1000_002wpi_C1C2_5t_TTGGCTTTA_79		6	0	CAP239_2010_006wpi_C1C2_5t_TGCGAGTCG_33		6	0.243309	CAP239_2010_006wpi_C2C3.5t_AGTCCCACGAGGTG_242		13	2.04499	CAP239_2060_013wpi_C3C5_5t_ATCTAGAAC_82
				2	0	CAP63_1000_002wpi_C3C5_5t_ACAGTAGCA_14		5	0	CAP88_2000_005wpi_C2C3_5t_ACAACTGGG_65		2	0	CAP210_1000_002wpi_C1C2_5t_CCGCACACA_79		6	0	CAP239_2010_006wpi_C1C2_5t_GATTGGTGA_33		6	0.243309	CAP239_2010_006wpi_C2C3.5t_ATATCGTCCCCGAG_238		13	2.04499	CAP239_2060_013wpi_C3C5_5t_AGATAATGA_51
				2	0	CAP63_1000_002wpi_C3C5_5t_TTACATGTA_14		5	0.245098	CAP88_2000_005wpi_C2C3_5t_ACAACACCA_65		2	0	CAP210_1000_002wpi_C1C2_5t_AAAATAGGC_79		6	0	CAP239_2010_006wpi_C1C2_5t_ACCCTCGGA_33		6	0.243309	CAP239_2010_006wpi_C2C3.5t_ATCCAGGCACCGTC_236		13	2.04499	CAP239_2060_013wpi_C3C5_5t_GTAGCCGCC_7
				2	0	CAP63_1000_002wpi_C3C5_5t_GTGTGGTGA_14		5	0	CAP88_2000_005wpi_C2C3_5t_ACACCGACC_64		2	0	CAP210_1000_002wpi_C1C2_5t_ATGAAGCCC_79		6	0	CAP239_2010_006wpi_C1C2_5t_CGTCCAAGA_33		6	0.243309	CAP239_2010_006wpi_C2C3.5t_AGGGCGGCCAATCT_234		19	2.04499	CAP239_3080_018wpi_C3C5_5t_ATCTACTAC_88
				2	0	CAP63_1000_002wpi_C3C5_5t_TGGTAGAAG_14		5	0	CAP88_2000_005wpi_C2C3_5t_ACAGCTACG_64		2	0	CAP210_1000_002wpi_C1C2_5t_AGTCCACTT_79		6	0	CAP239_2010_006wpi_C1C2_5t_AGTTTAGTA_33		6	0.243309	CAP239_2010_006wpi_C2C3.5t_ATGAAGACATGGCC_234		19	2.04499	CAP239_3080_018wpi_C3C5_5t_TTAACCACG_79
				2	0	CAP63_1000_002wpi_C3C5_5t_AAATGCCGG_14		5	0.245098	CAP88_2000_005wpi_C2C3_5t_ACAGGCAGG_64		2	0	CAP210_1000_002wpi_C1C2_5t_CAGTCCCCC_79		6	0	CAP239_2010_006wpi_C1C2_5t_TCTGCAAGC_33		6	0.243309	CAP239_2010_006wpi_C2C3.5t_GGGAGCTGTACCGA_226		19	2.04499	CAP239_3080_018wpi_C3C5_5t_GAGGAATCT_73
				2	0	CAP63_1000_002wpi_C3C5_5t_AAATTTAAA_14		5	0	CAP88_2000_005wpi_C2C3_5t_ACACCGATC_63		2	0	CAP210_1000_002wpi_C1C2_5t_CTCAATCTG_79		6	0	CAP239_2010_006wpi_C1C2_5t_GATGTAATT_33		6	0.243309	CAP239_2010_006wpi_C2C3.5t_ACGGCCTCCGCGCC_224		19	2.04499	CAP239_3080_018wpi_C3C5_5t_ACAGAGTAT_68
				2	0	CAP63_1000_002wpi_C3C5_5t_GGTTATTTT_14		5	0.245098	CAP88_2000_005wpi_C2C3_5t_ACACTACCC_63		2	0	CAP210_1000_002wpi_C1C2_5t_CCCTCCCTC_79		6	0	CAP239_2010_006wpi_C1C2_5t_TTGTTTAAC_33		6	0.243309	CAP239_2010_006wpi_C2C3.5t_CTTGAACGACAGCG_220		19	2.04499	CAP239_3080_018wpi_C3C5_5t_TAGGGTAAA_67
				2	0	CAP63_1000_002wpi_C3C5_5t_CACGGACCT_14		5	0.245098	CAP88_2000_005wpi_C2C3_5t_ACAGTTTAT_63		2	0	CAP210_1000_002wpi_C1C2_5t_TACTCTCGA_78		6	0	CAP239_2010_006wpi_C1C2_5t_CCTGAAAGT_33		6	0.243309	CAP239_2010_006wpi_C2C3.5t_CCACTCGCGTTACT_210		19	2.04499	CAP239_3080_018wpi_C3C5_5t_ACCTCCTTG_65
				2	0	CAP63_1000_002wpi_C3C5_5t_TGCAGCAGT_14		5	0	CAP88_2000_005wpi_C2C3_5t_ACACACATA_63		2	0	CAP210_1000_002wpi_C1C2_5t_GCTGCGCGC_78		6	0	CAP239_2010_006wpi_C1C2_5t_GAAATCGTT_33		6	0.243309	CAP239_2010_006wpi_C2C3.5t_CATTTCAAAAATTT_210		19	2.04499	CAP239_3080_018wpi_C3C5_5t_ATACTGATA_64
				2	0	CAP63_1000_002wpi_C3C5_5t_GGCATGTGA_14		5	0	CAP88_2000_005wpi_C2C3_5t_ACACGACCC_62		2	0	CAP210_1000_002wpi_C1C2_5t_AAATTTAAG_78		6	0	CAP239_2010_006wpi_C1C2_5t_CGAAGAACC_32		6	0.243309	CAP239_2010_006wpi_C2C3.5t_ATTCGGATAGATGT_202		19	2.04499	CAP239_3080_018wpi_C3C5_5t_CCATTCCCC_64
				2	0	CAP63_1000_002wpi_C3C5_5t_CGAGAACTA_14		5	0	CAP88_2000_005wpi_C2C3_5t_ACATTGAAC_61		2	0	CAP210_1000_002wpi_C1C2_5t_CATCCGCCT_78		6	0	CAP239_2010_006wpi_C1C2_5t_GCACCGCGC_32		6	0.243309	CAP239_2010_006wpi_C2C3.5t_CCCCCCCATCCCTC_200		19	2.04499	CAP239_3080_018wpi_C3C5_5t_TGGCGCAAG_64
				2	0	CAP63_1000_002wpi_C3C5_5t_ACATGACTC_14		5	0	CAP88_2000_005wpi_C2C3_5t_ACACCACTA_61		2	0	CAP210_1000_002wpi_C1C2_5t_GCATCTAGA_78		6	0	CAP239_2010_006wpi_C1C2_5t_ATAGCAGAC_32		6	0.243309	CAP239_2010_006wpi_C2C3.5t_TAGTGACGCCCCCC_200		19	2.04499	CAP239_3080_018wpi_C3C5_5t_CTCGCATAT_58
				2	0	CAP63_1000_002wpi_C3C5_5t_AGAACACCG_14		5	0	CAP88_2000_005wpi_C2C3_5t_ACAAGGTGG_61		2	0	CAP210_1000_002wpi_C1C2_5t_ACCCTCCGC_78		6	0	CAP239_2010_006wpi_C1C2_5t_ATTAAGTTG_32		6	0.243309	CAP239_2010_006wpi_C2C3.5t_TGTAGCCTTCCACC_196		19	2.04499	CAP239_3080_018wpi_C3C5_5t_CCACTAAAT_56
				2	0	CAP63_1000_002wpi_C3C5_5t_TACCCTAAA_14		5	0	CAP88_2000_005wpi_C2C3_5t_ACAAGTACA_60		2	0	CAP210_1000_002wpi_C1C2_5t_ACACCTTGT_78		6	0	CAP239_2010_006wpi_C1C2_5t_ACCAAATTC_32		6	0.243309	CAP239_2010_006wpi_C2C3.5t_CGGGGCCCCCCCCC_192		19	2.04499	CAP239_3080_018wpi_C3C5_5t_CCCGATGTA_54
				2	0	CAP63_1000_002wpi_C3C5_5t_GAAAAGCCA_14		5	0	CAP88_2000_005wpi_C2C3_5t_ACAGAGTGG_60		2	0	CAP210_1000_002wpi_C1C2_5t_TCCCCCCAT_77		6	0	CAP239_2010_006wpi_C1C2_5t_ACAACACTA_32		6	0.243309	CAP239_2010_006wpi_C2C3.5t_CTAGTGCGCAAGGA_190		19	2.04499	CAP239_3080_018wpi_C3C5_5t_GATTTGTGC_54
				2	0	CAP63_1000_002wpi_C3C5_5t_GACAATCTA_14		5	0	CAP88_2000_005wpi_C2C3_5t_ACAGCTTAC_60		2	0	CAP210_1000_002wpi_C1C2_5t_CCACCGCTC_77		6	0	CAP239_2010_006wpi_C1C2_5t_TGTGTTCAC_32		6	0.243309	CAP239_2010_006wpi_C2C3.5t_TCGCCGACCGAAAC_188		19	2.04499	CAP239_3080_018wpi_C3C5_5t_ACCCAGGCC_50
				2	0	CAP63_1000_002wpi_C3C5_5t_GTGTTATCC_14		5	0	CAP88_2000_005wpi_C2C3_5t_ACATATGTC_60		2	0	CAP210_1000_002wpi_C1C2_5t_TGCTTACCC_77		6	0	CAP239_2010_006wpi_C1C2_5t_GCCCTATAG_32		6	0.243309	CAP239_2010_006wpi_C2C3.5t_GCCCCCACGCCCGC_188		19	2.04499	CAP239_3080_018wpi_C3C5_5t_CGGCAATTT_35
				2	0	CAP63_1000_002wpi_C3C5_5t_GACAGCGGC_14		5	0.245098	CAP88_2000_005wpi_C2C3_5t_ACAGGTCCT_59		2	0	CAP210_1000_002wpi_C1C2_5t_TCCCCGCAA_77		6	0	CAP239_2010_006wpi_C1C2_5t_GTAACCGAA_32		6	0.243309	CAP239_2010_006wpi_C2C3.5t_AGGCCTCTTGAGAA_182		19	2.04499	CAP239_3080_018wpi_C3C5_5t_AACGAAGGT_35
				2	0	CAP63_1000_002wpi_C3C5_5t_TGTTTATTG_14		5	0	CAP88_2000_005wpi_C2C3_5t_ACAACGTCC_58		2	0	CAP210_1000_002wpi_C1C2_5t_CGAATTTGA_77		6	0	CAP239_2010_006wpi_C1C2_5t_GCAATAGTC_32		6	0.243309	CAP239_2010_006wpi_C2C3.5t_CTGGCGGCAGAAAT_182		19	2.04499	CAP239_3080_018wpi_C3C5_5t_CGGTGAACT_31
				2	0	CAP63_1000_002wpi_C3C5_5t_TTCTAAAGC_14		5	0	CAP88_2000_005wpi_C2C3_5t_ACATGGGTC_58		2	0	CAP210_1000_002wpi_C1C2_5t_TCTGACTGA_77		6	0	CAP239_2010_006wpi_C1C2_5t_AATCTACCG_32		6	0.243309	CAP239_2010_006wpi_C2C3.5t_GATCCTACACTTTT_178		19	2.04499	CAP239_3080_018wpi_C3C5_5t_GCCACTCAA_31
				2	0	CAP63_1000_002wpi_C3C5_5t_GAAATGAGG_14		5	0	CAP88_2000_005wpi_C2C3_5t_ACACTAGAC_58		2	0	CAP210_1000_002wpi_C1C2_5t_GTATCGCCA_77		6	0	CAP239_2010_006wpi_C1C2_5t_TCGGACCAC_32		6	0.243309	CAP239_2010_006wpi_C2C3.5t_CCACCAGCCTCCAC_176		19	2.04499	CAP239_3080_018wpi_C3C5_5t_ATCAATACA_29
				2	0	CAP63_1000_002wpi_C3C5_5t_ACTGAAGAA_14		5	0	CAP88_2000_005wpi_C2C3_5t_ACAAGCAAA_58		2	0	CAP210_1000_002wpi_C1C2_5t_CCTCTGCAG_77		6	0	CAP239_2010_006wpi_C1C2_5t_ATCCTACGT_32		6	0.243309	CAP239_2010_006wpi_C2C3.5t_CAGGACATCCCACA_174		19	2.04499	CAP239_3080_018wpi_C3C5_5t_GCCTGTCAT_26
				2	0.208333	CAP63_1000_002wpi_C3C5_5t_AATCGTATA_14		5	0	CAP88_2000_005wpi_C2C3_5t_ACAGGGACA_58		2	0	CAP210_1000_002wpi_C1C2_5t_CCATAAAGG_77		6	0	CAP239_2010_006wpi_C1C2_5t_ATACTAACT_32		6	0.243309	CAP239_2010_006wpi_C2C3.5t_CGCACGACTTATGC_172		19	2.04499	CAP239_3080_018wpi_C3C5_5t_ACACACAGT_24
				2	0	CAP63_1000_002wpi_C3C5_5t_GCGAACCGC_14		5	0	CAP88_2000_005wpi_C2C3_5t_ACAGATAAC_58		2	0	CAP210_1000_002wpi_C1C2_5t_GTCTCATTC_77		6	0	CAP239_2010_006wpi_C1C2_5t_TAATCAATG_32		6	0.243309	CAP239_2010_006wpi_C2C3.5t_TATCCCAGCGCCCG_164		19	2.04499	CAP239_3080_018wpi_C3C5_5t_CACATGATA_24
				2	0	CAP63_1000_002wpi_C3C5_5t_GTATAAGAT_14		5	0.245098	CAP88_2000_005wpi_C2C3_5t_ACAGGTTCA_57		2	0	CAP210_1000_002wpi_C1C2_5t_CCGTGCCCA_77		6	0	CAP239_2010_006wpi_C1C2_5t_AATTCACAC_32		6	0.243309	CAP239_2010_006wpi_C2C3.5t_TATCTGTGTCACCG_164		19	2.04499	CAP239_3080_018wpi_C3C5_5t_CACCGTCTA_24
				2	0	CAP63_1000_002wpi_C3C5_5t_GTACGTGAG_14		5	0	CAP88_2000_005wpi_C2C3_5t_ACAGCGCTC_57		2	0	CAP210_1000_002wpi_C1C2_5t_GATCTCCCC_77		6	0	CAP239_2010_006wpi_C1C2_5t_GCACGTTCC_32		6	0.243309	CAP239_2010_006wpi_C2C3.5t_TTGCAGCATCGCCT_164		19	2.04499	CAP239_3080_018wpi_C3C5_5t_TGCCCCTTC_18
				2	0	CAP63_1000_002wpi_C3C5_5t_GGATTGAGT_14		5	0	CAP88_2000_005wpi_C2C3_5t_ACAATGCCT_57		2	0	CAP210_1000_002wpi_C1C2_5t_TACCCCCCC_77		6	0	CAP239_2010_006wpi_C1C2_5t_TAAGGTTCT_32		6	0.243309	CAP239_2010_006wpi_C2C3.5t_CCCCCCGCACCCAA_158		19	2.04499	CAP239_3080_018wpi_C3C5_5t_TCAACTGTA_15
				2	0	CAP63_1000_002wpi_C3C5_5t_AACGATAAG_14		5	0	CAP88_2000_005wpi_C2C3_5t_ACAGTGGGA_57		2	0	CAP210_1000_002wpi_C1C2_5t_ATCCGCGTT_77		6	0	CAP239_2010_006wpi_C1C2_5t_CGTAGCGAA_32		6	0.243309	CAP239_2010_006wpi_C2C3.5t_GAATGGCGCCAAGT_156		19	2.04499	CAP239_3080_018wpi_C3C5_5t_CGCTCCTTA_15
				2	0	CAP63_1000_002wpi_C3C5_5t_GGGCTCACA_14		5	0.245098	CAP88_2000_005wpi_C2C3_5t_ACACGAAGC_57		2	0	CAP210_1000_002wpi_C1C2_5t_GATCAGTAG_77		6	0	CAP239_2010_006wpi_C1C2_5t_CTTTACCGC_32		6	0.243309	CAP239_2010_006wpi_C2C3.5t_GAAATCCTGGTCAC_152		19	2.04499	CAP239_3080_018wpi_C3C5_5t_CTAGCCCGC_14
				2	0	CAP63_1000_002wpi_C3C5_5t_AGGGCTGAA_14		5	0	CAP88_2000_005wpi_C2C3_5t_ACAGTGCGG_57		2	0	CAP210_1000_002wpi_C1C2_5t_GACCCCCAC_76		6	0	CAP239_2010_006wpi_C1C2_5t_GTAAAAACT_32		6	0.243309	CAP239_2010_006wpi_C2C3.5t_CCGGCATATTGAAA_150		19	2.04499	CAP239_3080_018wpi_C3C5_5t_GACTAAGAG_13
				2	0	CAP63_1000_002wpi_C3C5_5t_ACAATACTC_14		5	0	CAP88_2000_005wpi_C2C3_5t_ACAGTCTCC_57		2	0	CAP210_1000_002wpi_C1C2_5t_ACCGGATCG_76		6	0	CAP239_2010_006wpi_C1C2_5t_CATTGCGTA_32		6	0.243309	CAP239_2010_006wpi_C2C3.5t_CCCGAAGAGACACC_148		19	2.04499	CAP239_3080_018wpi_C3C5_5t_AGTTCGAGC_13
				2	0	CAP63_1000_002wpi_C3C5_5t_TTCTTAGGA_14		5	0	CAP88_2000_005wpi_C2C3_5t_ACATTGGGG_57		2	0	CAP210_1000_002wpi_C1C2_5t_TCAGGAGGA_76		6	0	CAP239_2010_006wpi_C1C2_5t_ACCACTAAC_32		6	0.243309	CAP239_2010_006wpi_C2C3.5t_CACTTCGACCCGCG_146		19	2.04499	CAP239_3080_018wpi_C3C5_5t_GACATTTTT_13
				2	0	CAP63_1000_002wpi_C3C5_5t_CCACGATTT_14		5	0.245098	CAP88_2000_005wpi_C2C3_5t_ACACCCCAG_56		2	0	CAP210_1000_002wpi_C1C2_5t_TCAGCTCTA_76		6	0	CAP239_2010_006wpi_C1C2_5t_GTCTCACCC_32		6	0.243309	CAP239_2010_006wpi_C2C3.5t_CACACCATCCCATT_144		19	2.04499	CAP239_3080_018wpi_C3C5_5t_ACCGCCACC_11
				2	0.416667	CAP63_1000_002wpi_C3C5_5t_TATCAGAAA_14		5	0	CAP88_2000_005wpi_C2C3_5t_ACAACTACG_56		2	0	CAP210_1000_002wpi_C1C2_5t_ACCAAGGGC_76		6	0	CAP239_2010_006wpi_C1C2_5t_GTAACAATA_32		6	0.243309	CAP239_2010_006wpi_C2C3.5t_TCCCCCCCCACAGC_142		19	2.04499	CAP239_3080_018wpi_C3C5_5t_TAACATGTG_10
				2	0	CAP63_1000_002wpi_C3C5_5t_TACTGCCAG_14		5	0	CAP88_2000_005wpi_C2C3_5t_ACATTTTCA_56		2	0	CAP210_1000_002wpi_C1C2_5t_GCCCTACTC_76		6	0	CAP239_2010_006wpi_C1C2_5t_TACTTCGGC_32		6	0.243309	CAP239_2010_006wpi_C2C3.5t_TGAGGGGTGTTGTG_140		19	2.04499	CAP239_3080_018wpi_C3C5_5t_TAAAAGTGA_8
				2	0	CAP63_1000_002wpi_C3C5_5t_GGGACACGA_14		5	0	CAP88_2000_005wpi_C2C3_5t_ACAATACGC_54		2	0	CAP210_1000_002wpi_C1C2_5t_ATACAGACA_76		6	0	CAP239_2010_006wpi_C1C2_5t_CTCCCACCC_32		6	0.243309	CAP239_2010_006wpi_C2C3.5t_AGCTTTCCCCGCTA_138		19	2.04499	CAP239_3080_018wpi_C3C5_5t_GCGGGACCA_3
				2	0	CAP63_1000_002wpi_C3C5_5t_CCTCATTGT_14		5	0	CAP88_2000_005wpi_C2C3_5t_ACAGAGAGG_54		2	0	CAP210_1000_002wpi_C1C2_5t_GACTCCTTT_76		6	0	CAP239_2010_006wpi_C1C2_5t_GTTCAACCA_32		6	0.243309	CAP239_2010_006wpi_C2C3.5t_GCCACCGCTCTGAG_136		22	2.04499	CAP239_3090_022wpi_C3C5_5t_GTATAGATA_70
				2	0	CAP63_1000_002wpi_C3C5_5t_AAGAGTTCA_14		5	0.245098	CAP88_2000_005wpi_C2C3_5t_ACAATAACC_54		2	0	CAP210_1000_002wpi_C1C2_5t_TTCTCCAGG_76		6	0	CAP239_2010_006wpi_C1C2_5t_ATGCACACT_32		6	0.243309	CAP239_2010_006wpi_C2C3.5t_CAAGTGCTACGGTG_134		22	2.04499	CAP239_3090_022wpi_C3C5_5t_AAGATATCG_51
				2	0	CAP63_1000_002wpi_C3C5_5t_AACTATGTA_14		5	0	CAP88_2000_005wpi_C2C3_5t_ACATTTACT_53		2	0	CAP210_1000_002wpi_C1C2_5t_GACCTCCAC_76		6	0	CAP239_2010_006wpi_C1C2_5t_AAACAGAAC_32		6	0.243309	CAP239_2010_006wpi_C2C3.5t_CGAGGAACGCTCTT_134		22	2.04499	CAP239_3090_022wpi_C3C5_5t_AGCCGGCCC_47
				2	0	CAP63_1000_002wpi_C3C5_5t_TGGCTCAAA_14		5	0	CAP88_2000_005wpi_C2C3_5t_ACACCATAC_53		2	0	CAP210_1000_002wpi_C1C2_5t_TGTCTGATC_76		6	0	CAP239_2010_006wpi_C1C2_5t_GTAATACTA_32		6	0.243309	CAP239_2010_006wpi_C2C3.5t_CGCCCCCTCGCGCC_132		22	2.04499	CAP239_3090_022wpi_C3C5_5t_AAGCGCCCG_40
				2	0	CAP63_1000_002wpi_C3C5_5t_TAGATGCCT_14		5	0	CAP88_2000_005wpi_C2C3_5t_ACAATGACC_53		2	0	CAP210_1000_002wpi_C1C2_5t_GCCATAGTA_76		6	0	CAP239_2010_006wpi_C1C2_5t_CCCCAACCG_32		6	0.243309	CAP239_2010_006wpi_C2C3.5t_GTATTGGCCCAGGT_130		22	2.04499	CAP239_3090_022wpi_C3C5_5t_CAGACCTAG_40
				2	0.208333	CAP63_1000_002wpi_C3C5_5t_CAAACTCTG_14		5	0.245098	CAP88_2000_005wpi_C2C3_5t_ACAAGCATG_51		2	0	CAP210_1000_002wpi_C1C2_5t_AGACATGTG_76		6	0	CAP239_2010_006wpi_C1C2_5t_CTACCAACA_32		6	0.243309	CAP239_2010_006wpi_C2C3.5t_GGGTAGATGTGATT_128		22	2.04499	CAP239_3090_022wpi_C3C5_5t_CGTCTTCAA_33
				2	0	CAP63_1000_002wpi_C3C5_5t_AACAACCTT_14		5	0	CAP88_2000_005wpi_C2C3_5t_ACATGCCCC_51		2	0	CAP210_1000_002wpi_C1C2_5t_CTCTCGCGA_76		6	0	CAP239_2010_006wpi_C1C2_5t_TAGTTCGTG_32		6	0.243309	CAP239_2010_006wpi_C2C3.5t_ACCACGTTTTCACC_126		22	2.04499	CAP239_3090_022wpi_C3C5_5t_TGTGGTTAT_26
				2	0	CAP63_1000_002wpi_C3C5_5t_CGTGTCCGA_14		5	0	CAP88_2000_005wpi_C2C3_5t_ACAAATAAA_51		2	0	CAP210_1000_002wpi_C1C2_5t_AGGTGCCTA_76		6	0	CAP239_2010_006wpi_C1C2_5t_AGACCATTA_32		6	0.243309	CAP239_2010_006wpi_C2C3.5t_TCCCACCTTCACTG_126		22	2.04499	CAP239_3090_022wpi_C3C5_5t_TACTAGTCT_23
				2	0	CAP63_1000_002wpi_C3C5_5t_TTTGTGCTC_14		5	0	CAP88_2000_005wpi_C2C3_5t_ACAACAGAA_51		2	0	CAP210_1000_002wpi_C1C2_5t_CTAATCTAG_76		6	0	CAP239_2010_006wpi_C1C2_5t_TTCAATGCC_32		6	0.243309	CAP239_2010_006wpi_C2C3.5t_TGCGTGCGCCCACC_124		22	2.04499	CAP239_3090_022wpi_C3C5_5t_GCCATCCAC_21
				2	0.208333	CAP63_1000_002wpi_C3C5_5t_ACTTGTTTG_14		5	0.490196	CAP88_2000_005wpi_C2C3_5t_ACCCCTCTG_50		2	0	CAP210_1000_002wpi_C1C2_5t_GAGACCGCT_76		6	0	CAP239_2010_006wpi_C1C2_5t_AATGCCAGA_32		6	0.243309	CAP239_2010_006wpi_C2C3.5t_TTGTCGTCGAGAAA_124		22	2.04499	CAP239_3090_022wpi_C3C5_5t_ATTCGTACA_7
				2	0.208333	CAP63_1000_002wpi_C3C5_5t_CATATATGA_14		5	0	CAP88_2000_005wpi_C2C3_5t_ACAATCACG_50		2	0	CAP210_1000_002wpi_C1C2_5t_GCAAATTGC_75		6	0	CAP239_2010_006wpi_C1C2_5t_GGCCACCGC_32		6	0.243309	CAP239_2010_006wpi_C2C3.5t_GCCAAGCACACCTA_124		22	2.04499	CAP239_3090_022wpi_C3C5_5t_CCCGGAGCC_3
				2	0	CAP63_1000_002wpi_C3C5_5t_TATTTATGA_14		5	0	CAP88_2000_005wpi_C2C3_5t_ACATACAAT_50		2	0	CAP210_1000_002wpi_C1C2_5t_ACCCCCCGC_75		6	0	CAP239_2010_006wpi_C1C2_5t_TTTTGCTAG_32		6	0.243309	CAP239_2010_006wpi_C2C3.5t_CTGCTACTCCACCC_122		13	1.84049	CAP239_2060_013wpi_C3C5_5t_GAAGGCCAC_141
				2	0	CAP63_1000_002wpi_C3C5_5t_AGGAGCCGC_14		5	0	CAP88_2000_005wpi_C2C3_5t_ACAGCTCCC_49		2	0	CAP210_1000_002wpi_C1C2_5t_GCAACCACC_75		6	0	CAP239_2010_006wpi_C1C2_5t_GAATAACGC_32		6	0.243309	CAP239_2010_006wpi_C2C3.5t_AACCCGCCCAATTC_122		13	1.84049	CAP239_2060_013wpi_C3C5_5t_CGGCGAATC_30
				2	0.208333	CAP63_1000_002wpi_C3C5_5t_CCTCACCCG_14		5	0	CAP88_2000_005wpi_C2C3_5t_ACAGAGGAG_49		2	0	CAP210_1000_002wpi_C1C2_5t_CACACGGCT_75		6	0	CAP239_2010_006wpi_C1C2_5t_AACCCGTTC_32		6	0.243309	CAP239_2010_006wpi_C2C3.5t_CACGCCCAACTCTC_122		19	1.84049	CAP239_3080_018wpi_C3C5_5t_ACTGGATCA_101
				2	0	CAP63_1000_002wpi_C3C5_5t_TCGGCTGCC_14		5	0	CAP88_2000_005wpi_C2C3_5t_ACATCCCTA_49		2	0	CAP210_1000_002wpi_C1C2_5t_GCGGAGATG_75		6	0	CAP239_2010_006wpi_C1C2_5t_ATCGCGTCA_32		6	0.243309	CAP239_2010_006wpi_C2C3.5t_CGAAGGTCTGTAGC_120		19	1.84049	CAP239_3080_018wpi_C3C5_5t_ATGTGCGTG_95
				2	0	CAP63_1000_002wpi_C3C5_5t_ATCGTGATG_14		5	0	CAP88_2000_005wpi_C2C3_5t_ACAACCCAA_49		2	0	CAP210_1000_002wpi_C1C2_5t_CAAACATTA_75		6	0	CAP239_2010_006wpi_C1C2_5t_GATACCTAT_32		6	0.243309	CAP239_2010_006wpi_C2C3.5t_CCCACTAATCTCTG_116		19	1.84049	CAP239_3080_018wpi_C3C5_5t_ACCATTCCA_95
				2	0	CAP63_1000_002wpi_C3C5_5t_ACCACGTTG_14		5	0	CAP88_2000_005wpi_C2C3_5t_ACATAAAGT_49		2	0	CAP210_1000_002wpi_C1C2_5t_GAGCTCCCT_75		6	0	CAP239_2010_006wpi_C1C2_5t_GTCATGAAA_32		6	0.243309	CAP239_2010_006wpi_C2C3.5t_CCACCTCCCCCACT_114		19	1.84049	CAP239_3080_018wpi_C3C5_5t_CAGGTTGAG_92
				2	0	CAP63_1000_002wpi_C3C5_5t_GAATACCGA_14		5	0	CAP88_2000_005wpi_C2C3_5t_ACATACGTC_49		2	0	CAP210_1000_002wpi_C1C2_5t_CGGGAGCCT_75		6	0	CAP239_2010_006wpi_C1C2_5t_ATTATCTCC_32		6	0.243309	CAP239_2010_006wpi_C2C3.5t_TAAAGTCTGACTGT_112		19	1.84049	CAP239_3080_018wpi_C3C5_5t_ACCTTATAT_90
				2	0	CAP63_1000_002wpi_C3C5_5t_AACGCGGGC_14		5	0	CAP88_2000_005wpi_C2C3_5t_ACAAACGCA_49		2	0	CAP210_1000_002wpi_C1C2_5t_ACCTCCGCA_75		6	0	CAP239_2010_006wpi_C1C2_5t_GACGATAAA_32		6	0.243309	CAP239_2010_006wpi_C2C3.5t_CACTCACCCCCCAA_102		19	1.84049	CAP239_3080_018wpi_C3C5_5t_TCATTGTTT_88
				2	0	CAP63_1000_002wpi_C3C5_5t_ACGAGGATG_14		5	0	CAP88_2000_005wpi_C2C3_5t_ACAATCTCA_48		2	0	CAP210_1000_002wpi_C1C2_5t_ACCGACGCA_75		6	0	CAP239_2010_006wpi_C1C2_5t_GAATTAATA_32		6	0.243309	CAP239_2010_006wpi_C2C3.5t_CCCCCACTCCAGGT_96		19	1.84049	CAP239_3080_018wpi_C3C5_5t_CAACCTCCG_86
				2	0	CAP63_1000_002wpi_C3C5_5t_ACCCTGTAT_14		5	0	CAP88_2000_005wpi_C2C3_5t_ACATAAACT_48		2	0	CAP210_1000_002wpi_C1C2_5t_GCTACCCTC_75		6	0	CAP239_2010_006wpi_C1C2_5t_GGTCCCGCA_32		6	0.243309	CAP239_2010_006wpi_C2C3.5t_AGCTAGACCACAAC_94		19	1.84049	CAP239_3080_018wpi_C3C5_5t_TCCACCCAT_84
				2	0.208333	CAP63_1000_002wpi_C3C5_5t_TCCGCCGCT_14		5	0	CAP88_2000_005wpi_C2C3_5t_ACATTACGG_48		2	0	CAP210_1000_002wpi_C1C2_5t_TATCGACTT_75		6	0	CAP239_2010_006wpi_C1C2_5t_GACACTAAT_32		6	0.243309	CAP239_2010_006wpi_C2C3.5t_CTCCCGTCCAAAGA_94		19	1.84049	CAP239_3080_018wpi_C3C5_5t_CCTGAGCCC_82
				2	0	CAP63_1000_002wpi_C3C5_5t_TAATGTCAC_14		5	0	CAP88_2000_005wpi_C2C3_5t_ACACATGCA_47		2	0	CAP210_1000_002wpi_C1C2_5t_CAGGGCAGG_75		6	0	CAP239_2010_006wpi_C1C2_5t_GAAAGCATT_32		6	0.243309	CAP239_2010_006wpi_C2C3.5t_GAGGCTACGATAGC_94		19	1.84049	CAP239_3080_018wpi_C3C5_5t_ACGATTCTT_81
				2	0.208333	CAP63_1000_002wpi_C3C5_5t_TATCCACGT_14		5	0.490196	CAP88_2000_005wpi_C2C3_5t_ACATAACCC_47		2	0	CAP210_1000_002wpi_C1C2_5t_CCATGGGCG_75		6	0	CAP239_2010_006wpi_C1C2_5t_TATCAATCG_32		6	0.243309	CAP239_2010_006wpi_C2C3.5t_CACGCTCTCTCCCC_94		19	1.84049	CAP239_3080_018wpi_C3C5_5t_CGGGCCAGC_80
				2	0	CAP63_1000_002wpi_C3C5_5t_TGCCTGGGA_14		5	0	CAP88_2000_005wpi_C2C3_5t_ACAGTTCTC_47		2	0	CAP210_1000_002wpi_C1C2_5t_CAGGATTCT_75		6	0	CAP239_2010_006wpi_C1C2_5t_GAGCGCCAT_32		6	0.243309	CAP239_2010_006wpi_C2C3.5t_CCCCAGACTCCCAT_90		19	1.84049	CAP239_3080_018wpi_C3C5_5t_CTCCCTTGT_79
				2	0	CAP63_1000_002wpi_C3C5_5t_CACCCCTTG_14		5	0	CAP88_2000_005wpi_C2C3_5t_ACACTGCAC_46		2	0	CAP210_1000_002wpi_C1C2_5t_CGGGCATGC_75		6	0	CAP239_2010_006wpi_C1C2_5t_GGGACTTGC_32		6	0.243309	CAP239_2010_006wpi_C2C3.5t_CGGCCACAAAGACC_90		19	1.84049	CAP239_3080_018wpi_C3C5_5t_CAAATCATA_77
				2	0	CAP63_1000_002wpi_C3C5_5t_TAACACTAA_14		5	0	CAP88_2000_005wpi_C2C3_5t_ACAATTAGG_45		2	0	CAP210_1000_002wpi_C1C2_5t_GCACGGCCT_74		6	0	CAP239_2010_006wpi_C1C2_5t_CTAGCACGG_32		6	0.243309	CAP239_2010_006wpi_C2C3.5t_CCCACCCTACCCCC_86		19	1.84049	CAP239_3080_018wpi_C3C5_5t_CACTTCTTT_77
				2	0	CAP63_1000_002wpi_C3C5_5t_TCGTTTAGC_14		5	0	CAP88_2000_005wpi_C2C3_5t_ACAGGTACC_44		2	0	CAP210_1000_002wpi_C1C2_5t_CAGGCACTC_74		6	0	CAP239_2010_006wpi_C1C2_5t_CCCATTAAC_32		6	0.243309	CAP239_2010_006wpi_C2C3.5t_TCCTTCAACACTCT_82		19	1.84049	CAP239_3080_018wpi_C3C5_5t_GCAACCCAC_76
				2	0	CAP63_1000_002wpi_C3C5_5t_GATTCTAGA_14		5	0	CAP88_2000_005wpi_C2C3_5t_ACAACAATC_44		2	0	CAP210_1000_002wpi_C1C2_5t_ACATTTAAG_74		6	0	CAP239_2010_006wpi_C1C2_5t_GCTGCGTAC_32		6	0.243309	CAP239_2010_006wpi_C2C3.5t_CCCTATCGTCCGCG_82		19	1.84049	CAP239_3080_018wpi_C3C5_5t_GACGTGTCC_76
				2	0	CAP63_1000_002wpi_C3C5_5t_TACAAAAGC_14		5	0	CAP88_2000_005wpi_C2C3_5t_ACAACATTC_43		2	0	CAP210_1000_002wpi_C1C2_5t_GGTATGTAA_74		6	0	CAP239_2010_006wpi_C1C2_5t_TCGCAGAGC_32		6	0.243309	CAP239_2010_006wpi_C2C3.5t_GATATTCCCCCAGT_82		19	1.84049	CAP239_3080_018wpi_C3C5_5t_GACTTTGCA_74
				2	0	CAP63_1000_002wpi_C3C5_5t_AGTTGAGGG_14		5	0	CAP88_2000_005wpi_C2C3_5t_ACAAGCTGC_43		2	0	CAP210_1000_002wpi_C1C2_5t_TCTCAATGT_74		6	0	CAP239_2010_006wpi_C1C2_5t_CAACACAAA_32		6	0.243309	CAP239_2010_006wpi_C2C3.5t_CAGCCACTTACCAA_80		19	1.84049	CAP239_3080_018wpi_C3C5_5t_TTGGTCTTA_72
				2	0	CAP63_1000_002wpi_C3C5_5t_CAGAGCACT_14		5	0	CAP88_2000_005wpi_C2C3_5t_ACATTTACG_43		2	0	CAP210_1000_002wpi_C1C2_5t_ACCGCTTAA_74		6	0	CAP239_2010_006wpi_C1C2_5t_ATCCCGAAC_32		6	0.243309	CAP239_2010_006wpi_C2C3.5t_TAACTCGTGGCACA_80		19	1.84049	CAP239_3080_018wpi_C3C5_5t_GTTGTCTGA_71
				2	0	CAP63_1000_002wpi_C3C5_5t_TCTTACCCA_14		5	0	CAP88_2000_005wpi_C2C3_5t_ACAAGTTCC_42		2	0	CAP210_1000_002wpi_C1C2_5t_CCTAGCCAG_74		6	0	CAP239_2010_006wpi_C1C2_5t_TAATTTTCA_32		6	0.243309	CAP239_2010_006wpi_C2C3.5t_CAAATACTCCTCCA_80		19	1.84049	CAP239_3080_018wpi_C3C5_5t_TGCTGTTTT_71
				2	0	CAP63_1000_002wpi_C3C5_5t_CCATTAAGG_14		5	0	CAP88_2000_005wpi_C2C3_5t_ACACCCGGG_41		2	0	CAP210_1000_002wpi_C1C2_5t_TTGAACTGC_74		6	0	CAP239_2010_006wpi_C1C2_5t_AAACATTAA_32		6	0.243309	CAP239_2010_006wpi_C2C3.5t_CTCCCATCTGCCTC_76		19	1.84049	CAP239_3080_018wpi_C3C5_5t_GAATTCTAG_71
				2	0	CAP63_1000_002wpi_C3C5_5t_GCGATTAGC_14		5	0	CAP88_2000_005wpi_C2C3_5t_ACAAAGGCG_41		2	0	CAP210_1000_002wpi_C1C2_5t_ACCATCGCA_74		6	0	CAP239_2010_006wpi_C1C2_5t_TTCATTAAC_31		6	0.243309	CAP239_2010_006wpi_C2C3.5t_CTCCCCCTCCTCCA_74		19	1.84049	CAP239_3080_018wpi_C3C5_5t_TAACGTTAT_70
				2	0	CAP63_1000_002wpi_C3C5_5t_GCTCGAGTG_14		5	0	CAP88_2000_005wpi_C2C3_5t_ACATCTCGC_41		2	0	CAP210_1000_002wpi_C1C2_5t_CCACCGCGC_74		6	0	CAP239_2010_006wpi_C1C2_5t_TTGAGGTAA_31		6	0.243309	CAP239_2010_006wpi_C2C3.5t_GCGGCGCGACCATC_74		19	1.84049	CAP239_3080_018wpi_C3C5_5t_GTATCATAT_69
				2	0	CAP63_1000_002wpi_C3C5_5t_CTACCGGCC_14		5	0	CAP88_2000_005wpi_C2C3_5t_ACACCCTTC_40		2	0	CAP210_1000_002wpi_C1C2_5t_CCCATTCTC_74		6	0	CAP239_2010_006wpi_C1C2_5t_CTTATCGCC_31		6	0.243309	CAP239_2010_006wpi_C2C3.5t_CTCTCTCCCCATTT_74		19	1.84049	CAP239_3080_018wpi_C3C5_5t_GATTCACCA_67
				2	0	CAP63_1000_002wpi_C3C5_5t_AACACGAAG_14		5	0	CAP88_2000_005wpi_C2C3_5t_ACACCTGAC_39		2	0	CAP210_1000_002wpi_C1C2_5t_GGAGGAAGC_74		6	0	CAP239_2010_006wpi_C1C2_5t_CGCCCCGCG_31		6	0.243309	CAP239_2010_006wpi_C2C3.5t_CCCCATTCGCGACC_74		19	1.84049	CAP239_3080_018wpi_C3C5_5t_TCAACAATA_66
				2	0	CAP63_1000_002wpi_C3C5_5t_ACATGAATA_14		5	0	CAP88_2000_005wpi_C2C3_5t_ACAAGACTT_39		2	0	CAP210_1000_002wpi_C1C2_5t_TCCCAATTA_74		6	0	CAP239_2010_006wpi_C1C2_5t_ACTTAAAGC_31		6	0.243309	CAP239_2010_006wpi_C2C3.5t_TGCCTTAGGCATAA_74		19	1.84049	CAP239_3080_018wpi_C3C5_5t_TTCCAGCGT_66
				2	0	CAP63_1000_002wpi_C3C5_5t_ATGGGCTTC_14		5	0	CAP88_2000_005wpi_C2C3_5t_ACATTCGCA_39		2	0	CAP210_1000_002wpi_C1C2_5t_GACGAGCCC_73		6	0	CAP239_2010_006wpi_C1C2_5t_GCGGCGGCG_31		6	0.243309	CAP239_2010_006wpi_C2C3.5t_ATAGGCCCTTAACA_72		19	1.84049	CAP239_3080_018wpi_C3C5_5t_AGGTATAAG_65
				2	0	CAP63_1000_002wpi_C3C5_5t_CAAAGCTAA_14		5	0	CAP88_2000_005wpi_C2C3_5t_ACAGTCCGA_38		2	0	CAP210_1000_002wpi_C1C2_5t_ATCAATCTA_73		6	0	CAP239_2010_006wpi_C1C2_5t_TTCAAGGTC_31		6	0.243309	CAP239_2010_006wpi_C2C3.5t_CCCCCCGCCTCCAT_72		19	1.84049	CAP239_3080_018wpi_C3C5_5t_CGGCTCGCG_65
				2	0	CAP63_1000_002wpi_C3C5_5t_TACGGAACC_14		5	0	CAP88_2000_005wpi_C2C3_5t_ACAATCTGT_38		2	0	CAP210_1000_002wpi_C1C2_5t_GCAGTACTA_73		6	0	CAP239_2010_006wpi_C1C2_5t_TAGACCCGC_31		6	0.243309	CAP239_2010_006wpi_C2C3.5t_TAACTTGCCCACAT_72		19	1.84049	CAP239_3080_018wpi_C3C5_5t_TTGTAAGTA_64
				2	0	CAP63_1000_002wpi_C3C5_5t_AGCTAGGTG_14		5	0	CAP88_2000_005wpi_C2C3_5t_ACATACTGC_38		2	0	CAP210_1000_002wpi_C1C2_5t_GGAGCGGGT_73		6	0	CAP239_2010_006wpi_C1C2_5t_TACAAAGAT_31		6	0.243309	CAP239_2010_006wpi_C2C3.5t_CGCAGGGCTAGATG_70		19	1.84049	CAP239_3080_018wpi_C3C5_5t_CCGGCCGGT_64
				2	0	CAP63_1000_002wpi_C3C5_5t_CCATATGCG_14		5	0	CAP88_2000_005wpi_C2C3_5t_ACATTAGCT_37		2	0	CAP210_1000_002wpi_C1C2_5t_TGCCTGCCC_73		6	0	CAP239_2010_006wpi_C1C2_5t_CCGCACCTC_31		6	0.243309	CAP239_2010_006wpi_C2C3.5t_GCCCAATGACAGAA_70		19	1.84049	CAP239_3080_018wpi_C3C5_5t_CAGCACTTC_63
				2	0	CAP63_1000_002wpi_C3C5_5t_ATAGCCGTT_14		5	0	CAP88_2000_005wpi_C2C3_5t_ACATAGGCG_37		2	0	CAP210_1000_002wpi_C1C2_5t_ACCTAAGGA_73		6	0	CAP239_2010_006wpi_C1C2_5t_GCCTGGCCC_31		6	0.243309	CAP239_2010_006wpi_C2C3.5t_CATAACCGGCGCTC_68		19	1.84049	CAP239_3080_018wpi_C3C5_5t_CCGTTCGGA_61
				2	0	CAP63_1000_002wpi_C3C5_5t_AAGCACCCT_14		5	0	CAP88_2000_005wpi_C2C3_5t_ACAAAAGGC_37		2	0	CAP210_1000_002wpi_C1C2_5t_AAGCATGCA_73		6	0	CAP239_2010_006wpi_C1C2_5t_CCTCCACCC_31		6	0.243309	CAP239_2010_006wpi_C2C3.5t_AGCAAGCCTGATGG_66		19	1.84049	CAP239_3080_018wpi_C3C5_5t_GATGCCGGA_60
				2	0	CAP63_1000_002wpi_C3C5_5t_TGAAATGAG_14		5	0	CAP88_2000_005wpi_C2C3_5t_ACAAGAACT_37		2	0	CAP210_1000_002wpi_C1C2_5t_AGATAATGC_73		6	0	CAP239_2010_006wpi_C1C2_5t_CTGACCAAC_31		6	0.243309	CAP239_2010_006wpi_C2C3.5t_CGGACACCGACACT_66		19	1.84049	CAP239_3080_018wpi_C3C5_5t_CTGTCGCGT_60
				2	0	CAP63_1000_002wpi_C3C5_5t_GTTTGGGGA_14		5	0	CAP88_2000_005wpi_C2C3_5t_ACACGCCTA_37		2	0	CAP210_1000_002wpi_C1C2_5t_CGACCTCGA_73		6	0	CAP239_2010_006wpi_C1C2_5t_ATTCCGAGC_31		6	0.243309	CAP239_2010_006wpi_C2C3.5t_CTCAAGTGCATTCC_64		19	1.84049	CAP239_3080_018wpi_C3C5_5t_GATTAAAAA_59
				2	0	CAP63_1000_002wpi_C3C5_5t_CCACAAGTA_14		5	0.245098	CAP88_2000_005wpi_C2C3_5t_ACAATCTTT_36		2	0	CAP210_1000_002wpi_C1C2_5t_CTGTCAATG_73		6	0	CAP239_2010_006wpi_C1C2_5t_ATCCGTGAG_31		6	0.243309	CAP239_2010_006wpi_C2C3.5t_TATCGCGCCACGAA_64		19	1.84049	CAP239_3080_018wpi_C3C5_5t_TTTCTCTAA_57
				2	0	CAP63_1000_002wpi_C3C5_5t_GCATTAAGT_14		5	0	CAP88_2000_005wpi_C2C3_5t_ACAAGTCGG_36		2	0	CAP210_1000_002wpi_C1C2_5t_GGAGCTTGT_73		6	0	CAP239_2010_006wpi_C1C2_5t_AACCTCTTC_31		6	0.243309	CAP239_2010_006wpi_C2C3.5t_CAGCCTATACCCTC_60		19	1.84049	CAP239_3080_018wpi_C3C5_5t_AACACCCAC_57
				2	0	CAP63_1000_002wpi_C3C5_5t_GCCCCGGCC_14		5	0	CAP88_2000_005wpi_C2C3_5t_ACAGCGGGC_36		2	0	CAP210_1000_002wpi_C1C2_5t_GCAGTGCTA_73		6	0	CAP239_2010_006wpi_C1C2_5t_AAAGAGACG_31		6	0.243309	CAP239_2010_006wpi_C2C3.5t_AACCAATACTGGTA_60		19	1.84049	CAP239_3080_018wpi_C3C5_5t_CGTCTAGGT_56
				2	0	CAP63_1000_002wpi_C3C5_5t_GACCCGGAG_14		5	0	CAP88_2000_005wpi_C2C3_5t_ACAAGCGAC_35		2	0	CAP210_1000_002wpi_C1C2_5t_TTCTAATCC_72		6	0	CAP239_2010_006wpi_C1C2_5t_CCCCCCCGT_31		6	0.243309	CAP239_2010_006wpi_C2C3.5t_AACTTTACTCCGAC_58		19	1.84049	CAP239_3080_018wpi_C3C5_5t_CACATACAG_55
				2	0	CAP63_1000_002wpi_C3C5_5t_TCAAAGGCC_14		5	0	CAP88_2000_005wpi_C2C3_5t_ACACGGAGA_35		2	0	CAP210_1000_002wpi_C1C2_5t_AAGAAATGT_72		6	0	CAP239_2010_006wpi_C1C2_5t_GCTTTTCTA_31		6	0.243309	CAP239_2010_006wpi_C2C3.5t_AGCAGGACATCCTT_56		19	1.84049	CAP239_3080_018wpi_C3C5_5t_CGATGATGA_55
				2	0	CAP63_1000_002wpi_C3C5_5t_TTCGCGCCC_14		5	0	CAP88_2000_005wpi_C2C3_5t_ACAGGAAGG_34		2	0	CAP210_1000_002wpi_C1C2_5t_AAACCCAGC_72		6	0	CAP239_2010_006wpi_C1C2_5t_CCCAATACA_31		6	0.243309	CAP239_2010_006wpi_C2C3.5t_ATCCATAACCGACG_54		19	1.84049	CAP239_3080_018wpi_C3C5_5t_CCATACCTC_55
				2	0	CAP63_1000_002wpi_C3C5_5t_GCGCATTAG_14		5	0	CAP88_2000_005wpi_C2C3_5t_ACACAACGC_34		2	0	CAP210_1000_002wpi_C1C2_5t_CTCTCCCTA_72		6	0	CAP239_2010_006wpi_C1C2_5t_GGAACCGGG_31		6	0.243309	CAP239_2010_006wpi_C2C3.5t_CAGCGAACCCCCCG_54		19	1.84049	CAP239_3080_018wpi_C3C5_5t_GGTGTGTAT_54
				2	0	CAP63_1000_002wpi_C3C5_5t_ACCGTCGCT_13		5	0	CAP88_2000_005wpi_C2C3_5t_ACACTCTCT_33		2	0	CAP210_1000_002wpi_C1C2_5t_TGACGCTAG_72		6	0	CAP239_2010_006wpi_C1C2_5t_TCATAAGTG_31		6	0.243309	CAP239_2010_006wpi_C2C3.5t_CCGCTTCCCGCAGC_52		19	1.84049	CAP239_3080_018wpi_C3C5_5t_CGACAGTGA_54
				2	0	CAP63_1000_002wpi_C3C5_5t_GTACCCGGC_13		5	0	CAP88_2000_005wpi_C2C3_5t_ACACTTCTG_33		2	0	CAP210_1000_002wpi_C1C2_5t_TAGGCTGAA_72		6	0	CAP239_2010_006wpi_C1C2_5t_TGCAAAACA_31		6	0.243309	CAP239_2010_006wpi_C2C3.5t_CCAGTGTGCAAGGC_52		19	1.84049	CAP239_3080_018wpi_C3C5_5t_GCAGGAGAC_54
				2	0	CAP63_1000_002wpi_C3C5_5t_GAGTAGCCA_13		5	0	CAP88_2000_005wpi_C2C3_5t_ACATGGACA_32		2	0	CAP210_1000_002wpi_C1C2_5t_ACATCCCTA_72		6	0	CAP239_2010_006wpi_C1C2_5t_ATGTCAGAC_31		6	0.243309	CAP239_2010_006wpi_C2C3.5t_CAACGACCCACCCA_50		19	1.84049	CAP239_3080_018wpi_C3C5_5t_GTCCTGACT_53
				2	0	CAP63_1000_002wpi_C3C5_5t_CCCAAATCT_13		5	0.245098	CAP88_2000_005wpi_C2C3_5t_ACAGCGAGA_32		2	0	CAP210_1000_002wpi_C1C2_5t_CTCAATATG_72		6	0	CAP239_2010_006wpi_C1C2_5t_AACCACCGG_31		6	0.243309	CAP239_2010_006wpi_C2C3.5t_AGAGAGACTATAGT_50		19	1.84049	CAP239_3080_018wpi_C3C5_5t_GCCCCCACC_52
				2	0	CAP63_1000_002wpi_C3C5_5t_TCCCCAGCG_13		5	0	CAP88_2000_005wpi_C2C3_5t_ACACCAACG_32		2	0	CAP210_1000_002wpi_C1C2_5t_ATTGGCTCT_72		6	0	CAP239_2010_006wpi_C1C2_5t_AGAATCGTT_31		6	0.243309	CAP239_2010_006wpi_C2C3.5t_CGACCGTACTTCTG_48		19	1.84049	CAP239_3080_018wpi_C3C5_5t_CAGAAAGCC_52
				2	0	CAP63_1000_002wpi_C3C5_5t_ACATTAAAG_13		5	0	CAP88_2000_005wpi_C2C3_5t_ACACCCATG_32		2	0	CAP210_1000_002wpi_C1C2_5t_CCGCACCCC_72		6	0	CAP239_2010_006wpi_C1C2_5t_CAGCCCTCC_31		6	0.243309	CAP239_2010_006wpi_C2C3.5t_CGCTTGTCCGAGGT_46		19	1.84049	CAP239_3080_018wpi_C3C5_5t_ACAGGTAAG_52
				2	0	CAP63_1000_002wpi_C3C5_5t_CCAGATTGG_13		5	0	CAP88_2000_005wpi_C2C3_5t_ACAGGAATG_31		2	0	CAP210_1000_002wpi_C1C2_5t_AGGCTCCGG_72		6	0	CAP239_2010_006wpi_C1C2_5t_CCTAGCAGT_31		6	0.243309	CAP239_2010_006wpi_C2C3.5t_CATTAGAACTAAGA_42		19	1.84049	CAP239_3080_018wpi_C3C5_5t_CTCGGCCTA_51
				2	0	CAP63_1000_002wpi_C3C5_5t_ACTATTACG_13		5	0	CAP88_2000_005wpi_C2C3_5t_ACATCACAT_31		2	0	CAP210_1000_002wpi_C1C2_5t_TCCCGCACC_72		6	0	CAP239_2010_006wpi_C1C2_5t_CCTGCACCA_31		6	0.243309	CAP239_2010_006wpi_C2C3.5t_TTGAAAGTTGGGAC_40		19	1.84049	CAP239_3080_018wpi_C3C5_5t_AAGAACCTT_51
				2	0	CAP63_1000_002wpi_C3C5_5t_CCCACTTAT_13		5	0	CAP88_2000_005wpi_C2C3_5t_ACAACTGTG_31		2	0	CAP210_1000_002wpi_C1C2_5t_CACTGTAAT_72		6	0	CAP239_2010_006wpi_C1C2_5t_TTAAACAGT_31		6	0.243309	CAP239_2010_006wpi_C2C3.5t_AAGGACCGATGGTG_40		19	1.84049	CAP239_3080_018wpi_C3C5_5t_TTTGACAAG_50
				2	0	CAP63_1000_002wpi_C3C5_5t_CTTACCATA_13		5	0	CAP88_2000_005wpi_C2C3_5t_ACAATACAG_31		2	0	CAP210_1000_002wpi_C1C2_5t_GAGATCCGG_72		6	0	CAP239_2010_006wpi_C1C2_5t_TGGTTAACG_31		6	0.243309	CAP239_2010_006wpi_C2C3.5t_GCCTACTGCCCTGG_40		19	1.84049	CAP239_3080_018wpi_C3C5_5t_CTAACACGA_50
				2	0	CAP63_1000_002wpi_C3C5_5t_AATGTCTCA_13		5	0	CAP88_2000_005wpi_C2C3_5t_ACACTACTG_30		2	0	CAP210_1000_002wpi_C1C2_5t_AACACTCCA_72		6	0	CAP239_2010_006wpi_C1C2_5t_CGACCGTGA_31		6	0.243309	CAP239_2010_006wpi_C2C3.5t_CCCCCTCCACCCAC_38		19	1.84049	CAP239_3080_018wpi_C3C5_5t_GTCGGTTCC_50
				2	0	CAP63_1000_002wpi_C3C5_5t_CGACTCAAA_13		5	0	CAP88_2000_005wpi_C2C3_5t_ACAAACCAC_30		2	0	CAP210_1000_002wpi_C1C2_5t_TACGCTGGC_72		6	0	CAP239_2010_006wpi_C1C2_5t_CCTATATTA_31		6	0.243309	CAP239_2010_006wpi_C2C3.5t_CATGTGCCACCAAA_38		19	1.84049	CAP239_3080_018wpi_C3C5_5t_GCAGTGTCT_50
				2	0	CAP63_1000_002wpi_C3C5_5t_TAACCCGAG_13		5	0	CAP88_2000_005wpi_C2C3_5t_ACAAGAGCC_29		2	0	CAP210_1000_002wpi_C1C2_5t_AGGTTCTTT_72		6	0	CAP239_2010_006wpi_C1C2_5t_ACCTCCAGC_31		6	0.243309	CAP239_2010_006wpi_C2C3.5t_ACTGGCGACCGTCC_36		19	1.84049	CAP239_3080_018wpi_C3C5_5t_AGCTTCCCC_49
				2	0	CAP63_1000_002wpi_C3C5_5t_GTTTGCTAG_13		5	0	CAP88_2000_005wpi_C2C3_5t_ACATTTAGG_29		2	0	CAP210_1000_002wpi_C1C2_5t_GACAGCGCG_72		6	0	CAP239_2010_006wpi_C1C2_5t_TCCTTTCGA_31		6	0.243309	CAP239_2010_006wpi_C2C3.5t_CCAGGAACATCGCC_36		19	1.84049	CAP239_3080_018wpi_C3C5_5t_GAGCCAGTC_49
				2	0	CAP63_1000_002wpi_C3C5_5t_CAACCCTTT_13		5	0	CAP88_2000_005wpi_C2C3_5t_ACATCCGAA_28		2	0	CAP210_1000_002wpi_C1C2_5t_AAACTACGC_71		6	0	CAP239_2010_006wpi_C1C2_5t_ATTACGATG_31		6	0.243309	CAP239_2010_006wpi_C2C3.5t_TTCGAATGCACATC_34		19	1.84049	CAP239_3080_018wpi_C3C5_5t_TTACCGACA_49
				2	0	CAP63_1000_002wpi_C3C5_5t_CACCGCTAC_13		5	0	CAP88_2000_005wpi_C2C3_5t_ACACATCCT_27		2	0	CAP210_1000_002wpi_C1C2_5t_CGCATCGCC_71		6	0	CAP239_2010_006wpi_C1C2_5t_CAGATGAAA_31		6	0.243309	CAP239_2010_006wpi_C2C3.5t_ACTTCATCCAAACA_30		19	1.84049	CAP239_3080_018wpi_C3C5_5t_CGCACACTC_49
				2	0	CAP63_1000_002wpi_C3C5_5t_ATATTCCTC_13		5	0	CAP88_2000_005wpi_C2C3_5t_ACAGGATAC_26		2	0	CAP210_1000_002wpi_C1C2_5t_GCACCCCTA_71		6	0	CAP239_2010_006wpi_C1C2_5t_TATGAATTC_31		6	0.243309	CAP239_2010_006wpi_C2C3.5t_CGCGCCCACCCCAC_28		19	1.84049	CAP239_3080_018wpi_C3C5_5t_CCGACCGCA_48
				2	0	CAP63_1000_002wpi_C3C5_5t_GGTTCCCGG_13		5	0	CAP88_2000_005wpi_C2C3_5t_ACAATACCC_26		2	0	CAP210_1000_002wpi_C1C2_5t_AGTCCTTAT_71		6	0	CAP239_2010_006wpi_C1C2_5t_TTAATTTCT_31		6	0.243309	CAP239_2010_006wpi_C2C3.5t_ACCTCACATCAGGA_28		19	1.84049	CAP239_3080_018wpi_C3C5_5t_GCCCCCTTA_48
				2	0	CAP63_1000_002wpi_C3C5_5t_GACCTTTGG_13		5	0	CAP88_2000_005wpi_C2C3_5t_ACATGACTG_26		2	0	CAP210_1000_002wpi_C1C2_5t_CAAGCTGCG_71		6	0	CAP239_2010_006wpi_C1C2_5t_TAAACCAGG_31		6	0.243309	CAP239_2010_006wpi_C2C3.5t_CTCGCCGCCTCTCC_28		19	1.84049	CAP239_3080_018wpi_C3C5_5t_TGCACCCGC_48
				2	0	CAP63_1000_002wpi_C3C5_5t_CAACCCTAT_13		5	0.245098	CAP88_2000_005wpi_C2C3_5t_ACACGAATT_26		2	0	CAP210_1000_002wpi_C1C2_5t_CCAATCCCC_71		6	0	CAP239_2010_006wpi_C1C2_5t_ACGAATTGT_31		6	0.243309	CAP239_2010_006wpi_C2C3.5t_GCTTCCCGGTCATC_26		19	1.84049	CAP239_3080_018wpi_C3C5_5t_CCTCAAGTT_48
				2	0	CAP63_1000_002wpi_C3C5_5t_GCGTGGATT_13		5	0	CAP88_2000_005wpi_C2C3_5t_GCACCCCAC_25		2	0	CAP210_1000_002wpi_C1C2_5t_TAGTCCTAT_71		6	0	CAP239_2010_006wpi_C1C2_5t_CCTGCGCCA_31		6	0.243309	CAP239_2010_006wpi_C2C3.5t_TTCTCTGTGCCCGT_26		19	1.84049	CAP239_3080_018wpi_C3C5_5t_AATTGTTAA_47
				2	0	CAP63_1000_002wpi_C3C5_5t_TTTAGGTCC_13		5	0	CAP88_2000_005wpi_C2C3_5t_ACATCATCG_25		2	0	CAP210_1000_002wpi_C1C2_5t_CCAACTCTA_71		6	0	CAP239_2010_006wpi_C1C2_5t_GCTACGGGT_31		6	0.243309	CAP239_2010_006wpi_C2C3.5t_CTTAAGCATCGATT_24		19	1.84049	CAP239_3080_018wpi_C3C5_5t_AGCGGGTTA_47
				2	0	CAP63_1000_002wpi_C3C5_5t_CACTTTTGC_13		5	0	CAP88_2000_005wpi_C2C3_5t_ACAGGACAC_25		2	0	CAP210_1000_002wpi_C1C2_5t_AGACTCTGC_71		6	0	CAP239_2010_006wpi_C1C2_5t_AGCACCTGT_31		6	0.243309	CAP239_2010_006wpi_C2C3.5t_CTACTGCGCACCTC_24		19	1.84049	CAP239_3080_018wpi_C3C5_5t_GGATAAAGA_47
				2	0	CAP63_1000_002wpi_C3C5_5t_TCTCTCTGA_13		5	0	CAP88_2000_005wpi_C2C3_5t_CCAGCGCAT_24		2	0	CAP210_1000_002wpi_C1C2_5t_GAATACGCA_71		6	0	CAP239_2010_006wpi_C1C2_5t_CAAACCACA_31		6	0.243309	CAP239_2010_006wpi_C2C3.5t_TCGCTCGGCTATTC_22		19	1.84049	CAP239_3080_018wpi_C3C5_5t_AAGGTATGC_47
				2	0	CAP63_1000_002wpi_C3C5_5t_GCCCATCCA_13		5	0	CAP88_2000_005wpi_C2C3_5t_ACAATAATG_24		2	0	CAP210_1000_002wpi_C1C2_5t_GGCGGTGCT_71		6	0	CAP239_2010_006wpi_C1C2_5t_TAGACCAGT_31		6	0.243309	CAP239_2010_006wpi_C2C3.5t_ACAGGCCTATTCCC_22		19	1.84049	CAP239_3080_018wpi_C3C5_5t_CTCCTCGTC_46
				2	0	CAP63_1000_002wpi_C3C5_5t_TATGTCAAC_13		5	0	CAP88_2000_005wpi_C2C3_5t_ACAAGCGGT_24		2	0	CAP210_1000_002wpi_C1C2_5t_CGGCCTAAC_71		6	0	CAP239_2010_006wpi_C1C2_5t_ATACACTCT_31		6	0.243309	CAP239_2010_006wpi_C2C3.5t_CTTTGACCCCCGGG_22		19	1.84049	CAP239_3080_018wpi_C3C5_5t_AAGACAGCG_46
				2	0	CAP63_1000_002wpi_C3C5_5t_ACACATCAC_13		5	0	CAP88_2000_005wpi_C2C3_5t_ACAGCATGC_24		2	0	CAP210_1000_002wpi_C1C2_5t_AAACGCTCT_70		6	0	CAP239_2010_006wpi_C1C2_5t_CCCCCCACG_31		6	0.243309	CAP239_2010_006wpi_C2C3.5t_CACCAGAAGGTACC_22		19	1.84049	CAP239_3080_018wpi_C3C5_5t_TGGGAGTTA_46
				2	0	CAP63_1000_002wpi_C3C5_5t_CCAACATCA_13		5	0.490196	CAP88_2000_005wpi_C2C3_5t_ACAGAAAGG_23		2	0	CAP210_1000_002wpi_C1C2_5t_AGAACTTTA_70		6	0	CAP239_2010_006wpi_C1C2_5t_AACCCCAAA_31		6	0.243309	CAP239_2010_006wpi_C2C3.5t_TCCCGGATACCTTA_20		19	1.84049	CAP239_3080_018wpi_C3C5_5t_GCTAACAAA_46
				2	0	CAP63_1000_002wpi_C3C5_5t_GCTTGTCGC_13		5	0	CAP88_2000_005wpi_C2C3_5t_ACACGTCTG_23		2	0	CAP210_1000_002wpi_C1C2_5t_CCCTCTCCC_70		6	0	CAP239_2010_006wpi_C1C2_5t_GCTGCCTAT_31		6	0.243309	CAP239_2010_006wpi_C2C3.5t_TAAAGGCAACTAGG_20		19	1.84049	CAP239_3080_018wpi_C3C5_5t_TGTGAGGCC_46
				2	0	CAP63_1000_002wpi_C3C5_5t_CCTGAGGTG_13		5	0	CAP88_2000_005wpi_C2C3_5t_ACACCGCCA_22		2	0	CAP210_1000_002wpi_C1C2_5t_CGCCCCGCA_70		6	0	CAP239_2010_006wpi_C1C2_5t_AAAACTTAA_31		6	0.243309	CAP239_2010_006wpi_C2C3.5t_ACCCCCCCCCGGTT_18		19	1.84049	CAP239_3080_018wpi_C3C5_5t_CGCACGTCA_45
				2	0	CAP63_1000_002wpi_C3C5_5t_AAACATTTG_13		5	0.490196	CAP88_2000_005wpi_C2C3_5t_ACACAGAAC_22		2	0	CAP210_1000_002wpi_C1C2_5t_AAAAAGTGC_70		6	0	CAP239_2010_006wpi_C1C2_5t_ACCCGCCCC_31		6	0.243309	CAP239_2010_006wpi_C2C3.5t_CCCCCCCCCCACCA_16		19	1.84049	CAP239_3080_018wpi_C3C5_5t_CCAAGAGCG_45
				2	0	CAP63_1000_002wpi_C3C5_5t_TAACGTTAC_13		5	0	CAP88_2000_005wpi_C2C3_5t_ACATGTGAC_22		2	0	CAP210_1000_002wpi_C1C2_5t_CTCCTTTCC_70		6	0	CAP239_2010_006wpi_C1C2_5t_AAACCAAAG_31		6	0.243309	CAP239_2010_006wpi_C2C3.5t_TGTTAACGTTGACC_16		19	1.84049	CAP239_3080_018wpi_C3C5_5t_CGTGCGATT_45
				2	0	CAP63_1000_002wpi_C3C5_5t_CTAGCCAAG_13		5	0	CAP88_2000_005wpi_C2C3_5t_ACAGATCTT_21		2	0	CAP210_1000_002wpi_C1C2_5t_AAACCCCCC_70		6	0	CAP239_2010_006wpi_C1C2_5t_AACAAGACT_31		6	0.243309	CAP239_2010_006wpi_C2C3.5t_CGGCAACTTGCAAT_14		19	1.84049	CAP239_3080_018wpi_C3C5_5t_ATAAATACA_43
				2	0	CAP63_1000_002wpi_C3C5_5t_ATTCCGCTG_13		5	0	CAP88_2000_005wpi_C2C3_5t_ACAATGCTT_21		2	0	CAP210_1000_002wpi_C1C2_5t_CCAGTCGTC_70		6	0	CAP239_2010_006wpi_C1C2_5t_TGGAATTTA_31		6	0.243309	CAP239_2010_006wpi_C2C3.5t_TCTCCAGAACTCGG_14		19	1.84049	CAP239_3080_018wpi_C3C5_5t_AATTTGAGC_43
				2	0	CAP63_1000_002wpi_C3C5_5t_TTGTCTGTC_13		5	0	CAP88_2000_005wpi_C2C3_5t_ACACCCGGC_20		2	0	CAP210_1000_002wpi_C1C2_5t_GACTGACAT_70		6	0	CAP239_2010_006wpi_C1C2_5t_AGTTCGAAG_31		6	0.243309	CAP239_2010_006wpi_C2C3.5t_CATGGTACGAACCC_14		19	1.84049	CAP239_3080_018wpi_C3C5_5t_GCAGTACGT_43
				2	0	CAP63_1000_002wpi_C3C5_5t_CAACGAGGA_13		5	0	CAP88_2000_005wpi_C2C3_5t_ACAGGTTTT_20		2	0	CAP210_1000_002wpi_C1C2_5t_CCCCCCCGC_70		6	0	CAP239_2010_006wpi_C1C2_5t_CGCCGTTCA_31		6	0.243309	CAP239_2010_006wpi_C2C3.5t_TGGACGCTCCCATC_12		19	1.84049	CAP239_3080_018wpi_C3C5_5t_TTCTTACGA_43
				2	0	CAP63_1000_002wpi_C3C5_5t_TTTCAAGAA_13		5	0	CAP88_2000_005wpi_C2C3_5t_ACAACTCCG_19		2	0	CAP210_1000_002wpi_C1C2_5t_GGCACTAAC_70		6	0	CAP239_2010_006wpi_C1C2_5t_AGACAAGAA_31		6	0.243309	CAP239_2010_006wpi_C2C3.5t_CGCCTGTGACCTCT_10		19	1.84049	CAP239_3080_018wpi_C3C5_5t_TCTCGCAGC_43
				2	0	CAP63_1000_002wpi_C3C5_5t_AATGTTCTA_13		5	0	CAP88_2000_005wpi_C2C3_5t_ACATCGTCT_19		2	0	CAP210_1000_002wpi_C1C2_5t_AAGTACATG_70		6	0	CAP239_2010_006wpi_C1C2_5t_CCATAAGTT_31		6	0.243309	CAP239_2010_006wpi_C2C3.5t_GGGCGACGGTAGTT_8		19	1.84049	CAP239_3080_018wpi_C3C5_5t_GGCTTCCAA_43
				2	0	CAP63_1000_002wpi_C3C5_5t_GCTTGCACA_13		5	0	CAP88_2000_005wpi_C2C3_5t_ACATTTACC_19		2	0	CAP210_1000_002wpi_C1C2_5t_CCCCACCAC_70		6	0	CAP239_2010_006wpi_C1C2_5t_ACCACCTTG_31		6	0.243309	CAP239_2010_006wpi_C2C3.5t_TAGGGCGTGTGTAC_6		19	1.84049	CAP239_3080_018wpi_C3C5_5t_AGGTTAAAT_42
				2	0	CAP63_1000_002wpi_C3C5_5t_CCCGCCACG_13		5	0	CAP88_2000_005wpi_C2C3_5t_ACATTTGTA_19		2	0	CAP210_1000_002wpi_C1C2_5t_CTTCGCCCT_70		6	0	CAP239_2010_006wpi_C1C2_5t_GTATTTACA_31		6	0.243309	CAP239_2010_006wpi_C2C3.5t_CCCCGCCCGCCCCG_6		19	1.84049	CAP239_3080_018wpi_C3C5_5t_GAGAATATA_42
				2	0	CAP63_1000_002wpi_C3C5_5t_CGACACTGG_13		5	0	CAP88_2000_005wpi_C2C3_5t_ACAAAGCAA_19		2	0	CAP210_1000_002wpi_C1C2_5t_GTACGTGGT_70		6	0	CAP239_2010_006wpi_C1C2_5t_CAGAGGTTG_31		6	0.243309	CAP239_2010_006wpi_C2C3.5t_CCCCCCCCCCCCAC_6		19	1.84049	CAP239_3080_018wpi_C3C5_5t_CTTTCACAC_42
				2	0	CAP63_1000_002wpi_C3C5_5t_AACGCCTGT_13		5	0	CAP88_2000_005wpi_C2C3_5t_ACATAATTC_18		2	0	CAP210_1000_002wpi_C1C2_5t_CGCCTGTCG_70		6	0	CAP239_2010_006wpi_C1C2_5t_CCACTGCAA_31		6	0.243309	CAP239_2010_006wpi_C2C3.5t_CCCCCCCCCCCCGC_6		19	1.84049	CAP239_3080_018wpi_C3C5_5t_AATCTAGGC_41
				2	0.208333	CAP63_1000_002wpi_C3C5_5t_TGAAACGTA_13		5	0	CAP88_2000_005wpi_C2C3_5t_ACACGGTCC_17		2	0	CAP210_1000_002wpi_C1C2_5t_ACTTTGTGG_70		6	0	CAP239_2010_006wpi_C1C2_5t_GCCAAAACT_31		8	0.243309	CAP239_2030_008wpi_C2C3_5t_AGCGGCACTTCTAA_378		19	1.84049	CAP239_3080_018wpi_C3C5_5t_CCCCAACTG_41
				2	0	CAP63_1000_002wpi_C3C5_5t_CAAGTTAAA_13		5	0	CAP88_2000_005wpi_C2C3_5t_ACAGACTGA_17		2	0	CAP210_1000_002wpi_C1C2_5t_GAACTGTGA_70		6	0	CAP239_2010_006wpi_C1C2_5t_TCGGCCTAT_31		8	0.243309	CAP239_2030_008wpi_C2C3_5t_CCGCAATCCTTCCT_378		19	1.84049	CAP239_3080_018wpi_C3C5_5t_TTCGATCGA_41
				2	0	CAP63_1000_002wpi_C3C5_5t_AGAGTTACG_13		5	0	CAP88_2000_005wpi_C2C3_5t_ACATGACAG_17		2	0	CAP210_1000_002wpi_C1C2_5t_AAGATGTAC_70		6	0	CAP239_2010_006wpi_C1C2_5t_ATGTGCGAA_31		8	0.243309	CAP239_2030_008wpi_C2C3_5t_TTACAATCCTGACA_375		19	1.84049	CAP239_3080_018wpi_C3C5_5t_GCAAGACGC_41
				2	0	CAP63_1000_002wpi_C3C5_5t_GTTCTCCCC_13		5	0	CAP88_2000_005wpi_C2C3_5t_ACAGCCCCC_16		2	0	CAP210_1000_002wpi_C1C2_5t_CCTTCATCA_70		6	0	CAP239_2010_006wpi_C1C2_5t_TTTTAAAGA_31		8	0.243309	CAP239_2030_008wpi_C2C3_5t_AGGTAGAGCCTCAC_375		19	1.84049	CAP239_3080_018wpi_C3C5_5t_TGTGTGAGT_41
				2	0	CAP63_1000_002wpi_C3C5_5t_ATGCGAGCT_13		5	0	CAP88_2000_005wpi_C2C3_5t_ACAACAAGC_16		2	0	CAP210_1000_002wpi_C1C2_5t_AACGTAGAT_69		6	0	CAP239_2010_006wpi_C1C2_5t_GCCCCAGGG_31		8	0.243309	CAP239_2030_008wpi_C2C3_5t_ACCCGAGGCCCGGC_374		19	1.84049	CAP239_3080_018wpi_C3C5_5t_TATGGTTTT_41
				2	0	CAP63_1000_002wpi_C3C5_5t_ATGGGGGCT_13		5	0	CAP88_2000_005wpi_C2C3_5t_ACAACGAAC_15		2	0	CAP210_1000_002wpi_C1C2_5t_CACACAATC_69		6	0	CAP239_2010_006wpi_C1C2_5t_GACCCCCCG_31		8	0.243309	CAP239_2030_008wpi_C2C3_5t_GCAAGAGGATCAGC_373		19	1.84049	CAP239_3080_018wpi_C3C5_5t_CTGTGGTTC_41
				2	0	CAP63_1000_002wpi_C3C5_5t_GTGGTTGGC_13		5	0	CAP88_2000_005wpi_C2C3_5t_ACACACGCC_15		2	0	CAP210_1000_002wpi_C1C2_5t_AACTTATTA_69		6	0	CAP239_2010_006wpi_C1C2_5t_TCACAGCTA_31		8	0.243309	CAP239_2030_008wpi_C2C3_5t_TCTTGTGCATACAG_371		19	1.84049	CAP239_3080_018wpi_C3C5_5t_TCAAACCCG_41
				2	0.208333	CAP63_1000_002wpi_C3C5_5t_ATAAAACAT_13		5	0	CAP88_2000_005wpi_C2C3_5t_ACAAAGGCA_15		2	0	CAP210_1000_002wpi_C1C2_5t_TCTTAGCTC_69		6	0	CAP239_2010_006wpi_C1C2_5t_GCCCATTCC_31		8	0.243309	CAP239_2030_008wpi_C2C3_5t_GTCAGCTCTAAACC_370		19	1.84049	CAP239_3080_018wpi_C3C5_5t_GTGGGACAT_40
				2	0	CAP63_1000_002wpi_C3C5_5t_CCAGAGCCG_13		5	0	CAP88_2000_005wpi_C2C3_5t_ACACAACCC_15		2	0	CAP210_1000_002wpi_C1C2_5t_CACCCCACC_69		6	0	CAP239_2010_006wpi_C1C2_5t_TCTTTACAA_31		8	0.243309	CAP239_2030_008wpi_C2C3_5t_AGTGAACCCTCACC_370		19	1.84049	CAP239_3080_018wpi_C3C5_5t_TGCATTGAC_40
				2	0	CAP63_1000_002wpi_C3C5_5t_AAATTTAGG_13		5	0	CAP88_2000_005wpi_C2C3_5t_ACAAGCCCC_15		2	0	CAP210_1000_002wpi_C1C2_5t_CAACGCGCG_69		6	0	CAP239_2010_006wpi_C1C2_5t_ACGACGACA_31		8	0.243309	CAP239_2030_008wpi_C2C3_5t_ACTCTCGGGCATGC_369		19	1.84049	CAP239_3080_018wpi_C3C5_5t_GTTTGTATA_40
				2	0	CAP63_1000_002wpi_C3C5_5t_AAAGGTTAA_13		5	0.245098	CAP88_2000_005wpi_C2C3_5t_ACAAATAAC_14		2	0	CAP210_1000_002wpi_C1C2_5t_AATATGCGT_69		6	0	CAP239_2010_006wpi_C1C2_5t_ATAGCCACT_31		8	0.243309	CAP239_2030_008wpi_C2C3_5t_CTAGACCACGCACT_368		19	1.84049	CAP239_3080_018wpi_C3C5_5t_ACAAGACAT_40
				2	0	CAP63_1000_002wpi_C3C5_5t_TACGCGAAC_13		5	0	CAP88_2000_005wpi_C2C3_5t_ACAGACCGC_14		2	0	CAP210_1000_002wpi_C1C2_5t_GTCTTTTCA_69		6	0	CAP239_2010_006wpi_C1C2_5t_TAAAGCAAG_31		8	0.243309	CAP239_2030_008wpi_C2C3_5t_CCACCCCCTCTCGC_365		19	1.84049	CAP239_3080_018wpi_C3C5_5t_CAAGCATAC_40
				2	0	CAP63_1000_002wpi_C3C5_5t_ACTAAATAG_13		5	0	CAP88_2000_005wpi_C2C3_5t_ACACCGCCG_13		2	0	CAP210_1000_002wpi_C1C2_5t_CACTCACGA_69		6	0	CAP239_2010_006wpi_C1C2_5t_TTAACTCGA_31		8	0.243309	CAP239_2030_008wpi_C2C3_5t_TCGAACGGCGGGAG_363		19	1.84049	CAP239_3080_018wpi_C3C5_5t_ATGGACGTG_39
				2	0.416667	CAP63_1000_002wpi_C3C5_5t_TTCCTTTCT_13		5	0	CAP88_2000_005wpi_C2C3_5t_ACGCCCCCC_13		2	0	CAP210_1000_002wpi_C1C2_5t_CAAAACAGT_69		6	0	CAP239_2010_006wpi_C1C2_5t_ACACAGCCT_30		8	0.243309	CAP239_2030_008wpi_C2C3_5t_CGCGCCAACCCGCA_362		19	1.84049	CAP239_3080_018wpi_C3C5_5t_ATGTCGTGG_39
				2	0	CAP63_1000_002wpi_C3C5_5t_TTACCAGGG_13		5	0	CAP88_2000_005wpi_C2C3_5t_ACACACGAA_13		2	0	CAP210_1000_002wpi_C1C2_5t_GACTCCCTA_69		6	0	CAP239_2010_006wpi_C1C2_5t_AAAATGCAG_30		8	0.243309	CAP239_2030_008wpi_C2C3_5t_GCCCTCACGCTACA_361		19	1.84049	CAP239_3080_018wpi_C3C5_5t_CACCGACGG_39
				2	0	CAP63_1000_002wpi_C3C5_5t_TTGTATGCA_13		5	0	CAP88_2000_005wpi_C2C3_5t_ACCCCCCCC_12		2	0	CAP210_1000_002wpi_C1C2_5t_CGAGACAGC_69		6	0	CAP239_2010_006wpi_C1C2_5t_TATATTTTG_30		8	0.243309	CAP239_2030_008wpi_C2C3_5t_CCATGATCCATGCG_360		19	1.84049	CAP239_3080_018wpi_C3C5_5t_GAATAACCA_38
				2	0	CAP63_1000_002wpi_C3C5_5t_CCAATTAGC_13		5	0	CAP88_2000_005wpi_C2C3_5t_ACAACCAGC_12		2	0	CAP210_1000_002wpi_C1C2_5t_TATAAATCC_69		6	0	CAP239_2010_006wpi_C1C2_5t_TCCCTAGAA_30		8	0.243309	CAP239_2030_008wpi_C2C3_5t_TGGCCCGCCACCTT_360		19	1.84049	CAP239_3080_018wpi_C3C5_5t_CATACCGTA_38
				2	0.208333	CAP63_1000_002wpi_C3C5_5t_GCAGAGACA_13		5	0	CAP88_2000_005wpi_C2C3_5t_ACAAACCCA_12		2	0	CAP210_1000_002wpi_C1C2_5t_TTAGAGCGG_69		6	0	CAP239_2010_006wpi_C1C2_5t_TGCACCTTG_30		8	0.243309	CAP239_2030_008wpi_C2C3_5t_GTAGTACCCAGTGG_355		19	1.84049	CAP239_3080_018wpi_C3C5_5t_ACCTCACCC_38
				2	0	CAP63_1000_002wpi_C3C5_5t_AATGTCCAG_13		5	0	CAP88_2000_005wpi_C2C3_5t_ACACAAACC_12		2	0	CAP210_1000_002wpi_C1C2_5t_GACCCACCA_69		6	0	CAP239_2010_006wpi_C1C2_5t_GAATTGGGT_30		8	0.243309	CAP239_2030_008wpi_C2C3_5t_TTCTACCGGTATCC_350		19	1.84049	CAP239_3080_018wpi_C3C5_5t_CTGAAAGGA_38
				2	0	CAP63_1000_002wpi_C3C5_5t_CCCTGTCGA_13		5	0	CAP88_2000_005wpi_C2C3_5t_ACACGCTCC_12		2	0	CAP210_1000_002wpi_C1C2_5t_ATCGTTTAA_69		6	0	CAP239_2010_006wpi_C1C2_5t_ATGCTGAGT_30		8	0.243309	CAP239_2030_008wpi_C2C3_5t_CCTCCCCCCCCCGC_347		19	1.84049	CAP239_3080_018wpi_C3C5_5t_GAACAAACT_37
				2	0	CAP63_1000_002wpi_C3C5_5t_TAACACCCA_13		5	0	CAP88_2000_005wpi_C2C3_5t_ACACAGGCC_11		2	0	CAP210_1000_002wpi_C1C2_5t_AGTAATCTA_68		6	0	CAP239_2010_006wpi_C1C2_5t_TTTAAGAGA_30		8	0.243309	CAP239_2030_008wpi_C2C3_5t_CAGCTCTCACCCGG_326		19	1.84049	CAP239_3080_018wpi_C3C5_5t_GTATAATTA_36
				2	0	CAP63_1000_002wpi_C3C5_5t_GCGAGGTTA_13		5	0	CAP88_2000_005wpi_C2C3_5t_ACAGCACGC_11		2	0	CAP210_1000_002wpi_C1C2_5t_TAAATCTGC_68		6	0	CAP239_2010_006wpi_C1C2_5t_GCTGGAGCA_30		8	0.243309	CAP239_2030_008wpi_C2C3_5t_CGCAGTGTGCGTAT_244		19	1.84049	CAP239_3080_018wpi_C3C5_5t_TGGGCCACG_36
				2	0	CAP63_1000_002wpi_C3C5_5t_TCACGTGTA_13		5	0	CAP88_2000_005wpi_C2C3_5t_ACACACCGA_10		2	0	CAP210_1000_002wpi_C1C2_5t_TGAGGCGCG_68		6	0	CAP239_2010_006wpi_C1C2_5t_TCCAAGTAA_30		8	0.243309	CAP239_2030_008wpi_C2C3_5t_CCACCCATCCACTC_178		19	1.84049	CAP239_3080_018wpi_C3C5_5t_ACTTCTACT_35
				2	0.208333	CAP63_1000_002wpi_C3C5_5t_TCTTAGACA_13		5	0	CAP88_2000_005wpi_C2C3_5t_ACACGCACC_10		2	0	CAP210_1000_002wpi_C1C2_5t_TCCAGACTA_68		6	0	CAP239_2010_006wpi_C1C2_5t_TAAGAGTTC_30		8	0.243309	CAP239_2030_008wpi_C2C3_5t_CACGCTTTCGCCTG_164		19	1.84049	CAP239_3080_018wpi_C3C5_5t_TAGCGGTCC_35
				2	0	CAP63_1000_002wpi_C3C5_5t_GGGCATCTG_13		5	0.245098	CAP88_2000_005wpi_C2C3_5t_ACATACCCA_10		2	0	CAP210_1000_002wpi_C1C2_5t_CCACTCCCC_68		6	0	CAP239_2010_006wpi_C1C2_5t_AGGCTGCGG_30		8	0.243309	CAP239_2030_008wpi_C2C3_5t_CCGAACCTAGCTTA_138		19	1.84049	CAP239_3080_018wpi_C3C5_5t_AATAAACCT_35
				2	0	CAP63_1000_002wpi_C3C5_5t_CGGCCTTAC_13		5	0	CAP88_2000_005wpi_C2C3_5t_ACAGCCCGA_8		2	0	CAP210_1000_002wpi_C1C2_5t_TCTTACACC_68		6	0	CAP239_2010_006wpi_C1C2_5t_TCCAGCCAT_30		8	0.243309	CAP239_2030_008wpi_C2C3_5t_CAGGAACTCACTGC_68		19	1.84049	CAP239_3080_018wpi_C3C5_5t_TAACTCATC_34
				2	0	CAP63_1000_002wpi_C3C5_5t_GTAACGAAG_13		5	0	CAP88_2000_005wpi_C2C3_5t_ACAGGCCCA_8		2	0	CAP210_1000_002wpi_C1C2_5t_CCCCACCAA_68		6	0	CAP239_2010_006wpi_C1C2_5t_TCGAGAACC_30		8	0.243309	CAP239_2030_008wpi_C2C3_5t_CCCCCCAGCCCTCC_68		19	1.84049	CAP239_3080_018wpi_C3C5_5t_GCTCTTCCA_33
				2	0.416667	CAP63_1000_002wpi_C3C5_5t_ATACCTAAT_13		5	0	CAP88_2000_005wpi_C2C3_5t_ACGCCCCAC_8		2	0	CAP210_1000_002wpi_C1C2_5t_GTGGCGAGT_68		6	0	CAP239_2010_006wpi_C1C2_5t_AGTAGCGAA_30		8	0.243309	CAP239_2030_008wpi_C2C3_5t_CCTCACGCCCTCAT_52		19	1.84049	CAP239_3080_018wpi_C3C5_5t_AATGTGGTC_33
				2	0	CAP63_1000_002wpi_C3C5_5t_CGCAGAACA_13		5	0	CAP88_2000_005wpi_C2C3_5t_CCACCCCCC_8		2	0	CAP210_1000_002wpi_C1C2_5t_CTCCATCTT_68		6	0	CAP239_2010_006wpi_C1C2_5t_GCGGTGAAC_30		8	0.243309	CAP239_2030_008wpi_C2C3_5t_ACGCTCGGGCATGC_42		19	1.84049	CAP239_3080_018wpi_C3C5_5t_AGTACATGC_33
				2	0	CAP63_1000_002wpi_C3C5_5t_GGGTCTGCA_13		5	0	CAP88_2000_005wpi_C2C3_5t_ACACACCAG_8		2	0	CAP210_1000_002wpi_C1C2_5t_GGAGGCTGA_68		6	0	CAP239_2010_006wpi_C1C2_5t_CGCACATAA_30		8	0.243309	CAP239_2030_008wpi_C2C3_5t_TTACACCCAGCAGC_40		19	1.84049	CAP239_3080_018wpi_C3C5_5t_CGATCAAAA_33
				2	0	CAP63_1000_002wpi_C3C5_5t_CCTCGCCCA_13		5	0	CAP88_2000_005wpi_C2C3_5t_ACACCCAAC_7		2	0	CAP210_1000_002wpi_C1C2_5t_TCTTTTTGC_68		6	0	CAP239_2010_006wpi_C1C2_5t_AGGTACTAT_30		8	0.243309	CAP239_2030_008wpi_C2C3_5t_AGGCTAGCATAGGA_40		19	1.84049	CAP239_3080_018wpi_C3C5_5t_TCAGCTTGG_33
				2	0	CAP63_1000_002wpi_C3C5_5t_TTTATCACC_13		5	0	CAP88_2000_005wpi_C2C3_5t_ACAAAACCC_6		2	0	CAP210_1000_002wpi_C1C2_5t_GCAGCTGTA_68		6	0	CAP239_2010_006wpi_C1C2_5t_CTGTACATA_30		8	0.243309	CAP239_2030_008wpi_C2C3_5t_CCTCCCCCCCCGCC_36		19	1.84049	CAP239_3080_018wpi_C3C5_5t_CGTAACATA_32
				2	0	CAP63_1000_002wpi_C3C5_5t_AACCGTTGA_13		5	0	CAP88_2000_005wpi_C2C3_5t_ACACCCACG_6		2	0	CAP210_1000_002wpi_C1C2_5t_TCAAATCGT_68		6	0	CAP239_2010_006wpi_C1C2_5t_TACCCCCAC_30		8	0.243309	CAP239_2030_008wpi_C2C3_5t_CCTCCCCCCCCCCG_32		19	1.84049	CAP239_3080_018wpi_C3C5_5t_CATTACGCT_32
				2	0	CAP63_1000_002wpi_C3C5_5t_TTGCTTCTG_13		5	0	CAP88_2000_005wpi_C2C3_5t_ACATCCCCA_6		2	0	CAP210_1000_002wpi_C1C2_5t_CGCATCGCG_68		6	0	CAP239_2010_006wpi_C1C2_5t_TCGAAAGGA_30		8	0.243309	CAP239_2030_008wpi_C2C3_5t_GCCCGAGGCCCGGC_24		19	1.84049	CAP239_3080_018wpi_C3C5_5t_GCCTGGACC_32
				2	0	CAP63_1000_002wpi_C3C5_5t_ACCCATCGT_13		5	0	CAP88_2000_005wpi_C2C3_5t_ACACCCACA_4		2	0	CAP210_1000_002wpi_C1C2_5t_GTTATCGGA_68		6	0	CAP239_2010_006wpi_C1C2_5t_TCTAGGCAC_30		11	0.243309	CAP239_2050_011wpi_C2C3_5t_GAGTCTAATACCCA_377		19	1.84049	CAP239_3080_018wpi_C3C5_5t_CGCGGGTCG_32
				2	0	CAP63_1000_002wpi_C3C5_5t_TGCTGCCCC_13		6	0	CAP88_2010_006wpi_C2C3_5t_ACACCACAT_365		2	0	CAP210_1000_002wpi_C1C2_5t_CAGAACGAT_68		6	0	CAP239_2010_006wpi_C1C2_5t_TCGAACGGT_30		11	0.243309	CAP239_2050_011wpi_C2C3_5t_TCCGGTCATGGATA_374		19	1.84049	CAP239_3080_018wpi_C3C5_5t_CGGTCCCGG_31
				2	0	CAP63_1000_002wpi_C3C5_5t_GTAGGCCCC_13		6	0	CAP88_2010_006wpi_C2C3_5t_ACATGAGAG_356		2	0	CAP210_1000_002wpi_C1C2_5t_TTACCTCCT_68		6	0	CAP239_2010_006wpi_C1C2_5t_AGTAAAAAC_30		11	0.243309	CAP239_2050_011wpi_C2C3_5t_ATTTACCTTACTTC_374		19	1.84049	CAP239_3080_018wpi_C3C5_5t_CACAATAGG_30
				2	0	CAP63_1000_002wpi_C3C5_5t_ATCTGTCGT_13		6	0	CAP88_2010_006wpi_C2C3_5t_ACATGGATC_353		2	0	CAP210_1000_002wpi_C1C2_5t_AGTGCAGCT_68		6	0	CAP239_2010_006wpi_C1C2_5t_GTAAACTCT_30		11	0.243309	CAP239_2050_011wpi_C2C3_5t_GGATTGCTGATAGC_370		19	1.84049	CAP239_3080_018wpi_C3C5_5t_GTCTCCGCA_30
				2	0	CAP63_1000_002wpi_C3C5_5t_GGTTTTTTC_13		6	0	CAP88_2010_006wpi_C2C3_5t_ACAGATTCA_351		2	0	CAP210_1000_002wpi_C1C2_5t_AAATCACAT_68		6	0	CAP239_2010_006wpi_C1C2_5t_ACGATGAAA_30		11	0.243309	CAP239_2050_011wpi_C2C3_5t_CCCCCTATCACTGT_370		19	1.84049	CAP239_3080_018wpi_C3C5_5t_AGATACAAC_30
				2	0	CAP63_1000_002wpi_C3C5_5t_CCGAGTTGC_13		6	0	CAP88_2010_006wpi_C2C3_5t_ACATCACAG_351		2	0	CAP210_1000_002wpi_C1C2_5t_TACAAAGGC_68		6	0	CAP239_2010_006wpi_C1C2_5t_CCCAACCTC_30		11	0.243309	CAP239_2050_011wpi_C2C3_5t_GTGGTGGCACGGCC_370		19	1.84049	CAP239_3080_018wpi_C3C5_5t_TGCCCGTAT_30
				2	0	CAP63_1000_002wpi_C3C5_5t_CGCGGCCGA_13		6	0	CAP88_2010_006wpi_C2C3_5t_ACAATAGGC_350		2	0	CAP210_1000_002wpi_C1C2_5t_TACCCAGGG_67		6	0	CAP239_2010_006wpi_C1C2_5t_GCTGAATAA_30		11	0.243309	CAP239_2050_011wpi_C2C3_5t_CGGATTTTCGAAAA_368		19	1.84049	CAP239_3080_018wpi_C3C5_5t_CCTCACCAC_29
				2	0	CAP63_1000_002wpi_C3C5_5t_TGAACGCTT_13		6	0	CAP88_2010_006wpi_C2C3_5t_ACAGTATCG_349		2	0	CAP210_1000_002wpi_C1C2_5t_TAAGCCTTA_67		6	0	CAP239_2010_006wpi_C1C2_5t_CGAACCCTC_30		11	0.243309	CAP239_2050_011wpi_C2C3_5t_CCATACGACAGGGA_368		19	1.84049	CAP239_3080_018wpi_C3C5_5t_CGGCGTAGG_28
				2	0	CAP63_1000_002wpi_C3C5_5t_GAGAGCTAA_13		6	0	CAP88_2010_006wpi_C2C3_5t_ACACAGTGG_348		2	0	CAP210_1000_002wpi_C1C2_5t_TAAAAGACT_67		6	0	CAP239_2010_006wpi_C1C2_5t_ACGCTCCCG_30		11	0.243309	CAP239_2050_011wpi_C2C3_5t_TTTCCACCACCCGT_368		19	1.84049	CAP239_3080_018wpi_C3C5_5t_CTTGTAATG_27
				2	0	CAP63_1000_002wpi_C3C5_5t_TCATGCAGT_13		6	0	CAP88_2010_006wpi_C2C3_5t_ACAGGACAA_348		2	0	CAP210_1000_002wpi_C1C2_5t_CGTCCCATA_67		6	0	CAP239_2010_006wpi_C1C2_5t_GCCCAAAAA_30		11	0.243309	CAP239_2050_011wpi_C2C3_5t_ACTTTCTCCCACGT_368		19	1.84049	CAP239_3080_018wpi_C3C5_5t_GTACTAACT_27
				2	0	CAP63_1000_002wpi_C3C5_5t_TATCCAGAT_13		6	0	CAP88_2010_006wpi_C2C3_5t_ACACCTCTG_347		2	0	CAP210_1000_002wpi_C1C2_5t_AGGGCACGG_67		6	0	CAP239_2010_006wpi_C1C2_5t_GCAGTACAG_30		11	0.243309	CAP239_2050_011wpi_C2C3_5t_CCTGCGCACCACAA_367		19	1.84049	CAP239_3080_018wpi_C3C5_5t_CTCACCTCA_27
				2	0	CAP63_1000_002wpi_C3C5_5t_CGATTGCAC_13		6	0	CAP88_2010_006wpi_C2C3_5t_ACAAGGTGC_345		2	0	CAP210_1000_002wpi_C1C2_5t_CCTCAGTTA_67		6	0	CAP239_2010_006wpi_C1C2_5t_ATTAGATCT_30		11	0.243309	CAP239_2050_011wpi_C2C3_5t_CACGAGAAGGCATC_366		19	1.84049	CAP239_3080_018wpi_C3C5_5t_ACTTCGTAA_27
				2	0.208333	CAP63_1000_002wpi_C3C5_5t_CCGCGCCCA_13		6	0	CAP88_2010_006wpi_C2C3_5t_ACATGCAGT_345		2	0	CAP210_1000_002wpi_C1C2_5t_GCACCTGAC_67		6	0	CAP239_2010_006wpi_C1C2_5t_AATCTCCAC_30		11	0.243309	CAP239_2050_011wpi_C2C3_5t_GTAAGTCAATCCGG_361		19	1.84049	CAP239_3080_018wpi_C3C5_5t_AAATGGATC_27
				2	0	CAP63_1000_002wpi_C3C5_5t_TTCCCCCCG_13		6	0	CAP88_2010_006wpi_C2C3_5t_ACACGCCGA_345		2	0	CAP210_1000_002wpi_C1C2_5t_ACCTCGCCG_67		6	0	CAP239_2010_006wpi_C1C2_5t_AAGTCAACC_30		11	0.243309	CAP239_2050_011wpi_C2C3_5t_CACACCCCCAAAGA_361		19	1.84049	CAP239_3080_018wpi_C3C5_5t_GACAGATAA_27
				2	0	CAP63_1000_002wpi_C3C5_5t_ATGGGAGGT_13		6	0	CAP88_2010_006wpi_C2C3_5t_ACACCTCAA_344		2	0	CAP210_1000_002wpi_C1C2_5t_ATCCCTACA_67		6	0	CAP239_2010_006wpi_C1C2_5t_ACTATGCAC_30		11	0.243309	CAP239_2050_011wpi_C2C3_5t_TATGAGTCGTACAT_356		19	1.84049	CAP239_3080_018wpi_C3C5_5t_TTATACTCT_26
				2	0.208333	CAP63_1000_002wpi_C3C5_5t_AGTGGGCTA_13		6	0	CAP88_2010_006wpi_C2C3_5t_ACAGTAAGA_343		2	0	CAP210_1000_002wpi_C1C2_5t_AGTCATCCT_67		6	0	CAP239_2010_006wpi_C1C2_5t_CCTACACAT_30		11	0.243309	CAP239_2050_011wpi_C2C3_5t_CTGCGAGACCGTCA_355		19	1.84049	CAP239_3080_018wpi_C3C5_5t_CACGCAGAC_25
				2	0	CAP63_1000_002wpi_C3C5_5t_GGATGCATT_13		6	0	CAP88_2010_006wpi_C2C3_5t_ACAAACGCC_343		2	0	CAP210_1000_002wpi_C1C2_5t_TATAAGTAG_67		6	0	CAP239_2010_006wpi_C1C2_5t_CAATACATA_30		11	0.243309	CAP239_2050_011wpi_C2C3_5t_GCACTGGCACGCCC_349		19	1.84049	CAP239_3080_018wpi_C3C5_5t_TCAGACCCC_24
				2	0	CAP63_1000_002wpi_C3C5_5t_TGTAAAGAT_13		6	0	CAP88_2010_006wpi_C2C3_5t_ACAGATACG_343		2	0	CAP210_1000_002wpi_C1C2_5t_CATACGTAC_67		6	0	CAP239_2010_006wpi_C1C2_5t_AAAGGAGGC_30		11	0.243309	CAP239_2050_011wpi_C2C3_5t_CCAATGAGTAGAGG_339		19	1.84049	CAP239_3080_018wpi_C3C5_5t_CAAACCTCA_24
				2	0	CAP63_1000_002wpi_C3C5_5t_TAAGCCGAG_13		6	0	CAP88_2010_006wpi_C2C3_5t_ACAAGTAAC_343		2	0	CAP210_1000_002wpi_C1C2_5t_AACCAAACC_67		6	0	CAP239_2010_006wpi_C1C2_5t_ACAGATAAT_30		11	0.243309	CAP239_2050_011wpi_C2C3_5t_CCCCCACCCCCCCA_317		19	1.84049	CAP239_3080_018wpi_C3C5_5t_CCGGGACAA_24
				2	0	CAP63_1000_002wpi_C3C5_5t_TAACTGTAC_13		6	0	CAP88_2010_006wpi_C2C3_5t_ACACCGGAC_342		2	0	CAP210_1000_002wpi_C1C2_5t_CCAGGCTGT_67		6	0	CAP239_2010_006wpi_C1C2_5t_ATCAACTCG_30		11	0.243309	CAP239_2050_011wpi_C2C3_5t_TGAGGCCCTCCCAC_296		19	1.84049	CAP239_3080_018wpi_C3C5_5t_TTAACGATA_24
				2	0	CAP63_1000_002wpi_C3C5_5t_ATAATTAGG_13		6	0	CAP88_2010_006wpi_C2C3_5t_ACAGCACCC_342		2	0	CAP210_1000_002wpi_C1C2_5t_CCCCCACCC_67		6	0	CAP239_2010_006wpi_C1C2_5t_TGGAAGCTC_30		11	0.243309	CAP239_2050_011wpi_C2C3_5t_CTCCCCGTCCACCA_274		19	1.84049	CAP239_3080_018wpi_C3C5_5t_CTCTGTTAG_24
				2	0	CAP63_1000_002wpi_C3C5_5t_TATATAGGA_13		6	0	CAP88_2010_006wpi_C2C3_5t_ACACTGCTG_341		2	0	CAP210_1000_002wpi_C1C2_5t_CCCGGCACG_67		6	0	CAP239_2010_006wpi_C1C2_5t_AAGTGACTG_30		11	0.243309	CAP239_2050_011wpi_C2C3_5t_ACAATCTTCTCGTC_236		19	1.84049	CAP239_3080_018wpi_C3C5_5t_TTTTACTTT_23
				2	0	CAP63_1000_002wpi_C3C5_5t_TCCAATAAC_13		6	0	CAP88_2010_006wpi_C2C3_5t_ACAATCCGC_341		2	0	CAP210_1000_002wpi_C1C2_5t_ATAAGCAAG_66		6	0	CAP239_2010_006wpi_C1C2_5t_CTTTACCCA_30		11	0.243309	CAP239_2050_011wpi_C2C3_5t_TCGCCAGCGCCCAA_216		19	1.84049	CAP239_3080_018wpi_C3C5_5t_CCGTTACCC_23
				2	0.208333	CAP63_1000_002wpi_C3C5_5t_GCGTATTGC_13		6	0	CAP88_2010_006wpi_C2C3_5t_ACATGCATC_340		2	0	CAP210_1000_002wpi_C1C2_5t_CCCCACTTT_66		6	0	CAP239_2010_006wpi_C1C2_5t_GATAAGATG_30		11	0.243309	CAP239_2050_011wpi_C2C3_5t_AGCATGACCAAAAG_198		19	1.84049	CAP239_3080_018wpi_C3C5_5t_CCACTGCAT_23
				2	0	CAP63_1000_002wpi_C3C5_5t_GTGCGCCAA_13		6	0	CAP88_2010_006wpi_C2C3_5t_ACACTCGCC_340		2	0	CAP210_1000_002wpi_C1C2_5t_TTGCCTTTC_66		6	0	CAP239_2010_006wpi_C1C2_5t_TGACTACAA_30		11	0.243309	CAP239_2050_011wpi_C2C3_5t_TCTCCACCCGCTCC_160		19	1.84049	CAP239_3080_018wpi_C3C5_5t_CTCCCATGG_23
				2	0	CAP63_1000_002wpi_C3C5_5t_AGGTCCGAA_13		6	0	CAP88_2010_006wpi_C2C3_5t_ACAAGCATC_340		2	0	CAP210_1000_002wpi_C1C2_5t_CGACGGACC_66		6	0	CAP239_2010_006wpi_C1C2_5t_CCCCCGCCC_30		11	0.243309	CAP239_2050_011wpi_C2C3_5t_ACACATCTAGATGT_116		19	1.84049	CAP239_3080_018wpi_C3C5_5t_GAATCCTTG_22
				2	0	CAP63_1000_002wpi_C3C5_5t_GATACGAAG_13		6	0	CAP88_2010_006wpi_C2C3_5t_ACACATTTC_340		2	0	CAP210_1000_002wpi_C1C2_5t_AGGACAGTA_66		6	0	CAP239_2010_006wpi_C1C2_5t_GTAATGCTA_30		11	0.243309	CAP239_2050_011wpi_C2C3_5t_GCACTTAACCCCTC_106		19	1.84049	CAP239_3080_018wpi_C3C5_5t_AAACCAAGG_22
				2	0.208333	CAP63_1000_002wpi_C3C5_5t_TGTGCATGA_13		6	0	CAP88_2010_006wpi_C2C3_5t_ACACCTGAT_339		2	0	CAP210_1000_002wpi_C1C2_5t_AATCACGAT_66		6	0	CAP239_2010_006wpi_C1C2_5t_ACAAAAGAC_30		11	0.243309	CAP239_2050_011wpi_C2C3_5t_TCGCTCGCTCCCCG_106		19	1.84049	CAP239_3080_018wpi_C3C5_5t_GCTAAAACC_22
				2	0	CAP63_1000_002wpi_C3C5_5t_CAACAACGG_13		6	0	CAP88_2010_006wpi_C2C3_5t_ACAAGCGAG_339		2	0	CAP210_1000_002wpi_C1C2_5t_GTTGGGGAG_66		6	0	CAP239_2010_006wpi_C1C2_5t_TGTATGCAT_30		11	0.243309	CAP239_2050_011wpi_C2C3_5t_GGACTCTCGTTGAA_94		19	1.84049	CAP239_3080_018wpi_C3C5_5t_CTCGCGGCG_21
				2	0.208333	CAP63_1000_002wpi_C3C5_5t_GGCTATGAA_13		6	0	CAP88_2010_006wpi_C2C3_5t_ACATCACGT_339		2	0	CAP210_1000_002wpi_C1C2_5t_GTCGATGGA_66		6	0	CAP239_2010_006wpi_C1C2_5t_TAAAGTTAC_30		11	0.243309	CAP239_2050_011wpi_C2C3_5t_ATGCCTTGAACGAT_76		19	1.84049	CAP239_3080_018wpi_C3C5_5t_AAAAAGAGG_20
				2	0	CAP63_1000_002wpi_C3C5_5t_ACTGAGAGG_13		6	0	CAP88_2010_006wpi_C2C3_5t_ACACCTATC_338		2	0	CAP210_1000_002wpi_C1C2_5t_TCCCTCCCC_66		6	0	CAP239_2010_006wpi_C1C2_5t_CAGTCAGGC_30		11	0.243309	CAP239_2050_011wpi_C2C3_5t_TCCCTCGCACTTTG_76		19	1.84049	CAP239_3080_018wpi_C3C5_5t_ACTGCGCCT_20
				2	0	CAP63_1000_002wpi_C3C5_5t_ATCGCCACC_13		6	0	CAP88_2010_006wpi_C2C3_5t_ACACCTTAA_338		2	0	CAP210_1000_002wpi_C1C2_5t_AAGATGTGC_66		6	0	CAP239_2010_006wpi_C1C2_5t_CCCACTGCC_30		11	0.243309	CAP239_2050_011wpi_C2C3_5t_CCGGTATTCATCCC_56		19	1.84049	CAP239_3080_018wpi_C3C5_5t_CCGCACTGT_20
				2	0	CAP63_1000_002wpi_C3C5_5t_TGCTACACT_13		6	0	CAP88_2010_006wpi_C2C3_5t_ACAATAGCT_338		2	0	CAP210_1000_002wpi_C1C2_5t_TCCAACTAG_66		6	0	CAP239_2010_006wpi_C1C2_5t_CCCCCCCCC_30		11	0.243309	CAP239_2050_011wpi_C2C3_5t_TGATACATGAGAGT_32		19	1.84049	CAP239_3080_018wpi_C3C5_5t_GCTCAAGGG_20
				2	0	CAP63_1000_002wpi_C3C5_5t_ACCAACATA_13		6	0	CAP88_2010_006wpi_C2C3_5t_ACACCCCTC_337		2	0	CAP210_1000_002wpi_C1C2_5t_CTCCCCCAC_66		6	0	CAP239_2010_006wpi_C1C2_5t_AAGCAGGCG_30		11	0.243309	CAP239_2050_011wpi_C2C3_5t_ACTGTCTCCCACGT_24		19	1.84049	CAP239_3080_018wpi_C3C5_5t_ACCGAGATT_19
				2	0	CAP63_1000_002wpi_C3C5_5t_AGGCCGTGA_13		6	0	CAP88_2010_006wpi_C2C3_5t_ACAATAAGC_337		2	0	CAP210_1000_002wpi_C1C2_5t_GTAATCATT_66		6	0	CAP239_2010_006wpi_C1C2_5t_AACCCCCGT_30		11	0.243309	CAP239_2050_011wpi_C2C3_5t_ACGTTCTCCCACGT_12		19	1.84049	CAP239_3080_018wpi_C3C5_5t_GAATTCGTT_19
				2	0	CAP63_1000_002wpi_C3C5_5t_CCCTCTCTT_13		6	0	CAP88_2010_006wpi_C2C3_5t_ACACCCATC_336		2	0	CAP210_1000_002wpi_C1C2_5t_TATTTTTCC_65		6	0	CAP239_2010_006wpi_C1C2_5t_ATCCGCAAC_30		13	0.243309	CAP239_2060_013wpi_C2C3_5t_CATTCAGTCTTGCT_380		19	1.84049	CAP239_3080_018wpi_C3C5_5t_ACGGTTAAA_19
				2	0	CAP63_1000_002wpi_C3C5_5t_TATCTGCGA_13		6	0	CAP88_2010_006wpi_C2C3_5t_ACACCGTGT_336		2	0	CAP210_1000_002wpi_C1C2_5t_CACCCCGCC_65		6	0	CAP239_2010_006wpi_C1C2_5t_CGAATGCGC_30		13	0.243309	CAP239_2060_013wpi_C2C3_5t_AGGCCAGTACGTCG_372		19	1.84049	CAP239_3080_018wpi_C3C5_5t_GCCCACGCC_19
				2	0	CAP63_1000_002wpi_C3C5_5t_CCAACGGCG_13		6	0	CAP88_2010_006wpi_C2C3_5t_ACAGCCATG_336		2	0	CAP210_1000_002wpi_C1C2_5t_GTCCGCATC_65		6	0	CAP239_2010_006wpi_C1C2_5t_GACCGACCG_30		13	0.243309	CAP239_2060_013wpi_C2C3_5t_CCAAAGAGCCCCCG_368		19	1.84049	CAP239_3080_018wpi_C3C5_5t_AACTTACAC_18
				2	0	CAP63_1000_002wpi_C3C5_5t_CTACCCTCA_13		6	0	CAP88_2010_006wpi_C2C3_5t_ACATCCGAT_336		2	0	CAP210_1000_002wpi_C1C2_5t_CACCCTGCG_65		6	0	CAP239_2010_006wpi_C1C2_5t_TATAAGACC_30		13	0.243309	CAP239_2060_013wpi_C2C3_5t_CCCTCGCGCCACGA_368		19	1.84049	CAP239_3080_018wpi_C3C5_5t_GCAGCACCA_18
				2	0	CAP63_1000_002wpi_C3C5_5t_CGAGTCAAG_13		6	0	CAP88_2010_006wpi_C2C3_5t_ACATCCACG_336		2	0	CAP210_1000_002wpi_C1C2_5t_TGCCCTGTC_65		6	0	CAP239_2010_006wpi_C1C2_5t_TAAAACCAA_30		13	0.243309	CAP239_2060_013wpi_C2C3_5t_AGCCTAGGACTCCT_364		19	1.84049	CAP239_3080_018wpi_C3C5_5t_AAGAGAGTA_18
				2	0	CAP63_1000_002wpi_C3C5_5t_TGATCCCAG_13		6	0	CAP88_2010_006wpi_C2C3_5t_ACAGTCAGA_335		2	0	CAP210_1000_002wpi_C1C2_5t_GTAAACCCC_65		6	0	CAP239_2010_006wpi_C1C2_5t_GATCCTGCG_30		13	0.243309	CAP239_2060_013wpi_C2C3_5t_AATCGTCCATCAGG_362		19	1.84049	CAP239_3080_018wpi_C3C5_5t_AAAACTCCA_18
				2	0	CAP63_1000_002wpi_C3C5_5t_AAGGAGTCT_13		6	0	CAP88_2010_006wpi_C2C3_5t_ACACGTTCC_334		2	0	CAP210_1000_002wpi_C1C2_5t_GCATATTAA_65		6	0	CAP239_2010_006wpi_C1C2_5t_CTATGCCAA_30		13	0.243309	CAP239_2060_013wpi_C2C3_5t_AGCTTGCAGAACGT_359		19	1.84049	CAP239_3080_018wpi_C3C5_5t_TCTACCCAA_18
				2	0	CAP63_1000_002wpi_C3C5_5t_GATTAAGAG_13		6	0	CAP88_2010_006wpi_C2C3_5t_ACACAACGT_334		2	0	CAP210_1000_002wpi_C1C2_5t_CGCTCACAC_65		6	0	CAP239_2010_006wpi_C1C2_5t_AATGTCGAC_30		13	0.243309	CAP239_2060_013wpi_C2C3_5t_AGCTACCCCACCTA_357		19	1.84049	CAP239_3080_018wpi_C3C5_5t_ATTGTTTCA_18
				2	0	CAP63_1000_002wpi_C3C5_5t_GCTGGCTGC_13		6	0	CAP88_2010_006wpi_C2C3_5t_ACATTTGTG_334		2	0	CAP210_1000_002wpi_C1C2_5t_CAACGCAAT_65		6	0	CAP239_2010_006wpi_C1C2_5t_CTTCTTCGT_30		13	0.243309	CAP239_2060_013wpi_C2C3_5t_ACCCCCAGTTTCCT_356		19	1.84049	CAP239_3080_018wpi_C3C5_5t_ACTCAAGAT_18
				2	0	CAP63_1000_002wpi_C3C5_5t_TAATGGTGG_13		6	0	CAP88_2010_006wpi_C2C3_5t_ACACAACAC_334		2	0	CAP210_1000_002wpi_C1C2_5t_GGTAACTGC_65		6	0	CAP239_2010_006wpi_C1C2_5t_TTAATAGGG_30		13	0.243309	CAP239_2060_013wpi_C2C3_5t_CCCCTCCGCCCCAC_352		19	1.84049	CAP239_3080_018wpi_C3C5_5t_ATATAGAAC_17
				2	0	CAP63_1000_002wpi_C3C5_5t_AGACTATTT_13		6	0	CAP88_2010_006wpi_C2C3_5t_ACACAGAGC_333		2	0	CAP210_1000_002wpi_C1C2_5t_CGCAAATGC_65		6	0	CAP239_2010_006wpi_C1C2_5t_TCGTTATAA_30		13	0.243309	CAP239_2060_013wpi_C2C3_5t_TACTTGCCCCGCCC_350		19	1.84049	CAP239_3080_018wpi_C3C5_5t_CCTAGTATG_17
				2	0.208333	CAP63_1000_002wpi_C3C5_5t_TTTCTAATC_13		6	0	CAP88_2010_006wpi_C2C3_5t_ACACGGCAG_333		2	0	CAP210_1000_002wpi_C1C2_5t_ACCTGAACC_65		6	0	CAP239_2010_006wpi_C1C2_5t_CCTATGAAT_30		13	0.243309	CAP239_2060_013wpi_C2C3_5t_CACCGAAGAGCACA_254		19	1.84049	CAP239_3080_018wpi_C3C5_5t_TCTACATTA_17
				2	0	CAP63_1000_002wpi_C3C5_5t_AAGCGGTTC_13		6	0	CAP88_2010_006wpi_C2C3_5t_ACAAGCTAG_332		2	0	CAP210_1000_002wpi_C1C2_5t_AATACTCAT_65		6	0	CAP239_2010_006wpi_C1C2_5t_AGGAGCGCT_30		13	0.243309	CAP239_2060_013wpi_C2C3_5t_TCTCCCCTTCACAC_166		19	1.84049	CAP239_3080_018wpi_C3C5_5t_GGAAAACGG_16
				2	0.208333	CAP63_1000_002wpi_C3C5_5t_TGAAACAAT_13		6	0	CAP88_2010_006wpi_C2C3_5t_ACAGGCATC_331		2	0	CAP210_1000_002wpi_C1C2_5t_CCCGACCAC_64		6	0	CAP239_2010_006wpi_C1C2_5t_TATCCACAG_30		13	0.243309	CAP239_2060_013wpi_C2C3_5t_GACCCCCAATAGTT_54		19	1.84049	CAP239_3080_018wpi_C3C5_5t_CGCCACGTC_16
				2	0	CAP63_1000_002wpi_C3C5_5t_AATTACGAA_13		6	0	CAP88_2010_006wpi_C2C3_5t_ACAAAGTCA_331		2	0	CAP210_1000_002wpi_C1C2_5t_CCATGGGCC_64		6	0	CAP239_2010_006wpi_C1C2_5t_AAGCCCATC_30		19	0.243309	CAP239_3080_019wpi_C2C3_5t_GTCATCTATGAATT_388		19	1.84049	CAP239_3080_018wpi_C3C5_5t_TAACCCCTC_16
				2	0	CAP63_1000_002wpi_C3C5_5t_GCTCAGATC_13		6	0	CAP88_2010_006wpi_C2C3_5t_ACACCGCCC_331		2	0	CAP210_1000_002wpi_C1C2_5t_CTTTAGTAG_64		6	0	CAP239_2010_006wpi_C1C2_5t_CTCCGTGGC_29		19	0.243309	CAP239_3080_019wpi_C2C3_5t_ACCTTATCGCTCGC_385		19	1.84049	CAP239_3080_018wpi_C3C5_5t_AGACTAAGA_15
				2	0	CAP63_1000_002wpi_C3C5_5t_GAATCCTAG_13		6	0	CAP88_2010_006wpi_C2C3_5t_ACACCCAAG_331		2	0	CAP210_1000_002wpi_C1C2_5t_GTTAACCCA_64		6	0	CAP239_2010_006wpi_C1C2_5t_GGCCAATCT_29		19	0.243309	CAP239_3080_019wpi_C2C3_5t_TTATCGCGCCTCGA_382		19	1.84049	CAP239_3080_018wpi_C3C5_5t_AGGTAGAGA_15
				2	0	CAP63_1000_002wpi_C3C5_5t_CCAGTAAAA_12		6	0	CAP88_2010_006wpi_C2C3_5t_ACAATGACC_330		2	0	CAP210_1000_002wpi_C1C2_5t_GCCAGGTTA_64		6	0	CAP239_2010_006wpi_C1C2_5t_TACCTGGAC_29		19	0.243309	CAP239_3080_019wpi_C2C3_5t_TCTCCTTTCGACCC_380		19	1.84049	CAP239_3080_018wpi_C3C5_5t_GCCTTCCCC_14
				2	0	CAP63_1000_002wpi_C3C5_5t_AAAACGGGG_12		6	0	CAP88_2010_006wpi_C2C3_5t_ACACACGTG_329		2	0	CAP210_1000_002wpi_C1C2_5t_TACAGCTAC_64		6	0	CAP239_2010_006wpi_C1C2_5t_AAGCACCTT_29		19	0.243309	CAP239_3080_019wpi_C2C3_5t_CAAAGCTCATTCAT_379		19	1.84049	CAP239_3080_018wpi_C3C5_5t_AACCCCCAT_14
				2	0.208333	CAP63_1000_002wpi_C3C5_5t_AGCCCCGTG_12		6	0	CAP88_2010_006wpi_C2C3_5t_ACACAACGC_329		2	0	CAP210_1000_002wpi_C1C2_5t_CTCTCCCCC_64		6	0	CAP239_2010_006wpi_C1C2_5t_GCCTCTAAT_29		19	0.243309	CAP239_3080_019wpi_C2C3_5t_CCAGGCAGATCCAG_377		19	1.84049	CAP239_3080_018wpi_C3C5_5t_TCGCCCCCC_13
				2	0	CAP63_1000_002wpi_C3C5_5t_ACATGAGAG_12		6	0	CAP88_2010_006wpi_C2C3_5t_ACATGCTGC_328		2	0	CAP210_1000_002wpi_C1C2_5t_ACCGCACCG_64		6	0	CAP239_2010_006wpi_C1C2_5t_AACTCCCCT_29		19	0.243309	CAP239_3080_019wpi_C2C3_5t_ACCAAGCATATGGC_376		19	1.84049	CAP239_3080_018wpi_C3C5_5t_GGACACAGG_13
				2	0	CAP63_1000_002wpi_C3C5_5t_TTAGCTCAG_12		6	0	CAP88_2010_006wpi_C2C3_5t_ACATCGTCC_328		2	0	CAP210_1000_002wpi_C1C2_5t_ATCAGCTGG_64		6	0	CAP239_2010_006wpi_C1C2_5t_AGTAGACTT_29		19	0.243309	CAP239_3080_019wpi_C2C3_5t_TCACCCGGCTCCAC_376		19	1.84049	CAP239_3080_018wpi_C3C5_5t_CTGAAACTA_13
				2	0	CAP63_1000_002wpi_C3C5_5t_TAAGAGTGG_12		6	0	CAP88_2010_006wpi_C2C3_5t_ACAGACCAC_327		2	0	CAP210_1000_002wpi_C1C2_5t_CCTGATCCA_64		6	0	CAP239_2010_006wpi_C1C2_5t_CACCAACTC_29		19	0.243309	CAP239_3080_019wpi_C2C3_5t_TCCCCAGCATCATT_376		19	1.84049	CAP239_3080_018wpi_C3C5_5t_CATTTGGAA_12
				2	0	CAP63_1000_002wpi_C3C5_5t_TTAGTGAAT_12		6	0	CAP88_2010_006wpi_C2C3_5t_ACACACGAG_325		2	0	CAP210_1000_002wpi_C1C2_5t_ACTCTTAAT_64		6	0	CAP239_2010_006wpi_C1C2_5t_AGTCAGCGT_29		19	0.243309	CAP239_3080_019wpi_C2C3_5t_GATAAATCTCGTCT_376		19	1.84049	CAP239_3080_018wpi_C3C5_5t_CTAATACTT_12
				2	0.208333	CAP63_1000_002wpi_C3C5_5t_TACACCAAC_12		6	0	CAP88_2010_006wpi_C2C3_5t_ACATGCTAT_325		2	0	CAP210_1000_002wpi_C1C2_5t_ACACACGGC_64		6	0	CAP239_2010_006wpi_C1C2_5t_TCAGACCAT_29		19	0.243309	CAP239_3080_019wpi_C2C3_5t_ACTGACCCGCTACA_375		19	1.84049	CAP239_3080_018wpi_C3C5_5t_TTGTATATT_12
				2	0	CAP63_1000_002wpi_C3C5_5t_ATCCGAAAT_12		6	0	CAP88_2010_006wpi_C2C3_5t_ACAGCAACA_323		2	0	CAP210_1000_002wpi_C1C2_5t_TCCATACCC_64		6	0	CAP239_2010_006wpi_C1C2_5t_TCGCCTGCC_29		19	0.243309	CAP239_3080_019wpi_C2C3_5t_ACTCATCAACTTCA_374		19	1.84049	CAP239_3080_018wpi_C3C5_5t_TCACAGCCC_11
				2	0	CAP63_1000_002wpi_C3C5_5t_GAGTATTTG_12		6	0	CAP88_2010_006wpi_C2C3_5t_ACACCAGCC_323		2	0	CAP210_1000_002wpi_C1C2_5t_CTACGAACG_64		6	0	CAP239_2010_006wpi_C1C2_5t_AAAGCCTTC_29		19	0.243309	CAP239_3080_019wpi_C2C3_5t_CCCTCATACACTAC_374		19	1.84049	CAP239_3080_018wpi_C3C5_5t_TAATAGTTA_10
				2	0.208333	CAP63_1000_002wpi_C3C5_5t_TCTATGTTC_12		6	0	CAP88_2010_006wpi_C2C3_5t_ACACAGCCA_322		2	0	CAP210_1000_002wpi_C1C2_5t_TCCCTACCA_64		6	0	CAP239_2010_006wpi_C1C2_5t_CTTCCCGTT_29		19	0.243309	CAP239_3080_019wpi_C2C3_5t_TGCCATTAATCACA_374		19	1.84049	CAP239_3080_018wpi_C3C5_5t_AGGGCTCTG_10
				2	0	CAP63_1000_002wpi_C3C5_5t_CTATTAGTA_12		6	0	CAP88_2010_006wpi_C2C3_5t_ACATAACCG_322		2	0	CAP210_1000_002wpi_C1C2_5t_CCGGGTTCC_64		6	0	CAP239_2010_006wpi_C1C2_5t_ACTTTTCAT_29		19	0.243309	CAP239_3080_019wpi_C2C3_5t_CGTCTACAGAGTTT_373		19	1.84049	CAP239_3080_018wpi_C3C5_5t_ATCAGGTTT_10
				2	0	CAP63_1000_002wpi_C3C5_5t_AACTTACCT_12		6	0	CAP88_2010_006wpi_C2C3_5t_ACAGAGTAG_321		2	0	CAP210_1000_002wpi_C1C2_5t_ACTGTGACA_64		6	0	CAP239_2010_006wpi_C1C2_5t_TATAACACA_29		19	0.243309	CAP239_3080_019wpi_C2C3_5t_TCAACGTTGCTCCC_373		19	1.84049	CAP239_3080_018wpi_C3C5_5t_ACCCTCAAT_10
				2	0	CAP63_1000_002wpi_C3C5_5t_AAGAAGCAG_12		6	0.245098	CAP88_2010_006wpi_C2C3_5t_ACACCTCTC_321		2	0	CAP210_1000_002wpi_C1C2_5t_CCACCTCCG_64		6	0	CAP239_2010_006wpi_C1C2_5t_ACAAGTGTA_29		19	0.243309	CAP239_3080_019wpi_C2C3_5t_ATGATCACTCCATC_372		19	1.84049	CAP239_3080_018wpi_C3C5_5t_TCCATCCCA_10
				2	0	CAP63_1000_002wpi_C3C5_5t_CCAACCAAC_12		6	0	CAP88_2010_006wpi_C2C3_5t_ACACTGATT_321		2	0	CAP210_1000_002wpi_C1C2_5t_AACCCCACA_64		6	0	CAP239_2010_006wpi_C1C2_5t_CCGTTCTAA_29		19	0.243309	CAP239_3080_019wpi_C2C3_5t_TAGGCTTCATTCAT_372		19	1.84049	CAP239_3080_018wpi_C3C5_5t_GGGGCTGAA_10
				2	0	CAP63_1000_002wpi_C3C5_5t_ACCCCCCGG_12		6	0	CAP88_2010_006wpi_C2C3_5t_ACACCAGCA_320		2	0	CAP210_1000_002wpi_C1C2_5t_GCCCTCCCC_64		6	0	CAP239_2010_006wpi_C1C2_5t_ATCCCACGC_29		19	0.243309	CAP239_3080_019wpi_C2C3_5t_CACTGTTCGAGCTC_372		19	1.84049	CAP239_3080_018wpi_C3C5_5t_TATGTCCTC_10
				2	0	CAP63_1000_002wpi_C3C5_5t_CCATGATGG_12		6	0	CAP88_2010_006wpi_C2C3_5t_ACAACTACA_319		2	0	CAP210_1000_002wpi_C1C2_5t_TCCCTCGCT_64		6	0	CAP239_2010_006wpi_C1C2_5t_TTGACCGTT_29		19	0.243309	CAP239_3080_019wpi_C2C3_5t_TACGACCCCCCATT_372		19	1.84049	CAP239_3080_018wpi_C3C5_5t_TCCCATTTC_9
				2	0	CAP63_1000_002wpi_C3C5_5t_TTTTCCTGA_12		6	0	CAP88_2010_006wpi_C2C3_5t_ACACACACC_319		2	0	CAP210_1000_002wpi_C1C2_5t_AGCTTTCCC_64		6	0	CAP239_2010_006wpi_C1C2_5t_ACAAACTTC_29		19	0.243309	CAP239_3080_019wpi_C2C3_5t_CACTTTGCCACACT_372		19	1.84049	CAP239_3080_018wpi_C3C5_5t_AGACGATAC_9
				2	0.208333	CAP63_1000_002wpi_C3C5_5t_CTGTTTTGT_12		6	0	CAP88_2010_006wpi_C2C3_5t_ACATGCCCC_319		2	0	CAP210_1000_002wpi_C1C2_5t_CAGACTATA_64		6	0	CAP239_2010_006wpi_C1C2_5t_CACTACACG_29		19	0.243309	CAP239_3080_019wpi_C2C3_5t_GTCCACATTTCCGC_372		19	1.84049	CAP239_3080_018wpi_C3C5_5t_GAATAGGAC_9
				2	0.208333	CAP63_1000_002wpi_C3C5_5t_GAAGGTTAG_12		6	0	CAP88_2010_006wpi_C2C3_5t_ACAGATAGC_319		2	0	CAP210_1000_002wpi_C1C2_5t_GCCCAACAA_64		6	0	CAP239_2010_006wpi_C1C2_5t_TTTGCGCAC_29		19	0.243309	CAP239_3080_019wpi_C2C3_5t_ACACAACCTCGCGA_371		19	1.84049	CAP239_3080_018wpi_C3C5_5t_GGACGCTGG_8
				2	0	CAP63_1000_002wpi_C3C5_5t_CTTTTACCT_12		6	0	CAP88_2010_006wpi_C2C3_5t_ACAACAAGC_319		2	0	CAP210_1000_002wpi_C1C2_5t_GGAGACTAC_64		6	0	CAP239_2010_006wpi_C1C2_5t_CCGCTGCTG_29		19	0.243309	CAP239_3080_019wpi_C2C3_5t_TCAATGGTCTAGTC_371		19	1.84049	CAP239_3080_018wpi_C3C5_5t_GCAGGTTGC_8
				2	0.208333	CAP63_1000_002wpi_C3C5_5t_GCCTAACCC_12		6	0	CAP88_2010_006wpi_C2C3_5t_ACACCCACC_318		2	0	CAP210_1000_002wpi_C1C2_5t_ACTCCCAAC_64		6	0	CAP239_2010_006wpi_C1C2_5t_ACTGAACCA_29		19	0.243309	CAP239_3080_019wpi_C2C3_5t_TATATCCTGTTTGA_371		19	1.84049	CAP239_3080_018wpi_C3C5_5t_TCTAACGCG_8
				2	0	CAP63_1000_002wpi_C3C5_5t_AAGTCCAAG_12		6	0	CAP88_2010_006wpi_C2C3_5t_ACACTCCGG_317		2	0	CAP210_1000_002wpi_C1C2_5t_CATATCATA_64		6	0	CAP239_2010_006wpi_C1C2_5t_CAGGATTAG_29		19	0.243309	CAP239_3080_019wpi_C2C3_5t_CTGCCCCTTACCCC_371		19	1.84049	CAP239_3080_018wpi_C3C5_5t_GAGTTCTGT_8
				2	0	CAP63_1000_002wpi_C3C5_5t_AAGGTTCCG_12		6	0	CAP88_2010_006wpi_C2C3_5t_ACAAGCAAA_317		2	0	CAP210_1000_002wpi_C1C2_5t_ACCATAGCC_64		6	0	CAP239_2010_006wpi_C1C2_5t_TAGCATCCA_29		19	0.243309	CAP239_3080_019wpi_C2C3_5t_CCGATACGAAGCTC_370		19	1.84049	CAP239_3080_018wpi_C3C5_5t_TACGAGTAA_7
				2	0	CAP63_1000_002wpi_C3C5_5t_AGCAGGTCC_12		6	0	CAP88_2010_006wpi_C2C3_5t_ACAGCGCAC_317		2	0	CAP210_1000_002wpi_C1C2_5t_GGAAGCGCG_64		6	0	CAP239_2010_006wpi_C1C2_5t_TTTACCCTA_29		19	0.243309	CAP239_3080_019wpi_C2C3_5t_CTTCCCCTTAGTCA_370		19	1.84049	CAP239_3080_018wpi_C3C5_5t_GCCATACCA_7
				2	0	CAP63_1000_002wpi_C3C5_5t_ATTTCACCG_12		6	0	CAP88_2010_006wpi_C2C3_5t_ACACCAAGA_317		2	0	CAP210_1000_002wpi_C1C2_5t_TGATATACC_64		6	0	CAP239_2010_006wpi_C1C2_5t_CACATGCCA_29		19	0.243309	CAP239_3080_019wpi_C2C3_5t_TAGGAGAACTGCCG_370		19	1.84049	CAP239_3080_018wpi_C3C5_5t_CCGTAAATG_6
				2	0	CAP63_1000_002wpi_C3C5_5t_TCGGCTCCG_12		6	0	CAP88_2010_006wpi_C2C3_5t_ACACACGCC_316		2	0	CAP210_1000_002wpi_C1C2_5t_TAAATTATG_64		6	0	CAP239_2010_006wpi_C1C2_5t_TGGTTATTA_29		19	0.243309	CAP239_3080_019wpi_C2C3_5t_AGCGAGGCACCCTT_370		19	1.84049	CAP239_3080_018wpi_C3C5_5t_GTTTAGTAA_5
				2	0	CAP63_1000_002wpi_C3C5_5t_AACTAGATG_12		6	0	CAP88_2010_006wpi_C2C3_5t_ACACCCAAA_315		2	0	CAP210_1000_002wpi_C1C2_5t_TTATATTGC_64		6	0	CAP239_2010_006wpi_C1C2_5t_CGCCTTTCC_29		19	0.243309	CAP239_3080_019wpi_C2C3_5t_GTCGAGCTTCCCCT_369		19	1.84049	CAP239_3080_018wpi_C3C5_5t_AGCCCCGAG_5
				2	0	CAP63_1000_002wpi_C3C5_5t_AAGCTCACA_12		6	0	CAP88_2010_006wpi_C2C3_5t_ACAGATCCA_315		2	0	CAP210_1000_002wpi_C1C2_5t_CGACCCCGT_64		6	0	CAP239_2010_006wpi_C1C2_5t_CCGCCGCGC_29		19	0.243309	CAP239_3080_019wpi_C2C3_5t_CATGTCGTACGGCC_369		19	1.84049	CAP239_3080_018wpi_C3C5_5t_GCCATGAGT_4
				2	0.208333	CAP63_1000_002wpi_C3C5_5t_CTATTCTCC_12		6	0	CAP88_2010_006wpi_C2C3_5t_ACAATCATA_315		2	0	CAP210_1000_002wpi_C1C2_5t_AAACATCGA_64		6	0	CAP239_2010_006wpi_C1C2_5t_CATGCCCCA_29		19	0.243309	CAP239_3080_019wpi_C2C3_5t_CGCACGGGATTTTA_369		19	1.84049	CAP239_3080_018wpi_C3C5_5t_TGATCACGC_4
				2	0	CAP63_1000_002wpi_C3C5_5t_GGGATTCCA_12		6	0	CAP88_2010_006wpi_C2C3_5t_ACACACCCT_314		2	0	CAP210_1000_002wpi_C1C2_5t_GACGTATCG_63		6	0	CAP239_2010_006wpi_C1C2_5t_ATGACTCTA_29		19	0.243309	CAP239_3080_019wpi_C2C3_5t_ACTATACTCGCCGA_369		19	1.84049	CAP239_3080_018wpi_C3C5_5t_AACGCTGGA_3
				2	0	CAP63_1000_002wpi_C3C5_5t_TGAGATATG_12		6	0	CAP88_2010_006wpi_C2C3_5t_ACACCCCCT_314		2	0	CAP210_1000_002wpi_C1C2_5t_AACTCGTTA_63		6	0	CAP239_2010_006wpi_C1C2_5t_TAGTCTGAC_29		19	0.243309	CAP239_3080_019wpi_C2C3_5t_TGATGCTATCACTG_369		19	1.63599	CAP239_3080_018wpi_C3C5_5t_AGACTCTCT_64
				2	0	CAP63_1000_002wpi_C3C5_5t_ATATTCGGT_12		6	0	CAP88_2010_006wpi_C2C3_5t_ACAACCGGC_312		2	0	CAP210_1000_002wpi_C1C2_5t_CAGCCCCCT_63		6	0	CAP239_2010_006wpi_C1C2_5t_CCAATAAAA_29		19	0.243309	CAP239_3080_019wpi_C2C3_5t_CCTTAGCCTAACAA_369		19	1.63599	CAP239_3080_018wpi_C3C5_5t_TGGTTATAC_34
				2	0	CAP63_1000_002wpi_C3C5_5t_TCGAGCATG_12		6	0	CAP88_2010_006wpi_C2C3_5t_ACAAGGACA_310		2	0	CAP210_1000_002wpi_C1C2_5t_TCATAGATA_63		6	0	CAP239_2010_006wpi_C1C2_5t_CATGCCCCC_29		19	0.243309	CAP239_3080_019wpi_C2C3_5t_TCGTTAGGGGCACC_369		22	1.63599	CAP239_3090_022wpi_C3C5_5t_ACCAACTAT_39
				2	0	CAP63_1000_002wpi_C3C5_5t_CATACAATT_12		6	0	CAP88_2010_006wpi_C2C3_5t_ACACCCCCA_306		2	0	CAP210_1000_002wpi_C1C2_5t_CTCATTTCG_63		6	0	CAP239_2010_006wpi_C1C2_5t_GCCCGGCCC_29		19	0.243309	CAP239_3080_019wpi_C2C3_5t_CTCCCAAATCCCCT_368		6	1.43149	CAP239_2010_006wpi_C3C5_5t_GGAAGGGGT_19
				2	0	CAP63_1000_002wpi_C3C5_5t_GGGGGCCAG_12		6	0	CAP88_2010_006wpi_C2C3_5t_ACATGAGGA_306		2	0	CAP210_1000_002wpi_C1C2_5t_CCCCACCCC_63		6	0	CAP239_2010_006wpi_C1C2_5t_ATTGAAACT_29		19	0.243309	CAP239_3080_019wpi_C2C3_5t_CACCCCCTCTCAGT_368		19	1.43149	CAP239_3080_018wpi_C3C5_5t_CGAGACGTC_77
				2	0	CAP63_1000_002wpi_C3C5_5t_ACCTGGCTG_12		6	0	CAP88_2010_006wpi_C2C3_5t_ACACTGCAT_305		2	0	CAP210_1000_002wpi_C1C2_5t_CGTACGTCA_63		6	0	CAP239_2010_006wpi_C1C2_5t_TAGCCCGCC_29		19	0.243309	CAP239_3080_019wpi_C2C3_5t_CCTCCATTTAGGAG_368		19	1.43149	CAP239_3080_018wpi_C3C5_5t_TACTAGCCT_73
				2	0	CAP63_1000_002wpi_C3C5_5t_CCACGCCGG_12		6	0	CAP88_2010_006wpi_C2C3_5t_ACACACTCC_305		2	0	CAP210_1000_002wpi_C1C2_5t_GCCCCCCCA_63		6	0	CAP239_2010_006wpi_C1C2_5t_TAGCCTCAA_29		19	0.243309	CAP239_3080_019wpi_C2C3_5t_ATCCTAACCACACC_368		19	1.43149	CAP239_3080_018wpi_C3C5_5t_TTCTAGCAG_34
				2	0	CAP63_1000_002wpi_C3C5_5t_GAGTTGGCA_12		6	0	CAP88_2010_006wpi_C2C3_5t_ACATTCCTC_305		2	0	CAP210_1000_002wpi_C1C2_5t_TTATAATGC_63		6	0	CAP239_2010_006wpi_C1C2_5t_ATCTTGTTC_29		19	0.243309	CAP239_3080_019wpi_C2C3_5t_GCAGAATCGTGAGA_368		22	1.43149	CAP239_3090_022wpi_C3C5_5t_AGCCGTACA_30
				2	0	CAP63_1000_002wpi_C3C5_5t_CTACACTTG_12		6	0	CAP88_2010_006wpi_C2C3_5t_ACACGCGCC_304		2	0	CAP210_1000_002wpi_C1C2_5t_CCTCCCGCA_63		6	0	CAP239_2010_006wpi_C1C2_5t_ACTTATAAG_29		19	0.243309	CAP239_3080_019wpi_C2C3_5t_TCCTCCTACCCTTC_367		8	1.22699	CAP239_2030_008wpi_C3C5_5t_GCGGCTGGC_50
				2	0	CAP63_1000_002wpi_C3C5_5t_GGCCGGCCC_12		6	0	CAP88_2010_006wpi_C2C3_5t_ACACTTCAT_303		2	0	CAP210_1000_002wpi_C1C2_5t_TGTACTAAA_63		6	0	CAP239_2010_006wpi_C1C2_5t_GGCGAACAC_29		19	0.243309	CAP239_3080_019wpi_C2C3_5t_CCCTCCCCACCCGC_367		13	1.22699	CAP239_2060_013wpi_C3C5_5t_GAGTTTGAC_82
				2	0	CAP63_1000_002wpi_C3C5_5t_CTATTAATT_12		6	0	CAP88_2010_006wpi_C2C3_5t_ACAAGTACA_303		2	0	CAP210_1000_002wpi_C1C2_5t_GGAAGTTTG_63		6	0	CAP239_2010_006wpi_C1C2_5t_CAAGTAGTT_29		19	0.243309	CAP239_3080_019wpi_C2C3_5t_TGATCCCACCATCT_367		13	1.22699	CAP239_2060_013wpi_C3C5_5t_CCTTGTTCT_41
				2	0	CAP63_1000_002wpi_C3C5_5t_ACTTTTTAC_12		6	0	CAP88_2010_006wpi_C2C3_5t_ACACACCCC_303		2	0	CAP210_1000_002wpi_C1C2_5t_CCCCACTAA_63		6	0	CAP239_2010_006wpi_C1C2_5t_TTAAACGAC_29		19	0.243309	CAP239_3080_019wpi_C2C3_5t_TCAAGTCAGGGCTC_367		22	1.02249	CAP239_3090_022wpi_C3C5_5t_CTGTCGTCG_46
				2	0	CAP63_1000_002wpi_C3C5_5t_AGGATCTCT_12		6	0	CAP88_2010_006wpi_C2C3_5t_ACATTACGG_303		2	0	CAP210_1000_002wpi_C1C2_5t_AATCTACAG_63		6	0	CAP239_2010_006wpi_C1C2_5t_TGCCATCTG_29		19	0.243309	CAP239_3080_019wpi_C2C3_5t_TCTCCTCCACTTTC_367		6	0.817996	CAP239_2010_006wpi_C3C5_5t_AGGCTTGAT_17
				2	0	CAP63_1000_002wpi_C3C5_5t_CAGGCTCTC_12		6	0	CAP88_2010_006wpi_C2C3_5t_ACACCCCAC_300		2	0	CAP210_1000_002wpi_C1C2_5t_ATCGGACGA_63		6	0	CAP239_2010_006wpi_C1C2_5t_AAAAAACAA_29		19	0.243309	CAP239_3080_019wpi_C2C3_5t_TTTTCCTCGTCTGC_367		6	0.817996	CAP239_2010_006wpi_C3C5_5t_TGGAAGCAC_12
				2	0	CAP63_1000_002wpi_C3C5_5t_GATATCGCC_12		6	0	CAP88_2010_006wpi_C2C3_5t_ACACCGGTA_300		2	0	CAP210_1000_002wpi_C1C2_5t_CTTTCTTCC_63		6	0	CAP239_2010_006wpi_C1C2_5t_GATTAAATC_29		19	0.243309	CAP239_3080_019wpi_C2C3_5t_TCGCGAGCACCAAA_366		19	0.817996	CAP239_3080_018wpi_C3C5_5t_GCTTATTTT_79
				2	0	CAP63_1000_002wpi_C3C5_5t_CAGCAAAAA_12		6	0	CAP88_2010_006wpi_C2C3_5t_ACACTCTTG_298		2	0	CAP210_1000_002wpi_C1C2_5t_CGACGTGAC_63		6	0	CAP239_2010_006wpi_C1C2_5t_GCACCCCCA_29		19	0.243309	CAP239_3080_019wpi_C2C3_5t_CCCTTGTAACAAAC_366		19	0.817996	CAP239_3080_018wpi_C3C5_5t_ACGGACGAC_67
				2	0	CAP63_1000_002wpi_C3C5_5t_TACGGATAA_12		6	0	CAP88_2010_006wpi_C2C3_5t_ACAGTACCA_298		2	0	CAP210_1000_002wpi_C1C2_5t_AAATCCTCA_63		6	0	CAP239_2010_006wpi_C1C2_5t_CGGACTGAG_29		19	0.243309	CAP239_3080_019wpi_C2C3_5t_CCAGCACGACAACA_366		19	0.817996	CAP239_3080_018wpi_C3C5_5t_TTCCTAAGG_64
				2	0	CAP63_1000_002wpi_C3C5_5t_GTGCTGACC_12		6	0	CAP88_2010_006wpi_C2C3_5t_ACACACCAA_296		2	0	CAP210_1000_002wpi_C1C2_5t_GCCACGGCG_63		6	0	CAP239_2010_006wpi_C1C2_5t_AATTTCTTT_29		19	0.243309	CAP239_3080_019wpi_C2C3_5t_GGCTTCCCCTAGTA_366		19	0.817996	CAP239_3080_018wpi_C3C5_5t_GTTGAAAAA_64
				2	0	CAP63_1000_002wpi_C3C5_5t_AGAAGCCAA_12		6	0	CAP88_2010_006wpi_C2C3_5t_ACACTTCCT_296		2	0	CAP210_1000_002wpi_C1C2_5t_CATTCATGC_63		6	0	CAP239_2010_006wpi_C1C2_5t_TCTCCTATC_29		19	0.243309	CAP239_3080_019wpi_C2C3_5t_CAACGCACGATGGC_366		19	0.817996	CAP239_3080_018wpi_C3C5_5t_CAGTAAATT_54
				2	0	CAP63_1000_002wpi_C3C5_5t_TCAAAAAAG_12		6	0	CAP88_2010_006wpi_C2C3_5t_ACAAACCAA_295		2	0	CAP210_1000_002wpi_C1C2_5t_CAACCGATT_63		6	0	CAP239_2010_006wpi_C1C2_5t_AAGTAGGAA_29		19	0.243309	CAP239_3080_019wpi_C2C3_5t_TGCTGCCCCCCCTA_366		19	0.817996	CAP239_3080_018wpi_C3C5_5t_AGTCCCTGT_34
				2	0	CAP63_1000_002wpi_C3C5_5t_AGCTCACCC_12		6	0	CAP88_2010_006wpi_C2C3_5t_ACAGGGCCC_292		2	0	CAP210_1000_002wpi_C1C2_5t_CGGAACGGC_63		6	0	CAP239_2010_006wpi_C1C2_5t_GCAAGCGCC_29		19	0.243309	CAP239_3080_019wpi_C2C3_5t_ATCTGCTGCACGGT_365		19	0.817996	CAP239_3080_018wpi_C3C5_5t_ATTAAGTGC_23
				2	0	CAP63_1000_002wpi_C3C5_5t_TAGTAAACA_12		6	0	CAP88_2010_006wpi_C2C3_5t_ACACCTCCG_292		2	0	CAP210_1000_002wpi_C1C2_5t_TATGTTGGA_63		6	0	CAP239_2010_006wpi_C1C2_5t_GAAGCACCC_29		19	0.243309	CAP239_3080_019wpi_C2C3_5t_CCCCCCCTTCGTTC_365		19	0.817996	CAP239_3080_018wpi_C3C5_5t_TGTCTAAGA_18
				2	0	CAP63_1000_002wpi_C3C5_5t_GGTAAGGAT_12		6	0	CAP88_2010_006wpi_C2C3_5t_ACACCCGGC_292		2	0	CAP210_1000_002wpi_C1C2_5t_CCTCCCCTT_62		6	0	CAP239_2010_006wpi_C1C2_5t_GGGTTCGCA_29		19	0.243309	CAP239_3080_019wpi_C2C3_5t_CCCCATGATTTCGT_365		19	0.817996	CAP239_3080_018wpi_C3C5_5t_CCTGGAGAC_6
				2	0.208333	CAP63_1000_002wpi_C3C5_5t_TACATAAAC_12		6	0	CAP88_2010_006wpi_C2C3_5t_ACACGCCCC_291		2	0	CAP210_1000_002wpi_C1C2_5t_TAAAAGGCA_62		6	0	CAP239_2010_006wpi_C1C2_5t_TAAGGTTAC_29		19	0.243309	CAP239_3080_019wpi_C2C3_5t_CTACAGCGCGACTG_365		22	0.817996	CAP239_3090_022wpi_C3C5_5t_CCTATTCAC_58
				2	0	CAP63_1000_002wpi_C3C5_5t_GTATCGTGT_12		6	0	CAP88_2010_006wpi_C2C3_5t_ACACAATTA_291		2	0	CAP210_1000_002wpi_C1C2_5t_AACTGCCTG_62		6	0	CAP239_2010_006wpi_C1C2_5t_GAGGGAACA_29		19	0.243309	CAP239_3080_019wpi_C2C3_5t_ACTGCGGCATATCC_364		22	0.817996	CAP239_3090_022wpi_C3C5_5t_ATACGACGG_50
				2	0	CAP63_1000_002wpi_C3C5_5t_GGATCTCGA_12		6	0.245098	CAP88_2010_006wpi_C2C3_5t_ACAAGTGCT_291		2	0	CAP210_1000_002wpi_C1C2_5t_ACCCCCACC_62		6	0	CAP239_2010_006wpi_C1C2_5t_AGCTCGTAT_29		19	0.243309	CAP239_3080_019wpi_C2C3_5t_CCTCACTACCCCTC_364		22	0.817996	CAP239_3090_022wpi_C3C5_5t_GATTACTAA_48
				2	0	CAP63_1000_002wpi_C3C5_5t_GATAGCTTT_12		6	0	CAP88_2010_006wpi_C2C3_5t_ACAGGGAGT_290		2	0	CAP210_1000_002wpi_C1C2_5t_GCTCGTCAG_62		6	0	CAP239_2010_006wpi_C1C2_5t_ACAGAAACT_29		19	0.243309	CAP239_3080_019wpi_C2C3_5t_AAGGCCTACTTATT_364		22	0.817996	CAP239_3090_022wpi_C3C5_5t_AAACCCCAG_47
				2	0	CAP63_1000_002wpi_C3C5_5t_GTGACGGCC_12		6	0	CAP88_2010_006wpi_C2C3_5t_ACAACACAC_289		2	0	CAP210_1000_002wpi_C1C2_5t_AAGAGAACC_62		6	0	CAP239_2010_006wpi_C1C2_5t_CAAGCCTCC_29		19	0.243309	CAP239_3080_019wpi_C2C3_5t_AACCCACCCCCTCC_364		22	0.817996	CAP239_3090_022wpi_C3C5_5t_CAAAAACTG_44
				2	0	CAP63_1000_002wpi_C3C5_5t_AAATACACG_12		6	0	CAP88_2010_006wpi_C2C3_5t_ACAGAAAAA_289		2	0	CAP210_1000_002wpi_C1C2_5t_CAGGAAACG_62		6	0	CAP239_2010_006wpi_C1C2_5t_ATGCCATCA_29		19	0.243309	CAP239_3080_019wpi_C2C3_5t_CGTCCCGTCCGCGA_363		22	0.817996	CAP239_3090_022wpi_C3C5_5t_CTAAGGTGA_39
				2	0	CAP63_1000_002wpi_C3C5_5t_GGCTGAGTT_12		6	0	CAP88_2010_006wpi_C2C3_5t_ACATAGTTC_289		2	0	CAP210_1000_002wpi_C1C2_5t_CGCAACTTC_62		6	0	CAP239_2010_006wpi_C1C2_5t_ATAGCTCGG_29		19	0.243309	CAP239_3080_019wpi_C2C3_5t_GCTGCCGCCCACGA_363		22	0.817996	CAP239_3090_022wpi_C3C5_5t_GCCCTAGGC_39
				2	0	CAP63_1000_002wpi_C3C5_5t_ACTCTGGCC_12		6	0	CAP88_2010_006wpi_C2C3_5t_ACACAGCTG_288		2	0	CAP210_1000_002wpi_C1C2_5t_TGCCACTCT_62		6	0	CAP239_2010_006wpi_C1C2_5t_TAAGTTGTA_29		19	0.243309	CAP239_3080_019wpi_C2C3_5t_CTCAGTCACGGTGG_363		22	0.817996	CAP239_3090_022wpi_C3C5_5t_GGAGTTGGA_37
				2	0	CAP63_1000_002wpi_C3C5_5t_GCCGAGCAG_12		6	0	CAP88_2010_006wpi_C2C3_5t_ACAGCGCCC_288		2	0	CAP210_1000_002wpi_C1C2_5t_AAGCGCCCT_62		6	0	CAP239_2010_006wpi_C1C2_5t_CCAGGCATC_28		19	0.243309	CAP239_3080_019wpi_C2C3_5t_TCCTCGCTAACTAT_363		22	0.817996	CAP239_3090_022wpi_C3C5_5t_GCGTATGCC_37
				2	0	CAP63_1000_002wpi_C3C5_5t_TTTCCACCG_12		6	0.245098	CAP88_2010_006wpi_C2C3_5t_ACATTAGCT_288		2	0	CAP210_1000_002wpi_C1C2_5t_TTACCACAC_62		6	0	CAP239_2010_006wpi_C1C2_5t_AAAGTCCTT_28		19	0.243309	CAP239_3080_019wpi_C2C3_5t_CTCCCACGCAGCCG_363		22	0.817996	CAP239_3090_022wpi_C3C5_5t_ATGCCCGAA_37
				2	0	CAP63_1000_002wpi_C3C5_5t_CATTTGAAC_12		6	0	CAP88_2010_006wpi_C2C3_5t_ACAATGCCC_287		2	0	CAP210_1000_002wpi_C1C2_5t_GAATGATGG_62		6	0	CAP239_2010_006wpi_C1C2_5t_AGGGATTTA_28		19	0.243309	CAP239_3080_019wpi_C2C3_5t_ACCACTCCCACCTC_362		22	0.817996	CAP239_3090_022wpi_C3C5_5t_ATCTTGTTT_37
				2	0	CAP63_1000_002wpi_C3C5_5t_ACCGATTCG_12		6	0	CAP88_2010_006wpi_C2C3_5t_ACACGACCA_286		2	0	CAP210_1000_002wpi_C1C2_5t_TTACGTGTT_62		6	0	CAP239_2010_006wpi_C1C2_5t_AGCGATCGT_28		19	0.243309	CAP239_3080_019wpi_C2C3_5t_CCGCCAGATGCACT_362		22	0.817996	CAP239_3090_022wpi_C3C5_5t_GTCTTACTA_36
				2	0	CAP63_1000_002wpi_C3C5_5t_TATCCCATT_12		6	0	CAP88_2010_006wpi_C2C3_5t_ACAACGCTC_285		2	0	CAP210_1000_002wpi_C1C2_5t_CGACTAGCC_62		6	0	CAP239_2010_006wpi_C1C2_5t_GGACTAACG_28		19	0.243309	CAP239_3080_019wpi_C2C3_5t_GCAGACAAGAAAGC_362		22	0.817996	CAP239_3090_022wpi_C3C5_5t_AGTGTTTCC_34
				2	0	CAP63_1000_002wpi_C3C5_5t_GGTTGACGG_12		6	0	CAP88_2010_006wpi_C2C3_5t_ACATGTACC_284		2	0	CAP210_1000_002wpi_C1C2_5t_TTTACCCAA_62		6	0	CAP239_2010_006wpi_C1C2_5t_TTGGCAAAG_28		19	0.243309	CAP239_3080_019wpi_C2C3_5t_AGCCCGACTACACC_361		22	0.817996	CAP239_3090_022wpi_C3C5_5t_CCCGAAAGA_26
				2	0	CAP63_1000_002wpi_C3C5_5t_GGCAGATGG_12		6	0	CAP88_2010_006wpi_C2C3_5t_ACATCCCAC_283		2	0	CAP210_1000_002wpi_C1C2_5t_AACGACTTA_62		6	0	CAP239_2010_006wpi_C1C2_5t_TGATCCACG_28		19	0.243309	CAP239_3080_019wpi_C2C3_5t_GCTTGACACCACTT_361		22	0.817996	CAP239_3090_022wpi_C3C5_5t_GCGTATCGA_23
				2	0	CAP63_1000_002wpi_C3C5_5t_CGACCATAG_12		6	0	CAP88_2010_006wpi_C2C3_5t_ACATTAAGT_283		2	0	CAP210_1000_002wpi_C1C2_5t_TAAGCTAGA_62		6	0	CAP239_2010_006wpi_C1C2_5t_TGGTCCCCA_28		19	0.243309	CAP239_3080_019wpi_C2C3_5t_CCTCCTGTGAGTCC_361		22	0.817996	CAP239_3090_022wpi_C3C5_5t_ACCTCCACG_18
				2	0	CAP63_1000_002wpi_C3C5_5t_GCACGAATG_12		6	0	CAP88_2010_006wpi_C2C3_5t_ACATCCCAT_282		2	0	CAP210_1000_002wpi_C1C2_5t_CCGATTCCA_61		6	0	CAP239_2010_006wpi_C1C2_5t_ATCCAGTGA_28		19	0.243309	CAP239_3080_019wpi_C2C3_5t_CCGCGGGCCCTCAG_360		22	0.817996	CAP239_3090_022wpi_C3C5_5t_TGCTACCTA_10
				2	0	CAP63_1000_002wpi_C3C5_5t_TATACTGAT_12		6	0	CAP88_2010_006wpi_C2C3_5t_ACACATAAT_282		2	0	CAP210_1000_002wpi_C1C2_5t_AGTGGTTTG_61		6	0	CAP239_2010_006wpi_C1C2_5t_GAACAAAAC_28		19	0.243309	CAP239_3080_019wpi_C2C3_5t_CCCTCCCTGCTCAC_360		22	0.817996	CAP239_3090_022wpi_C3C5_5t_CTGAACTTA_9
				2	0	CAP63_1000_002wpi_C3C5_5t_TGCCCCGCG_12		6	0	CAP88_2010_006wpi_C2C3_5t_ACACTGCGG_282		2	0	CAP210_1000_002wpi_C1C2_5t_TAGCTTAGA_61		6	0	CAP239_2010_006wpi_C1C2_5t_TTGTTGGTG_28		19	0.243309	CAP239_3080_019wpi_C2C3_5t_CGGCTCTCGAACGC_360		22	0.817996	CAP239_3090_022wpi_C3C5_5t_CCACTGCCT_4
				2	0.208333	CAP63_1000_002wpi_C3C5_5t_TGAAAACAG_12		6	0	CAP88_2010_006wpi_C2C3_5t_ACAGGTAGC_282		2	0	CAP210_1000_002wpi_C1C2_5t_CACCCAGAC_61		6	0	CAP239_2010_006wpi_C1C2_5t_TCCTGTTGA_28		19	0.243309	CAP239_3080_019wpi_C2C3_5t_GACATCCGACCTAA_360		6	0.613497	CAP239_2010_006wpi_C3C5_5t_TTAGCTGAC_8
				2	0	CAP63_1000_002wpi_C3C5_5t_GTAGTTCAT_12		6	0	CAP88_2010_006wpi_C2C3_5t_ACACGCGAA_281		2	0	CAP210_1000_002wpi_C1C2_5t_TAACCCCTC_61		6	0	CAP239_2010_006wpi_C1C2_5t_AGCATTAAT_28		19	0.243309	CAP239_3080_019wpi_C2C3_5t_CGCAGACCCACTCC_359		6	0.613497	CAP239_2010_006wpi_C3C5_5t_AACTCCGCT_3
				2	0.208333	CAP63_1000_002wpi_C3C5_5t_ACCCTGGCT_12		6	0	CAP88_2010_006wpi_C2C3_5t_ACATCGAAG_279		2	0	CAP210_1000_002wpi_C1C2_5t_CACCCAGGC_61		6	0	CAP239_2010_006wpi_C1C2_5t_GAAATATAA_28		19	0.243309	CAP239_3080_019wpi_C2C3_5t_CACGCGATTCCTGC_359		8	0.613497	CAP239_2030_008wpi_C3C5_5t_CCCACTGAA_47
				2	0	CAP63_1000_002wpi_C3C5_5t_GATTTGTAT_12		6	0	CAP88_2010_006wpi_C2C3_5t_ACAACTTCA_279		2	0	CAP210_1000_002wpi_C1C2_5t_TCGGATCAG_61		6	0	CAP239_2010_006wpi_C1C2_5t_GGACTTACA_28		19	0.243309	CAP239_3080_019wpi_C2C3_5t_GCTACGATGCCTAA_358		11	0.613497	CAP239_2050_011wpi_C3C5_5t_CCCAGTAAC_53
				2	0	CAP63_1000_002wpi_C3C5_5t_CACCCCTGA_12		6	0	CAP88_2010_006wpi_C2C3_5t_ACATTACGC_278		2	0	CAP210_1000_002wpi_C1C2_5t_CATCACCAG_61		6	0	CAP239_2010_006wpi_C1C2_5t_ACCCCAGCG_28		19	0.243309	CAP239_3080_019wpi_C2C3_5t_CAATACCCGCTCCC_358		11	0.613497	CAP239_2050_011wpi_C3C5_5t_GCGCCGCAA_3
				2	0	CAP63_1000_002wpi_C3C5_5t_CAAATACGG_12		6	0	CAP88_2010_006wpi_C2C3_5t_ACACTACCA_278		2	0	CAP210_1000_002wpi_C1C2_5t_CCTATTCGC_61		6	0	CAP239_2010_006wpi_C1C2_5t_ACCATTTCT_28		19	0.243309	CAP239_3080_019wpi_C2C3_5t_CGAGAAGGAACTGC_358		13	0.613497	CAP239_2060_013wpi_C3C5_5t_GCGGCACCG_167
				2	0	CAP63_1000_002wpi_C3C5_5t_CCCTTTTAG_12		6	0	CAP88_2010_006wpi_C2C3_5t_ACATGCATA_278		2	0	CAP210_1000_002wpi_C1C2_5t_GACAGCGCC_61		6	0	CAP239_2010_006wpi_C1C2_5t_CCATGACCG_28		19	0.243309	CAP239_3080_019wpi_C2C3_5t_CGCACCTCGGCGCC_358		13	0.613497	CAP239_2060_013wpi_C3C5_5t_CTCTTACCA_122
				2	0	CAP63_1000_002wpi_C3C5_5t_CCGAGATCC_12		6	0	CAP88_2010_006wpi_C2C3_5t_ACAGGCAGT_277		2	0	CAP210_1000_002wpi_C1C2_5t_CCAGCCAGC_61		6	0	CAP239_2010_006wpi_C1C2_5t_CACCGTTTA_28		19	0.243309	CAP239_3080_019wpi_C2C3_5t_CCACGACGACTAGA_358		13	0.613497	CAP239_2060_013wpi_C3C5_5t_CAGGAAGTC_101
				2	0	CAP63_1000_002wpi_C3C5_5t_CCTCCTCTT_12		6	0	CAP88_2010_006wpi_C2C3_5t_ACATACGCC_277		2	0	CAP210_1000_002wpi_C1C2_5t_GACCGCCAG_61		6	0	CAP239_2010_006wpi_C1C2_5t_TCTCCGCAC_28		19	0.243309	CAP239_3080_019wpi_C2C3_5t_CGGATGACAGAGAA_358		13	0.613497	CAP239_2060_013wpi_C3C5_5t_AACCCCTCC_41
				2	0.208333	CAP63_1000_002wpi_C3C5_5t_TGTGAACTT_12		6	0	CAP88_2010_006wpi_C2C3_5t_ACATAATAG_277		2	0	CAP210_1000_002wpi_C1C2_5t_TCGACCAAA_61		6	0	CAP239_2010_006wpi_C1C2_5t_AGAAATTTA_28		19	0.243309	CAP239_3080_019wpi_C2C3_5t_TCTTAACACATCGT_358		13	0.613497	CAP239_2060_013wpi_C3C5_5t_AAAATAAAT_7
				2	0	CAP63_1000_002wpi_C3C5_5t_CCGATAAGT_12		6	0	CAP88_2010_006wpi_C2C3_5t_ACAACAAGT_277		2	0	CAP210_1000_002wpi_C1C2_5t_CCCCGGGCA_61		6	0	CAP239_2010_006wpi_C1C2_5t_TAGATCCTG_28		19	0.243309	CAP239_3080_019wpi_C2C3_5t_TTCAGCCCCCACCT_357		19	0.613497	CAP239_3080_018wpi_C3C5_5t_GCCGGCCGT_104
				2	0	CAP63_1000_002wpi_C3C5_5t_CGCCACTCC_12		6	0	CAP88_2010_006wpi_C2C3_5t_ACAAGCCAC_277		2	0	CAP210_1000_002wpi_C1C2_5t_CTCCCCACG_61		6	0	CAP239_2010_006wpi_C1C2_5t_GGCTATCAA_28		19	0.243309	CAP239_3080_019wpi_C2C3_5t_AGGCACAACACGCC_357		19	0.613497	CAP239_3080_018wpi_C3C5_5t_TCCGGATAT_71
				2	0	CAP63_1000_002wpi_C3C5_5t_TAAGCATAC_12		6	0	CAP88_2010_006wpi_C2C3_5t_ACAAAGACG_276		2	0	CAP210_1000_002wpi_C1C2_5t_TTCCAGCGA_61		6	0	CAP239_2010_006wpi_C1C2_5t_ATATTTAAC_28		19	0.243309	CAP239_3080_019wpi_C2C3_5t_CGCCCAGTCCCCAC_357		19	0.613497	CAP239_3080_018wpi_C3C5_5t_TGTCACCCT_68
				2	0.208333	CAP63_1000_002wpi_C3C5_5t_ACCTACGTA_12		6	0	CAP88_2010_006wpi_C2C3_5t_ACAATTGCC_275		2	0	CAP210_1000_002wpi_C1C2_5t_AGCCCCAGC_61		6	0	CAP239_2010_006wpi_C1C2_5t_CGTAATACT_28		19	0.243309	CAP239_3080_019wpi_C2C3_5t_CCCGCCTGTCGGAC_356		19	0.613497	CAP239_3080_018wpi_C3C5_5t_TTCACCGGA_64
				2	0	CAP63_1000_002wpi_C3C5_5t_GCTGGATGA_12		6	0	CAP88_2010_006wpi_C2C3_5t_ACACTAAAC_275		2	0	CAP210_1000_002wpi_C1C2_5t_TGCCGTGAA_61		6	0	CAP239_2010_006wpi_C1C2_5t_GAACGATCC_28		19	0.243309	CAP239_3080_019wpi_C2C3_5t_TCTAGCTTTAACTT_356		19	0.613497	CAP239_3080_018wpi_C3C5_5t_AAGTGGGGC_61
				2	0	CAP63_1000_002wpi_C3C5_5t_ATATCAGTT_12		6	0	CAP88_2010_006wpi_C2C3_5t_ACACCACCA_274		2	0	CAP210_1000_002wpi_C1C2_5t_CCCTGCCCA_61		6	0	CAP239_2010_006wpi_C1C2_5t_TTGCGATTC_28		19	0.243309	CAP239_3080_019wpi_C2C3_5t_CCAACACCGCCTGC_356		19	0.613497	CAP239_3080_018wpi_C3C5_5t_CGCTTTTGC_60
				2	0	CAP63_1000_002wpi_C3C5_5t_ATTTTTAAT_12		6	0	CAP88_2010_006wpi_C2C3_5t_ACACCCTCT_274		2	0	CAP210_1000_002wpi_C1C2_5t_ACGTGAGTA_61		6	0	CAP239_2010_006wpi_C1C2_5t_ACTAGGCCT_28		19	0.243309	CAP239_3080_019wpi_C2C3_5t_CGAAGATTCTGCGA_356		19	0.613497	CAP239_3080_018wpi_C3C5_5t_AATGCTATA_59
				2	0	CAP63_1000_002wpi_C3C5_5t_TGACCAGCT_12		6	0	CAP88_2010_006wpi_C2C3_5t_ACATGTAAG_274		2	0	CAP210_1000_002wpi_C1C2_5t_CATGGACGG_61		6	0	CAP239_2010_006wpi_C1C2_5t_GCATATAGA_28		19	0.243309	CAP239_3080_019wpi_C2C3_5t_AGACACCTAGCTTG_355		19	0.613497	CAP239_3080_018wpi_C3C5_5t_GCTCCGCGA_57
				2	0	CAP63_1000_002wpi_C3C5_5t_TATTAAATG_12		6	0	CAP88_2010_006wpi_C2C3_5t_ACATACACG_273		2	0	CAP210_1000_002wpi_C1C2_5t_CTCTTTGAG_61		6	0	CAP239_2010_006wpi_C1C2_5t_CGCAAGGAT_28		19	0.243309	CAP239_3080_019wpi_C2C3_5t_CCGCCAAGATACCC_355		19	0.613497	CAP239_3080_018wpi_C3C5_5t_GTGCCAGAG_56
				2	0	CAP63_1000_002wpi_C3C5_5t_TTAACGCCC_12		6	0	CAP88_2010_006wpi_C2C3_5t_ACAACCCCC_272		2	0	CAP210_1000_002wpi_C1C2_5t_AGGGAACCA_61		6	0	CAP239_2010_006wpi_C1C2_5t_ACTCCCATA_28		19	0.243309	CAP239_3080_019wpi_C2C3_5t_TTGTCGCACCAATA_355		19	0.613497	CAP239_3080_018wpi_C3C5_5t_GAAGGTCCA_53
				2	0	CAP63_1000_002wpi_C3C5_5t_TACGTAAAC_12		6	0	CAP88_2010_006wpi_C2C3_5t_ACAGCGCCT_272		2	0	CAP210_1000_002wpi_C1C2_5t_CCATTGACA_61		6	0	CAP239_2010_006wpi_C1C2_5t_AACCCGAAA_28		19	0.243309	CAP239_3080_019wpi_C2C3_5t_TTACCGGCCGGGCA_355		19	0.613497	CAP239_3080_018wpi_C3C5_5t_GGGGGCCTG_52
				2	0	CAP63_1000_002wpi_C3C5_5t_GAATTGCCG_12		6	0	CAP88_2010_006wpi_C2C3_5t_ACATGATTG_271		2	0	CAP210_1000_002wpi_C1C2_5t_CCCCGCCCA_61		6	0	CAP239_2010_006wpi_C1C2_5t_CAGTGACTG_28		19	0.243309	CAP239_3080_019wpi_C2C3_5t_TTGTGACCTGCTCC_355		19	0.613497	CAP239_3080_018wpi_C3C5_5t_TCCGCTCGA_52
				2	0	CAP63_1000_002wpi_C3C5_5t_CCCAGAACG_12		6	0	CAP88_2010_006wpi_C2C3_5t_ACAAAGCAA_271		2	0	CAP210_1000_002wpi_C1C2_5t_AAAGACGTG_61		6	0	CAP239_2010_006wpi_C1C2_5t_TGTCATTTG_28		19	0.243309	CAP239_3080_019wpi_C2C3_5t_TAGTTCGAGATGGT_354		19	0.613497	CAP239_3080_018wpi_C3C5_5t_AGGAGGCTA_51
				2	0	CAP63_1000_002wpi_C3C5_5t_CATTTCCTC_12		6	0	CAP88_2010_006wpi_C2C3_5t_ACACACCGC_269		2	0	CAP210_1000_002wpi_C1C2_5t_CTTAGACAG_61		6	0	CAP239_2010_006wpi_C1C2_5t_GATAGCACC_28		19	0.243309	CAP239_3080_019wpi_C2C3_5t_GATTGCAGACACCT_354		19	0.613497	CAP239_3080_018wpi_C3C5_5t_ACAGCCTGT_50
				2	0	CAP63_1000_002wpi_C3C5_5t_AACTTAAAC_12		6	0	CAP88_2010_006wpi_C2C3_5t_ACAATACAC_269		2	0	CAP210_1000_002wpi_C1C2_5t_TAGCGCCCC_60		6	0	CAP239_2010_006wpi_C1C2_5t_CCGATGTAC_28		19	0.243309	CAP239_3080_019wpi_C2C3_5t_CTCCCCCCCCCTCC_354		19	0.613497	CAP239_3080_018wpi_C3C5_5t_GGGATCCGA_50
				2	0	CAP63_1000_002wpi_C3C5_5t_CTTTGACTG_12		6	0	CAP88_2010_006wpi_C2C3_5t_ACATAACAC_269		2	0	CAP210_1000_002wpi_C1C2_5t_GAATGATTA_60		6	0	CAP239_2010_006wpi_C1C2_5t_GAGGAGGGC_28		19	0.243309	CAP239_3080_019wpi_C2C3_5t_CTACGACTGGAGAC_354		19	0.613497	CAP239_3080_018wpi_C3C5_5t_GCGCGAGTT_48
				2	0	CAP63_1000_002wpi_C3C5_5t_GATTTTCTC_12		6	0	CAP88_2010_006wpi_C2C3_5t_ACAGCCACA_269		2	0	CAP210_1000_002wpi_C1C2_5t_ACCCGGATC_60		6	0	CAP239_2010_006wpi_C1C2_5t_AGTTCTAAA_28		19	0.243309	CAP239_3080_019wpi_C2C3_5t_ACGCGCGCTGGTAC_354		19	0.613497	CAP239_3080_018wpi_C3C5_5t_ATACCCTTC_44
				2	0	CAP63_1000_002wpi_C3C5_5t_ATCACGCGA_12		6	0	CAP88_2010_006wpi_C2C3_5t_ACACGCCAG_268		2	0	CAP210_1000_002wpi_C1C2_5t_TTTAATCTG_60		6	0	CAP239_2010_006wpi_C1C2_5t_TGATGGGAA_28		19	0.243309	CAP239_3080_019wpi_C2C3_5t_GGTAGCAGGCCGAC_354		19	0.613497	CAP239_3080_018wpi_C3C5_5t_CACGCGCAT_42
				2	0	CAP63_1000_002wpi_C3C5_5t_AAAAGACCA_12		6	0	CAP88_2010_006wpi_C2C3_5t_ACACGCACC_268		2	0	CAP210_1000_002wpi_C1C2_5t_TTAGTTACC_60		6	0	CAP239_2010_006wpi_C1C2_5t_TATGAATAA_28		19	0.243309	CAP239_3080_019wpi_C2C3_5t_TAGATGCTCGACTT_354		19	0.613497	CAP239_3080_018wpi_C3C5_5t_CTCAAAAGT_42
				2	0	CAP63_1000_002wpi_C3C5_5t_AACGCACGG_12		6	0	CAP88_2010_006wpi_C2C3_5t_ACAATCGGG_267		2	0	CAP210_1000_002wpi_C1C2_5t_CCATATTCC_60		6	0	CAP239_2010_006wpi_C1C2_5t_GAATAAAAA_28		19	0.243309	CAP239_3080_019wpi_C2C3_5t_CCGCCCCTTCCCGC_354		19	0.613497	CAP239_3080_018wpi_C3C5_5t_GACCCTCTT_41
				2	0	CAP63_1000_002wpi_C3C5_5t_ATACAATCG_12		6	0	CAP88_2010_006wpi_C2C3_5t_ACACCATAC_266		2	0	CAP210_1000_002wpi_C1C2_5t_GCACCATAA_60		6	0	CAP239_2010_006wpi_C1C2_5t_AATTTGAGA_28		19	0.243309	CAP239_3080_019wpi_C2C3_5t_CGCTGGGCAATCAA_353		19	0.613497	CAP239_3080_018wpi_C3C5_5t_AAGCCCACA_39
				2	0	CAP63_1000_002wpi_C3C5_5t_AGCCTAAGG_12		6	0	CAP88_2010_006wpi_C2C3_5t_ACATGCCTC_266		2	0	CAP210_1000_002wpi_C1C2_5t_CAACCGTGT_60		6	0	CAP239_2010_006wpi_C1C2_5t_CTGATAAGT_28		19	0.243309	CAP239_3080_019wpi_C2C3_5t_CCCTCCCCCCCACA_353		19	0.613497	CAP239_3080_018wpi_C3C5_5t_CCCACGCGA_39
				2	0	CAP63_1000_002wpi_C3C5_5t_CTTCAGATG_12		6	0.245098	CAP88_2010_006wpi_C2C3_5t_ACACAAACC_266		2	0	CAP210_1000_002wpi_C1C2_5t_TAAGATTGT_60		6	0	CAP239_2010_006wpi_C1C2_5t_AAGCTAGAT_28		19	0.243309	CAP239_3080_019wpi_C2C3_5t_CAGAAAAAGCCGCG_353		19	0.613497	CAP239_3080_018wpi_C3C5_5t_TTTTAGCTT_39
				2	0.208333	CAP63_1000_002wpi_C3C5_5t_AAGCTGGAC_12		6	0	CAP88_2010_006wpi_C2C3_5t_ACAGCAAAA_265		2	0	CAP210_1000_002wpi_C1C2_5t_CCTGTCTGG_60		6	0	CAP239_2010_006wpi_C1C2_5t_TCTGCAATC_28		19	0.243309	CAP239_3080_019wpi_C2C3_5t_GCCGCCCGTAACAC_353		19	0.613497	CAP239_3080_018wpi_C3C5_5t_TGTAGACTT_37
				2	0	CAP63_1000_002wpi_C3C5_5t_GGCGTGGTT_12		6	0	CAP88_2010_006wpi_C2C3_5t_ACACTAATG_264		2	0	CAP210_1000_002wpi_C1C2_5t_CCACCCGAC_60		6	0	CAP239_2010_006wpi_C1C2_5t_CCCCAAACC_28		19	0.243309	CAP239_3080_019wpi_C2C3_5t_TAGCTGCCCCTGCT_353		19	0.613497	CAP239_3080_018wpi_C3C5_5t_GTCTTCCAG_36
				2	0	CAP63_1000_002wpi_C3C5_5t_AGGTAGGAG_12		6	0	CAP88_2010_006wpi_C2C3_5t_ACATGTGGG_263		2	0	CAP210_1000_002wpi_C1C2_5t_GGCCCAGGA_60		6	0	CAP239_2010_006wpi_C1C2_5t_TATGAAAGG_28		19	0.243309	CAP239_3080_019wpi_C2C3_5t_CACGCCCCCCACAA_353		19	0.613497	CAP239_3080_018wpi_C3C5_5t_GGAACTCCC_30
				2	0	CAP63_1000_002wpi_C3C5_5t_AATCAGAAA_12		6	0	CAP88_2010_006wpi_C2C3_5t_ACATTCTAC_263		2	0	CAP210_1000_002wpi_C1C2_5t_CCACACATC_60		6	0	CAP239_2010_006wpi_C1C2_5t_AGGATACCG_28		19	0.243309	CAP239_3080_019wpi_C2C3_5t_GATGGACCAGCCTC_353		19	0.613497	CAP239_3080_018wpi_C3C5_5t_GACACTGAG_30
				2	0	CAP63_1000_002wpi_C3C5_5t_CCAGCTCAT_12		6	0	CAP88_2010_006wpi_C2C3_5t_ACACCGTAA_263		2	0	CAP210_1000_002wpi_C1C2_5t_GCCCCGCTA_60		6	0	CAP239_2010_006wpi_C1C2_5t_AAAAAACAT_28		19	0.243309	CAP239_3080_019wpi_C2C3_5t_CCCTCAACTCCCAC_353		19	0.613497	CAP239_3080_018wpi_C3C5_5t_CAGCCGTTG_28
				2	0	CAP63_1000_002wpi_C3C5_5t_GCCGCTGGC_12		6	0	CAP88_2010_006wpi_C2C3_5t_ACACCCTGC_263		2	0	CAP210_1000_002wpi_C1C2_5t_AAACGCAAC_60		6	0	CAP239_2010_006wpi_C1C2_5t_GCTAATTGT_28		19	0.243309	CAP239_3080_019wpi_C2C3_5t_AGCGCATGGCAACC_353		19	0.613497	CAP239_3080_018wpi_C3C5_5t_ATTTACTAG_27
				2	0	CAP63_1000_002wpi_C3C5_5t_ACCGTCAAC_12		6	0	CAP88_2010_006wpi_C2C3_5t_ACAGATGAG_263		2	0	CAP210_1000_002wpi_C1C2_5t_ACCCGAGCC_60		6	0	CAP239_2010_006wpi_C1C2_5t_ATCGCGCTG_28		19	0.243309	CAP239_3080_019wpi_C2C3_5t_AGCCAACCCGACGC_352		19	0.613497	CAP239_3080_018wpi_C3C5_5t_GCTTGGCAG_26
				2	0	CAP63_1000_002wpi_C3C5_5t_AAACTTGCC_12		6	0	CAP88_2010_006wpi_C2C3_5t_ACATACTCA_261		2	0	CAP210_1000_002wpi_C1C2_5t_AGTACGGGT_60		6	0	CAP239_2010_006wpi_C1C2_5t_CAAGATTTT_28		19	0.243309	CAP239_3080_019wpi_C2C3_5t_AATCGCATCGCGCC_352		19	0.613497	CAP239_3080_018wpi_C3C5_5t_TTTCACAGG_22
				2	0	CAP63_1000_002wpi_C3C5_5t_TACCTTTGG_12		6	0	CAP88_2010_006wpi_C2C3_5t_ACAACGTCT_261		2	0	CAP210_1000_002wpi_C1C2_5t_ATTCTTCCC_60		6	0	CAP239_2010_006wpi_C1C2_5t_CACTTAAGG_28		19	0.243309	CAP239_3080_019wpi_C2C3_5t_GAGGCGATGTTCGG_352		19	0.613497	CAP239_3080_018wpi_C3C5_5t_ATAATTAAA_20
				2	0	CAP63_1000_002wpi_C3C5_5t_TTATACTGT_12		6	0.245098	CAP88_2010_006wpi_C2C3_5t_ACATTCCCA_260		2	0	CAP210_1000_002wpi_C1C2_5t_ATTAGTTAG_60		6	0	CAP239_2010_006wpi_C1C2_5t_ACGGAATGT_28		19	0.243309	CAP239_3080_019wpi_C2C3_5t_TCTCCCTTACCCCT_352		19	0.613497	CAP239_3080_018wpi_C3C5_5t_GAGCTTATT_18
				2	0	CAP63_1000_002wpi_C3C5_5t_GGAGATCAT_12		6	0	CAP88_2010_006wpi_C2C3_5t_ACACGGCCC_259		2	0	CAP210_1000_002wpi_C1C2_5t_GAGGGCCCC_60		6	0	CAP239_2010_006wpi_C1C2_5t_TATACAGGA_28		19	0.243309	CAP239_3080_019wpi_C2C3_5t_CGGGGACATAACCC_352		19	0.613497	CAP239_3080_018wpi_C3C5_5t_GCCCTGCTA_17
				2	0	CAP63_1000_002wpi_C3C5_5t_GGAACGGCT_12		6	0	CAP88_2010_006wpi_C2C3_5t_ACACCGGCA_259		2	0	CAP210_1000_002wpi_C1C2_5t_CATCTGGCC_60		6	0	CAP239_2010_006wpi_C1C2_5t_TCATAGAGT_28		19	0.243309	CAP239_3080_019wpi_C2C3_5t_TCGAGGCCACCCGA_351		19	0.613497	CAP239_3080_018wpi_C3C5_5t_ATACTGGCA_16
				2	0	CAP63_1000_002wpi_C3C5_5t_ATAATTAGT_12		6	0	CAP88_2010_006wpi_C2C3_5t_ACATGCAGC_256		2	0	CAP210_1000_002wpi_C1C2_5t_CCATGCAGC_60		6	0	CAP239_2010_006wpi_C1C2_5t_TCTGAAGGA_28		19	0.243309	CAP239_3080_019wpi_C2C3_5t_CTCGTACCTTTGGA_351		19	0.613497	CAP239_3080_018wpi_C3C5_5t_CTCTAGGGC_12
				2	0	CAP63_1000_002wpi_C3C5_5t_GGAGACAAT_12		6	0	CAP88_2010_006wpi_C2C3_5t_ACACCTGCG_254		2	0	CAP210_1000_002wpi_C1C2_5t_TCACACCCA_60		6	0	CAP239_2010_006wpi_C1C2_5t_GTAGGACCC_28		19	0.243309	CAP239_3080_019wpi_C2C3_5t_CGATCCCACCCACT_351		19	0.613497	CAP239_3080_018wpi_C3C5_5t_GGTCCCCGT_12
				2	0	CAP63_1000_002wpi_C3C5_5t_AACGATGCT_12		6	0	CAP88_2010_006wpi_C2C3_5t_ACATGTCCT_254		2	0	CAP210_1000_002wpi_C1C2_5t_GAACCACAA_60		6	0	CAP239_2010_006wpi_C1C2_5t_CACTGGGCC_28		19	0.243309	CAP239_3080_019wpi_C2C3_5t_ACAAAACCAACCCT_351		19	0.613497	CAP239_3080_018wpi_C3C5_5t_AAGCGTGTG_11
				2	0	CAP63_1000_002wpi_C3C5_5t_GTTTCCGTC_12		6	0	CAP88_2010_006wpi_C2C3_5t_ACACCCTGT_254		2	0	CAP210_1000_002wpi_C1C2_5t_CCGCCCCGT_60		6	0	CAP239_2010_006wpi_C1C2_5t_ACCGCCCAA_28		19	0.243309	CAP239_3080_019wpi_C2C3_5t_GATTGTACGCCCGG_351		19	0.613497	CAP239_3080_018wpi_C3C5_5t_AGTCTGTAT_10
				2	0.208333	CAP63_1000_002wpi_C3C5_5t_TATTTCCAC_12		6	0	CAP88_2010_006wpi_C2C3_5t_ACATAGGGC_253		2	0	CAP210_1000_002wpi_C1C2_5t_TAGAATCCA_60		6	0	CAP239_2010_006wpi_C1C2_5t_ATTCCACAA_28		19	0.243309	CAP239_3080_019wpi_C2C3_5t_ACCCCCCGTTCTAC_351		19	0.613497	CAP239_3080_018wpi_C3C5_5t_CCGGTCGCT_9
				2	0	CAP63_1000_002wpi_C3C5_5t_CGATGCGCG_12		6	0	CAP88_2010_006wpi_C2C3_5t_ACAGACCTC_253		2	0	CAP210_1000_002wpi_C1C2_5t_TCGCCCCCC_59		6	0	CAP239_2010_006wpi_C1C2_5t_GCACTCTGA_28		19	0.243309	CAP239_3080_019wpi_C2C3_5t_CCCCCGCCCACTCC_351		19	0.613497	CAP239_3080_018wpi_C3C5_5t_AACTCGCAA_9
				2	0	CAP63_1000_002wpi_C3C5_5t_CAAATCCGA_12		6	0	CAP88_2010_006wpi_C2C3_5t_ACACGAGTT_252		2	0	CAP210_1000_002wpi_C1C2_5t_TCTACTCAC_59		6	0	CAP239_2010_006wpi_C1C2_5t_TCCAGCCAC_28		19	0.243309	CAP239_3080_019wpi_C2C3_5t_TGGTTAGTTGATAC_351		19	0.613497	CAP239_3080_018wpi_C3C5_5t_CACAGCACA_5
				2	0	CAP63_1000_002wpi_C3C5_5t_CCCTGAATC_12		6	0	CAP88_2010_006wpi_C2C3_5t_ACAAACCCT_252		2	0	CAP210_1000_002wpi_C1C2_5t_AATGCGGGC_59		6	0	CAP239_2010_006wpi_C1C2_5t_CTACTATTA_28		19	0.243309	CAP239_3080_019wpi_C2C3_5t_CGCGTTCATACTTA_349		19	0.613497	CAP239_3080_018wpi_C3C5_5t_AGACATGTT_5
				2	0	CAP63_1000_002wpi_C3C5_5t_TATAGCCAT_12		6	0	CAP88_2010_006wpi_C2C3_5t_ACAACACCC_251		2	0	CAP210_1000_002wpi_C1C2_5t_ATCCCCTCC_59		6	0	CAP239_2010_006wpi_C1C2_5t_TCGAACTCA_28		19	0.243309	CAP239_3080_019wpi_C2C3_5t_AGTCTTTGATAGAA_349		22	0.613497	CAP239_3090_022wpi_C3C5_5t_CATATCCCA_67
				2	0	CAP63_1000_002wpi_C3C5_5t_CCGAGGTCC_12		6	0	CAP88_2010_006wpi_C2C3_5t_ACAACTCGC_251		2	0	CAP210_1000_002wpi_C1C2_5t_GCATAATCA_59		6	0	CAP239_2010_006wpi_C1C2_5t_GGCTGCCTA_28		19	0.243309	CAP239_3080_019wpi_C2C3_5t_CCCCCAACCCAGCC_348		22	0.613497	CAP239_3090_022wpi_C3C5_5t_TTGACAACA_58
				2	0	CAP63_1000_002wpi_C3C5_5t_TTGACGCGC_12		6	0	CAP88_2010_006wpi_C2C3_5t_ACACTGTAA_251		2	0	CAP210_1000_002wpi_C1C2_5t_CCACTCGGC_59		6	0	CAP239_2010_006wpi_C1C2_5t_GTTCGAGAC_28		19	0.243309	CAP239_3080_019wpi_C2C3_5t_TAGCGAGACTTTAC_346		22	0.613497	CAP239_3090_022wpi_C3C5_5t_ATTGAACCA_58
				2	0	CAP63_1000_002wpi_C3C5_5t_TTTACATCC_12		6	0	CAP88_2010_006wpi_C2C3_5t_ACAGCCCCC_249		2	0	CAP210_1000_002wpi_C1C2_5t_GCATTCCGA_59		6	0	CAP239_2010_006wpi_C1C2_5t_TTCTCTCGG_28		19	0.243309	CAP239_3080_019wpi_C2C3_5t_ATTGGGAGTAAATG_346		22	0.613497	CAP239_3090_022wpi_C3C5_5t_GATCCCGAC_58
				2	0	CAP63_1000_002wpi_C3C5_5t_CCAACCGCC_12		6	0	CAP88_2010_006wpi_C2C3_5t_ACAACTCCG_249		2	0	CAP210_1000_002wpi_C1C2_5t_CGAGAAGCC_59		6	0	CAP239_2010_006wpi_C1C2_5t_GATTTTTAT_28		19	0.243309	CAP239_3080_019wpi_C2C3_5t_CAAGATTCCGCTTA_346		22	0.613497	CAP239_3090_022wpi_C3C5_5t_TAGAAGCCT_58
				2	0	CAP63_1000_002wpi_C3C5_5t_TTTATGTTC_12		6	0	CAP88_2010_006wpi_C2C3_5t_ACATTCGCA_247		2	0	CAP210_1000_002wpi_C1C2_5t_GCGAGACAA_59		6	0	CAP239_2010_006wpi_C1C2_5t_TGGTATCCC_28		19	0.243309	CAP239_3080_019wpi_C2C3_5t_CCAGATTGGACCCA_346		22	0.613497	CAP239_3090_022wpi_C3C5_5t_CTAATGCTG_56
				2	0	CAP63_1000_002wpi_C3C5_5t_GCCTTAATT_12		6	0	CAP88_2010_006wpi_C2C3_5t_ACAATGGTA_244		2	0	CAP210_1000_002wpi_C1C2_5t_CGCAAGCCA_59		6	0	CAP239_2010_006wpi_C1C2_5t_TAGCCGATA_28		19	0.243309	CAP239_3080_019wpi_C2C3_5t_CCGCGCTCCACCAC_345		22	0.613497	CAP239_3090_022wpi_C3C5_5t_CTGGAAGAA_55
				2	0.208333	CAP63_1000_002wpi_C3C5_5t_GTATTTGTA_12		6	0	CAP88_2010_006wpi_C2C3_5t_ACAGTATGT_244		2	0	CAP210_1000_002wpi_C1C2_5t_TCCACAGCA_59		6	0	CAP239_2010_006wpi_C1C2_5t_CTTCACAAG_27		19	0.243309	CAP239_3080_019wpi_C2C3_5t_GTCCTAGCCGACAG_345		22	0.613497	CAP239_3090_022wpi_C3C5_5t_TGGTGGCCA_54
				2	0	CAP63_1000_002wpi_C3C5_5t_GATGCACGA_12		6	0	CAP88_2010_006wpi_C2C3_5t_ACAGGTTGG_243		2	0	CAP210_1000_002wpi_C1C2_5t_TTACGCCAA_59		6	0	CAP239_2010_006wpi_C1C2_5t_CAGACCTTG_27		19	0.243309	CAP239_3080_019wpi_C2C3_5t_CGGCCCGACCCTCA_344		22	0.613497	CAP239_3090_022wpi_C3C5_5t_CACATACTC_51
				2	0	CAP63_1000_002wpi_C3C5_5t_CCCTTGCTC_12		6	0	CAP88_2010_006wpi_C2C3_5t_ACATAATTG_243		2	0	CAP210_1000_002wpi_C1C2_5t_CCCCAGTGC_59		6	0	CAP239_2010_006wpi_C1C2_5t_CCGATGCTC_27		19	0.243309	CAP239_3080_019wpi_C2C3_5t_CGCGCTGCCCGGCC_344		22	0.613497	CAP239_3090_022wpi_C3C5_5t_CCCCCCGCT_50
				2	0	CAP63_1000_002wpi_C3C5_5t_GTCGACTTT_11		6	0	CAP88_2010_006wpi_C2C3_5t_ACACCCGCC_241		2	0	CAP210_1000_002wpi_C1C2_5t_ATCATTATA_59		6	0	CAP239_2010_006wpi_C1C2_5t_AATGGGAAA_27		19	0.243309	CAP239_3080_019wpi_C2C3_5t_TCGCCCGCGCCGCG_344		22	0.613497	CAP239_3090_022wpi_C3C5_5t_AGGTTTTAG_49
				2	0	CAP63_1000_002wpi_C3C5_5t_ATTTGATTG_11		6	0	CAP88_2010_006wpi_C2C3_5t_ACACTCCCC_239		2	0	CAP210_1000_002wpi_C1C2_5t_GCCGCCCCG_59		6	0	CAP239_2010_006wpi_C1C2_5t_CATCATTGT_27		19	0.243309	CAP239_3080_019wpi_C2C3_5t_CAAAGGCCCTGCCC_344		22	0.613497	CAP239_3090_022wpi_C3C5_5t_CCGCTAGTC_48
				2	0	CAP63_1000_002wpi_C3C5_5t_CTGCTGTAA_11		6	0	CAP88_2010_006wpi_C2C3_5t_ACATCGTAG_238		2	0	CAP210_1000_002wpi_C1C2_5t_ATAATACGT_59		6	0	CAP239_2010_006wpi_C1C2_5t_AAACCATCT_27		19	0.243309	CAP239_3080_019wpi_C2C3_5t_TCCTCCTCCCACAC_342		22	0.613497	CAP239_3090_022wpi_C3C5_5t_TAAATTGAG_48
				2	0	CAP63_1000_002wpi_C3C5_5t_AACACAGAC_11		6	0	CAP88_2010_006wpi_C2C3_5t_ACATCCATA_238		2	0	CAP210_1000_002wpi_C1C2_5t_GAATCATCC_59		6	0	CAP239_2010_006wpi_C1C2_5t_CACCCCATG_27		19	0.243309	CAP239_3080_019wpi_C2C3_5t_GCTAAGCCAAGGGC_340		22	0.613497	CAP239_3090_022wpi_C3C5_5t_TACACATGA_47
				2	0	CAP63_1000_002wpi_C3C5_5t_TCACCCGTT_11		6	0	CAP88_2010_006wpi_C2C3_5t_ACAAAGACA_237		2	0	CAP210_1000_002wpi_C1C2_5t_GTCGGTCCT_59		6	0	CAP239_2010_006wpi_C1C2_5t_GAAGCTTAA_27		19	0.243309	CAP239_3080_019wpi_C2C3_5t_CTAATGTTCTACAG_330		22	0.613497	CAP239_3090_022wpi_C3C5_5t_GAGCCTGAC_45
				2	0	CAP63_1000_002wpi_C3C5_5t_ACGAGAGCG_11		6	0	CAP88_2010_006wpi_C2C3_5t_ACACGCTTC_235		2	0	CAP210_1000_002wpi_C1C2_5t_ACTTAGCTA_58		6	0	CAP239_2010_006wpi_C1C2_5t_TACCTCCAG_27		19	0.243309	CAP239_3080_019wpi_C2C3_5t_GTCACACCCGCATA_330		22	0.613497	CAP239_3090_022wpi_C3C5_5t_CCCCTTCAC_44
				2	0	CAP63_1000_002wpi_C3C5_5t_GAGGTGATA_11		6	0	CAP88_2010_006wpi_C2C3_5t_ACACATCGC_234		2	0	CAP210_1000_002wpi_C1C2_5t_TACCCCCTA_58		6	0	CAP239_2010_006wpi_C1C2_5t_ACCAGAGAC_27		19	0.243309	CAP239_3080_019wpi_C2C3_5t_GCCACCCCCCCGAC_328		22	0.613497	CAP239_3090_022wpi_C3C5_5t_GTACCCTAC_43
				2	0	CAP63_1000_002wpi_C3C5_5t_TCGATTCCC_11		6	0	CAP88_2010_006wpi_C2C3_5t_ACATCCAGG_234		2	0	CAP210_1000_002wpi_C1C2_5t_CCCCTACCA_58		6	0	CAP239_2010_006wpi_C1C2_5t_AATAAAATA_27		19	0.243309	CAP239_3080_019wpi_C2C3_5t_CAGACTTTAGCATG_328		22	0.613497	CAP239_3090_022wpi_C3C5_5t_CGTTGCTCC_42
				2	0	CAP63_1000_002wpi_C3C5_5t_GTCGACGAC_11		6	0	CAP88_2010_006wpi_C2C3_5t_ACAAGCATG_233		2	0	CAP210_1000_002wpi_C1C2_5t_GAATGATCC_58		6	0	CAP239_2010_006wpi_C1C2_5t_TAGCCGGAC_27		19	0.243309	CAP239_3080_019wpi_C2C3_5t_TTGTGTGAGTGACA_327		22	0.613497	CAP239_3090_022wpi_C3C5_5t_GGCAAGGAT_42
				2	0	CAP63_1000_002wpi_C3C5_5t_GCTGGGCGC_11		6	0	CAP88_2010_006wpi_C2C3_5t_ACATTTCTC_233		2	0	CAP210_1000_002wpi_C1C2_5t_ACTGCCCCC_58		6	0	CAP239_2010_006wpi_C1C2_5t_ACCCCGTTA_27		19	0.243309	CAP239_3080_019wpi_C2C3_5t_CACCCCCCCCGCCC_325		22	0.613497	CAP239_3090_022wpi_C3C5_5t_GTCGATGCA_41
				2	0.208333	CAP63_1000_002wpi_C3C5_5t_CAACATCGG_11		6	0	CAP88_2010_006wpi_C2C3_5t_ACACACAGA_233		2	0	CAP210_1000_002wpi_C1C2_5t_CAGAGCCAT_58		6	0	CAP239_2010_006wpi_C1C2_5t_CGACATAAA_27		19	0.243309	CAP239_3080_019wpi_C2C3_5t_TCAGGCTCACGGCA_324		22	0.613497	CAP239_3090_022wpi_C3C5_5t_GTGATCATT_41
				2	0	CAP63_1000_002wpi_C3C5_5t_TAGAACGAC_11		6	0	CAP88_2010_006wpi_C2C3_5t_ACAGTCCGA_232		2	0	CAP210_1000_002wpi_C1C2_5t_ATTTACGTA_58		6	0	CAP239_2010_006wpi_C1C2_5t_AGGCCCCAC_27		19	0.243309	CAP239_3080_019wpi_C2C3_5t_CAGCAATCAAAAAC_324		22	0.613497	CAP239_3090_022wpi_C3C5_5t_CAGATCGCT_40
				2	0	CAP63_1000_002wpi_C3C5_5t_AACACGTAT_11		6	0	CAP88_2010_006wpi_C2C3_5t_ACAACCCAA_230		2	0	CAP210_1000_002wpi_C1C2_5t_CAGGACATG_58		6	0	CAP239_2010_006wpi_C1C2_5t_TTATCATGC_27		19	0.243309	CAP239_3080_019wpi_C2C3_5t_GCTTAACCCGTTAC_322		22	0.613497	CAP239_3090_022wpi_C3C5_5t_CGGAGACTA_40
				2	0	CAP63_1000_002wpi_C3C5_5t_TAGAGTTAC_11		6	0	CAP88_2010_006wpi_C2C3_5t_ACACAATCC_230		2	0	CAP210_1000_002wpi_C1C2_5t_ATGGCGACG_58		6	0	CAP239_2010_006wpi_C1C2_5t_ACCAAACAG_27		19	0.243309	CAP239_3080_019wpi_C2C3_5t_CCACCTCCGTCCAA_320		22	0.613497	CAP239_3090_022wpi_C3C5_5t_TTTGTCAAT_40
				2	0	CAP63_1000_002wpi_C3C5_5t_TACACACGT_11		6	0	CAP88_2010_006wpi_C2C3_5t_ACATTAGAA_230		2	0	CAP210_1000_002wpi_C1C2_5t_CCATGATCG_58		6	0	CAP239_2010_006wpi_C1C2_5t_TGGATACCC_27		19	0.243309	CAP239_3080_019wpi_C2C3_5t_CAACGGGTCCGCCC_320		22	0.613497	CAP239_3090_022wpi_C3C5_5t_ACATTTAAG_40
				2	0	CAP63_1000_002wpi_C3C5_5t_GTCGACCTC_11		6	0	CAP88_2010_006wpi_C2C3_5t_ACACCTACC_229		2	0	CAP210_1000_002wpi_C1C2_5t_TACAGTGCT_58		6	0	CAP239_2010_006wpi_C1C2_5t_GTGTACAGT_27		19	0.243309	CAP239_3080_019wpi_C2C3_5t_ACCCCATCCGCCCC_318		22	0.613497	CAP239_3090_022wpi_C3C5_5t_GTCTTCCTA_38
				2	0	CAP63_1000_002wpi_C3C5_5t_GGTTTGCGC_11		6	0	CAP88_2010_006wpi_C2C3_5t_ACATAGTGC_229		2	0	CAP210_1000_002wpi_C1C2_5t_TTCTCACGC_58		6	0	CAP239_2010_006wpi_C1C2_5t_GGACCAGTT_27		19	0.243309	CAP239_3080_019wpi_C2C3_5t_CCCCCCGCGCCCCG_316		22	0.613497	CAP239_3090_022wpi_C3C5_5t_TACCGTGTC_38
				2	0	CAP63_1000_002wpi_C3C5_5t_GAAAATATA_11		6	0.245098	CAP88_2010_006wpi_C2C3_5t_ACATTTGCA_228		2	0	CAP210_1000_002wpi_C1C2_5t_CCGACTCGG_58		6	0	CAP239_2010_006wpi_C1C2_5t_TCGCCTCTC_27		19	0.243309	CAP239_3080_019wpi_C2C3_5t_ACCACACCATTACT_312		22	0.613497	CAP239_3090_022wpi_C3C5_5t_GATATTAAA_38
				2	0	CAP63_1000_002wpi_C3C5_5t_TGCCGGTAT_11		6	0	CAP88_2010_006wpi_C2C3_5t_ACATCCCCC_228		2	0	CAP210_1000_002wpi_C1C2_5t_CCCTAATAG_58		6	0	CAP239_2010_006wpi_C1C2_5t_TTAAGACCC_27		19	0.243309	CAP239_3080_019wpi_C2C3_5t_ATTTTCTATTATTC_310		22	0.613497	CAP239_3090_022wpi_C3C5_5t_ATTGAGATT_37
				2	0	CAP63_1000_002wpi_C3C5_5t_AGCCACCTA_11		6	0	CAP88_2010_006wpi_C2C3_5t_ACACTTATA_228		2	0	CAP210_1000_002wpi_C1C2_5t_CAAAGTGTT_58		6	0	CAP239_2010_006wpi_C1C2_5t_TCTCCTCTC_27		19	0.243309	CAP239_3080_019wpi_C2C3_5t_CCCAACCTACCCCC_310		22	0.613497	CAP239_3090_022wpi_C3C5_5t_CTGCGCCGC_37
				2	0	CAP63_1000_002wpi_C3C5_5t_CCGAGTCCG_11		6	0	CAP88_2010_006wpi_C2C3_5t_ACAACTCAG_227		2	0	CAP210_1000_002wpi_C1C2_5t_CACATTCGG_58		6	0	CAP239_2010_006wpi_C1C2_5t_CACAGGACG_27		19	0.243309	CAP239_3080_019wpi_C2C3_5t_TCCCAGCCCCGATA_306		22	0.613497	CAP239_3090_022wpi_C3C5_5t_TAAGTCTAA_37
				2	0	CAP63_1000_002wpi_C3C5_5t_AATTACTCA_11		6	0	CAP88_2010_006wpi_C2C3_5t_ACAGACCGG_227		2	0	CAP210_1000_002wpi_C1C2_5t_AGATTATGC_58		6	0	CAP239_2010_006wpi_C1C2_5t_ATTAAAGAG_27		19	0.243309	CAP239_3080_019wpi_C2C3_5t_ACACAGATAAGCAG_304		22	0.613497	CAP239_3090_022wpi_C3C5_5t_CACATACGA_35
				2	0	CAP63_1000_002wpi_C3C5_5t_CGCCTCGAT_11		6	0	CAP88_2010_006wpi_C2C3_5t_ACAGCGCGA_226		2	0	CAP210_1000_002wpi_C1C2_5t_CAACCCCTC_58		6	0	CAP239_2010_006wpi_C1C2_5t_ATGTGTCAT_27		19	0.243309	CAP239_3080_019wpi_C2C3_5t_CACCAGCCCCCCGC_302		22	0.613497	CAP239_3090_022wpi_C3C5_5t_CCTAGGTAT_35
				2	0	CAP63_1000_002wpi_C3C5_5t_TTAACCCAT_11		6	0	CAP88_2010_006wpi_C2C3_5t_ACAATCCGT_225		2	0	CAP210_1000_002wpi_C1C2_5t_TTTTTGCGG_58		6	0	CAP239_2010_006wpi_C1C2_5t_GCTAATTGG_27		19	0.243309	CAP239_3080_019wpi_C2C3_5t_ATCGGGAGTCCACT_296		22	0.613497	CAP239_3090_022wpi_C3C5_5t_TGCTCCAAC_35
				2	0	CAP63_1000_002wpi_C3C5_5t_TCTAAATCC_11		6	0	CAP88_2010_006wpi_C2C3_5t_ACACCCAAC_225		2	0	CAP210_1000_002wpi_C1C2_5t_TCCAATCGA_58		6	0	CAP239_2010_006wpi_C1C2_5t_AAAACATTG_27		19	0.243309	CAP239_3080_019wpi_C2C3_5t_CCTGGGGCCCGGCC_296		22	0.613497	CAP239_3090_022wpi_C3C5_5t_ACGCACGCA_34
				2	0	CAP63_1000_002wpi_C3C5_5t_CTGATACTT_11		6	0	CAP88_2010_006wpi_C2C3_5t_ACAGCTCAG_224		2	0	CAP210_1000_002wpi_C1C2_5t_TTAGCGCGC_58		6	0	CAP239_2010_006wpi_C1C2_5t_GGTACAATA_27		19	0.243309	CAP239_3080_019wpi_C2C3_5t_CGACACACCCAGAT_296		22	0.613497	CAP239_3090_022wpi_C3C5_5t_TTGACAGGC_34
				2	0	CAP63_1000_002wpi_C3C5_5t_CCATTATTA_11		6	0	CAP88_2010_006wpi_C2C3_5t_ACACGGTCA_223		2	0	CAP210_1000_002wpi_C1C2_5t_AAGTGCGCT_58		6	0	CAP239_2010_006wpi_C1C2_5t_CTCTGCTAT_27		19	0.243309	CAP239_3080_019wpi_C2C3_5t_TGGTTGATCGGTCC_296		22	0.613497	CAP239_3090_022wpi_C3C5_5t_GCGCCGATT_34
				2	0	CAP63_1000_002wpi_C3C5_5t_GCGCTGATA_11		6	0	CAP88_2010_006wpi_C2C3_5t_ACACGCTCC_222		2	0	CAP210_1000_002wpi_C1C2_5t_AGCAATTCC_58		6	0	CAP239_2010_006wpi_C1C2_5t_GTCAATGTT_27		19	0.243309	CAP239_3080_019wpi_C2C3_5t_CCATCGCCAACGCT_292		22	0.613497	CAP239_3090_022wpi_C3C5_5t_TAAGGTATC_33
				2	0	CAP63_1000_002wpi_C3C5_5t_GTTAACATT_11		6	0	CAP88_2010_006wpi_C2C3_5t_ACAACGCGC_222		2	0	CAP210_1000_002wpi_C1C2_5t_CGGTCGCGC_58		6	0	CAP239_2010_006wpi_C1C2_5t_TGATAAGCC_27		19	0.243309	CAP239_3080_019wpi_C2C3_5t_CGCAAGTAGATTGA_292		22	0.613497	CAP239_3090_022wpi_C3C5_5t_TAGGTGTAG_33
				2	0	CAP63_1000_002wpi_C3C5_5t_ATTAGTACG_11		6	0	CAP88_2010_006wpi_C2C3_5t_ACACGCAAA_222		2	0	CAP210_1000_002wpi_C1C2_5t_GGCGATACA_58		6	0	CAP239_2010_006wpi_C1C2_5t_ATCCGCCTT_27		19	0.243309	CAP239_3080_019wpi_C2C3_5t_CCCCCAATCCGGCC_288		22	0.613497	CAP239_3090_022wpi_C3C5_5t_TCGGCATGC_33
				2	0	CAP63_1000_002wpi_C3C5_5t_CAACTACGA_11		6	0	CAP88_2010_006wpi_C2C3_5t_ACAGCGCGC_222		2	0	CAP210_1000_002wpi_C1C2_5t_TATCCGCCT_57		6	0	CAP239_2010_006wpi_C1C2_5t_CGCCCATCG_27		19	0.243309	CAP239_3080_019wpi_C2C3_5t_AACACCAAAAGCAC_286		22	0.613497	CAP239_3090_022wpi_C3C5_5t_GTACAATGT_32
				2	0	CAP63_1000_002wpi_C3C5_5t_ATAAGTATC_11		6	0	CAP88_2010_006wpi_C2C3_5t_ACAAGGTAA_221		2	0	CAP210_1000_002wpi_C1C2_5t_GCAACACGG_57		6	0	CAP239_2010_006wpi_C1C2_5t_CGGACATCC_27		19	0.243309	CAP239_3080_019wpi_C2C3_5t_CACATGCCCAAATT_284		22	0.613497	CAP239_3090_022wpi_C3C5_5t_GCGATTTGA_32
				2	0	CAP63_1000_002wpi_C3C5_5t_TGCTACCCC_11		6	0	CAP88_2010_006wpi_C2C3_5t_ACAACCTCC_221		2	0	CAP210_1000_002wpi_C1C2_5t_TCCTCCCTA_57		6	0	CAP239_2010_006wpi_C1C2_5t_GCTGGCGCC_27		19	0.243309	CAP239_3080_019wpi_C2C3_5t_CAACACACGTTCCC_282		22	0.613497	CAP239_3090_022wpi_C3C5_5t_TGAGGGCCA_32
				2	0	CAP63_1000_002wpi_C3C5_5t_CATATGAGC_11		6	0	CAP88_2010_006wpi_C2C3_5t_ACACCCCCG_221		2	0	CAP210_1000_002wpi_C1C2_5t_AATTCCACA_57		6	0	CAP239_2010_006wpi_C1C2_5t_TCGAGACGA_27		19	0.243309	CAP239_3080_019wpi_C2C3_5t_TCGTGGCGCCCAAC_282		22	0.613497	CAP239_3090_022wpi_C3C5_5t_CACGGAACT_31
				2	0	CAP63_1000_002wpi_C3C5_5t_CTTCTTCAG_11		6	0.245098	CAP88_2010_006wpi_C2C3_5t_ACAACATGA_221		2	0	CAP210_1000_002wpi_C1C2_5t_CCACCCGGC_57		6	0	CAP239_2010_006wpi_C1C2_5t_ACCCAGGCC_27		19	0.243309	CAP239_3080_019wpi_C2C3_5t_AACAACTTCACGGG_280		22	0.613497	CAP239_3090_022wpi_C3C5_5t_TCCTATGAA_31
				2	0	CAP63_1000_002wpi_C3C5_5t_TCCTCAATC_11		6	0	CAP88_2010_006wpi_C2C3_5t_ACAGGACCG_220		2	0	CAP210_1000_002wpi_C1C2_5t_CGCCATTTG_57		6	0	CAP239_2010_006wpi_C1C2_5t_GTTAATGCG_27		19	0.243309	CAP239_3080_019wpi_C2C3_5t_CCCAGGCCACGAGC_274		22	0.613497	CAP239_3090_022wpi_C3C5_5t_CTGTTTGGA_31
				2	0	CAP63_1000_002wpi_C3C5_5t_CAGGCAATC_11		6	0	CAP88_2010_006wpi_C2C3_5t_ACAAAGAGG_220		2	0	CAP210_1000_002wpi_C1C2_5t_TTCAGTAAT_57		6	0	CAP239_2010_006wpi_C1C2_5t_CTTAATCAG_27		19	0.243309	CAP239_3080_019wpi_C2C3_5t_CTCCCCCCGCCCTC_270		22	0.613497	CAP239_3090_022wpi_C3C5_5t_AAGAGTCCG_31
				2	0	CAP63_1000_002wpi_C3C5_5t_TTGATTCCA_11		6	0	CAP88_2010_006wpi_C2C3_5t_ACATACTAG_220		2	0	CAP210_1000_002wpi_C1C2_5t_TACACAACT_57		6	0	CAP239_2010_006wpi_C1C2_5t_CTGTAGAAT_27		19	0.243309	CAP239_3080_019wpi_C2C3_5t_TAAACGACTACGCG_270		22	0.613497	CAP239_3090_022wpi_C3C5_5t_GGGCGAAAT_30
				2	0	CAP63_1000_002wpi_C3C5_5t_CATTAACTT_11		6	0	CAP88_2010_006wpi_C2C3_5t_ACAGGATGC_219		2	0	CAP210_1000_002wpi_C1C2_5t_ACCGCGTGT_57		6	0	CAP239_2010_006wpi_C1C2_5t_GCATACCGG_27		19	0.243309	CAP239_3080_019wpi_C2C3_5t_CTCCCACTCCCACG_268		22	0.613497	CAP239_3090_022wpi_C3C5_5t_GAGTCTGCA_30
				2	0	CAP63_1000_002wpi_C3C5_5t_GACATCCCC_11		6	0	CAP88_2010_006wpi_C2C3_5t_ACAACCACG_219		2	0	CAP210_1000_002wpi_C1C2_5t_ACCCAACCT_57		6	0	CAP239_2010_006wpi_C1C2_5t_GTGTAAGAG_27		19	0.243309	CAP239_3080_019wpi_C2C3_5t_CCCCCCACCCCCCC_268		22	0.613497	CAP239_3090_022wpi_C3C5_5t_CAGATGCTC_30
				2	0	CAP63_1000_002wpi_C3C5_5t_GCTCCTCGC_11		6	0	CAP88_2010_006wpi_C2C3_5t_ACACCACAC_218		2	0	CAP210_1000_002wpi_C1C2_5t_CACGCATCC_57		6	0	CAP239_2010_006wpi_C1C2_5t_ACTCCGTTC_27		19	0.243309	CAP239_3080_019wpi_C2C3_5t_CCGCCCACCCCCCC_268		22	0.613497	CAP239_3090_022wpi_C3C5_5t_AGCTGCAGG_30
				2	0.208333	CAP63_1000_002wpi_C3C5_5t_ATTCAGAGC_11		6	0	CAP88_2010_006wpi_C2C3_5t_ACACAACAG_218		2	0	CAP210_1000_002wpi_C1C2_5t_ATCGCACCA_57		6	0	CAP239_2010_006wpi_C1C2_5t_TGACCCTTC_27		19	0.243309	CAP239_3080_019wpi_C2C3_5t_CCCCCCTCCCCCCG_266		22	0.613497	CAP239_3090_022wpi_C3C5_5t_GGATGTCAC_30
				2	0.208333	CAP63_1000_002wpi_C3C5_5t_TAGAGCATC_11		6	0	CAP88_2010_006wpi_C2C3_5t_ACAATACCT_218		2	0	CAP210_1000_002wpi_C1C2_5t_GGATAGAGG_57		6	0	CAP239_2010_006wpi_C1C2_5t_ACAATTAAC_27		19	0.243309	CAP239_3080_019wpi_C2C3_5t_ACTGGCCTTCAAGC_266		22	0.613497	CAP239_3090_022wpi_C3C5_5t_TCTTGTATC_29
				2	0	CAP63_1000_002wpi_C3C5_5t_CACATGGTA_11		6	0	CAP88_2010_006wpi_C2C3_5t_ACACTTCCA_217		2	0	CAP210_1000_002wpi_C1C2_5t_CAGAGCTGA_57		6	0	CAP239_2010_006wpi_C1C2_5t_ACCTTAACC_27		19	0.243309	CAP239_3080_019wpi_C2C3_5t_ATCGACTCACCCCT_266		22	0.613497	CAP239_3090_022wpi_C3C5_5t_GTCTATACG_29
				2	0	CAP63_1000_002wpi_C3C5_5t_GAAGCGAAC_11		6	0	CAP88_2010_006wpi_C2C3_5t_ACATTTCAG_217		2	0	CAP210_1000_002wpi_C1C2_5t_GCCCTGAAG_57		6	0	CAP239_2010_006wpi_C1C2_5t_TCGTTTAAA_27		19	0.243309	CAP239_3080_019wpi_C2C3_5t_CCCCCTTCCCCACC_262		22	0.613497	CAP239_3090_022wpi_C3C5_5t_CCGGGTTTG_29
				2	0	CAP63_1000_002wpi_C3C5_5t_TGTAGTCTA_11		6	0	CAP88_2010_006wpi_C2C3_5t_ACACCCAAT_215		2	0	CAP210_1000_002wpi_C1C2_5t_ATGTGGGAG_57		6	0	CAP239_2010_006wpi_C1C2_5t_ATAACTCAG_27		19	0.243309	CAP239_3080_019wpi_C2C3_5t_TGGACCCGCGCCGG_260		22	0.613497	CAP239_3090_022wpi_C3C5_5t_CCTCCCCAA_29
				2	0	CAP63_1000_002wpi_C3C5_5t_AAAGACCTA_11		6	0	CAP88_2010_006wpi_C2C3_5t_ACACTGCCG_215		2	0	CAP210_1000_002wpi_C1C2_5t_CACCTGGTC_57		6	0	CAP239_2010_006wpi_C1C2_5t_GCACCTCCG_27		19	0.243309	CAP239_3080_019wpi_C2C3_5t_GCCGCCCCCGCCAA_260		22	0.613497	CAP239_3090_022wpi_C3C5_5t_ACTGTTCGA_27
				2	0	CAP63_1000_002wpi_C3C5_5t_AGCTGGCTA_11		6	0	CAP88_2010_006wpi_C2C3_5t_ACACTGCCC_214		2	0	CAP210_1000_002wpi_C1C2_5t_GACTCTTAA_57		6	0	CAP239_2010_006wpi_C1C2_5t_AACATAATC_27		19	0.243309	CAP239_3080_019wpi_C2C3_5t_CACTGCAAAGCCTC_258		22	0.613497	CAP239_3090_022wpi_C3C5_5t_TAGATAAGC_26
				2	0	CAP63_1000_002wpi_C3C5_5t_TTCGTACGG_11		6	0	CAP88_2010_006wpi_C2C3_5t_ACATATGCA_214		2	0	CAP210_1000_002wpi_C1C2_5t_CCGTCATGA_57		6	0	CAP239_2010_006wpi_C1C2_5t_AAACAATCT_27		19	0.243309	CAP239_3080_019wpi_C2C3_5t_CAACCCCACAGTCA_254		22	0.613497	CAP239_3090_022wpi_C3C5_5t_ACGCACATC_26
				2	0	CAP63_1000_002wpi_C3C5_5t_CCTCTATGG_11		6	0	CAP88_2010_006wpi_C2C3_5t_ACAGAGCAC_214		2	0	CAP210_1000_002wpi_C1C2_5t_CATTGACAT_57		6	0	CAP239_2010_006wpi_C1C2_5t_GGCTCAGAG_27		19	0.243309	CAP239_3080_019wpi_C2C3_5t_TGTCCACTTCACCC_252		22	0.613497	CAP239_3090_022wpi_C3C5_5t_TAAGCTTTA_26
				2	0	CAP63_1000_002wpi_C3C5_5t_TTTCCCCGC_11		6	0	CAP88_2010_006wpi_C2C3_5t_ACACGAAAG_213		2	0	CAP210_1000_002wpi_C1C2_5t_GTGACCTCC_57		6	0	CAP239_2010_006wpi_C1C2_5t_AACGCGTCC_27		19	0.243309	CAP239_3080_019wpi_C2C3_5t_CAAACTTATTCTAC_250		22	0.613497	CAP239_3090_022wpi_C3C5_5t_AGTCATCCT_25
				2	0	CAP63_1000_002wpi_C3C5_5t_CGTCTGATC_11		6	0	CAP88_2010_006wpi_C2C3_5t_ACACCTGCA_210		2	0	CAP210_1000_002wpi_C1C2_5t_CAGTTTACC_57		6	0	CAP239_2010_006wpi_C1C2_5t_GGCTTGGAC_27		19	0.243309	CAP239_3080_019wpi_C2C3_5t_ACTAAAGCGGACAT_250		22	0.613497	CAP239_3090_022wpi_C3C5_5t_AACACACTA_25
				2	0	CAP63_1000_002wpi_C3C5_5t_CGGGCCGGC_11		6	0	CAP88_2010_006wpi_C2C3_5t_ACAAATGAT_210		2	0	CAP210_1000_002wpi_C1C2_5t_CACCGATCA_57		6	0	CAP239_2010_006wpi_C1C2_5t_CCGGCCCCT_27		19	0.243309	CAP239_3080_019wpi_C2C3_5t_GCATCCTATCCCAA_250		22	0.613497	CAP239_3090_022wpi_C3C5_5t_ATAGTGGCT_25
				2	0.208333	CAP63_1000_002wpi_C3C5_5t_GTAAAAATT_11		6	0	CAP88_2010_006wpi_C2C3_5t_ACAAACAGT_209		2	0	CAP210_1000_002wpi_C1C2_5t_CCCGCGTGC_57		6	0	CAP239_2010_006wpi_C1C2_5t_TTAAGAATA_27		19	0.243309	CAP239_3080_019wpi_C2C3_5t_CCCCCCCCCCGCCT_248		22	0.613497	CAP239_3090_022wpi_C3C5_5t_AATACGTCG_25
				2	0	CAP63_1000_002wpi_C3C5_5t_AGACCCGGT_11		6	0	CAP88_2010_006wpi_C2C3_5t_ACAAGTATA_208		2	0	CAP210_1000_002wpi_C1C2_5t_GACCCCTAC_57		6	0	CAP239_2010_006wpi_C1C2_5t_CATTAACCA_27		19	0.243309	CAP239_3080_019wpi_C2C3_5t_TAGGGTATCGCCCT_244		22	0.613497	CAP239_3090_022wpi_C3C5_5t_CTAGGTTAA_25
				2	0	CAP63_1000_002wpi_C3C5_5t_AATTTGAAT_11		6	0	CAP88_2010_006wpi_C2C3_5t_ACAACCTTG_208		2	0	CAP210_1000_002wpi_C1C2_5t_AAATTCGGA_56		6	0	CAP239_2010_006wpi_C1C2_5t_GTTCTCTGA_27		19	0.243309	CAP239_3080_019wpi_C2C3_5t_CCTTCAGCACCTAC_244		22	0.613497	CAP239_3090_022wpi_C3C5_5t_GCATAAAAC_25
				2	0.208333	CAP63_1000_002wpi_C3C5_5t_GCGGCGACG_11		6	0	CAP88_2010_006wpi_C2C3_5t_ACAGACTGC_208		2	0	CAP210_1000_002wpi_C1C2_5t_GACAAACGC_56		6	0	CAP239_2010_006wpi_C1C2_5t_CTTGGAATG_27		19	0.243309	CAP239_3080_019wpi_C2C3_5t_TACCGTAGAACGAC_242		22	0.613497	CAP239_3090_022wpi_C3C5_5t_ATACAGTTG_24
				2	0	CAP63_1000_002wpi_C3C5_5t_CCGTTACCC_11		6	0	CAP88_2010_006wpi_C2C3_5t_ACACCTATA_208		2	0	CAP210_1000_002wpi_C1C2_5t_CGTGACCGC_56		6	0	CAP239_2010_006wpi_C1C2_5t_GAAAACAAG_27		19	0.243309	CAP239_3080_019wpi_C2C3_5t_TCTTACTCCCCATC_242		22	0.613497	CAP239_3090_022wpi_C3C5_5t_TGGTGAACC_23
				2	0	CAP63_1000_002wpi_C3C5_5t_TTTCGCGTT_11		6	0	CAP88_2010_006wpi_C2C3_5t_ACACTCCGC_207		2	0	CAP210_1000_002wpi_C1C2_5t_GAGAGCAAA_56		6	0	CAP239_2010_006wpi_C1C2_5t_TCCCAACCT_27		19	0.243309	CAP239_3080_019wpi_C2C3_5t_ACGCGATGGTGACG_240		22	0.613497	CAP239_3090_022wpi_C3C5_5t_TAGAACGTG_23
				2	0	CAP63_1000_002wpi_C3C5_5t_TAGTTAAAG_11		6	0.245098	CAP88_2010_006wpi_C2C3_5t_ACAACGGGA_207		2	0	CAP210_1000_002wpi_C1C2_5t_CCCCCCTCA_56		6	0	CAP239_2010_006wpi_C1C2_5t_ACCACAACC_27		19	0.243309	CAP239_3080_019wpi_C2C3_5t_ATCCCCGCCTTCAC_230		22	0.613497	CAP239_3090_022wpi_C3C5_5t_CCCCCGCGG_23
				2	0	CAP63_1000_002wpi_C3C5_5t_AGGATACGG_11		6	0	CAP88_2010_006wpi_C2C3_5t_ACATACGAG_206		2	0	CAP210_1000_002wpi_C1C2_5t_AGTGACCCG_56		6	0	CAP239_2010_006wpi_C1C2_5t_GCCCAACAA_27		19	0.243309	CAP239_3080_019wpi_C2C3_5t_TGCCCCCCCCCGCA_228		22	0.613497	CAP239_3090_022wpi_C3C5_5t_CCAAACAAC_22
				2	0	CAP63_1000_002wpi_C3C5_5t_TTGTGGAAG_11		6	0	CAP88_2010_006wpi_C2C3_5t_ACATTATCC_206		2	0	CAP210_1000_002wpi_C1C2_5t_AATGACATG_56		6	0	CAP239_2010_006wpi_C1C2_5t_TGCAATGAC_27		19	0.243309	CAP239_3080_019wpi_C2C3_5t_ACTCAACTTCCCAC_224		22	0.613497	CAP239_3090_022wpi_C3C5_5t_AGGGCCTGC_22
				2	0	CAP63_1000_002wpi_C3C5_5t_ATTAACTTT_11		6	0	CAP88_2010_006wpi_C2C3_5t_ACAGGGGAC_206		2	0	CAP210_1000_002wpi_C1C2_5t_GAGCGCTTA_56		6	0	CAP239_2010_006wpi_C1C2_5t_GTTAGATAC_27		19	0.243309	CAP239_3080_019wpi_C2C3_5t_GTCAGTGCCCCCGC_224		22	0.613497	CAP239_3090_022wpi_C3C5_5t_AACTTCAGA_22
				2	0.208333	CAP63_1000_002wpi_C3C5_5t_TAGATGCCG_11		6	0.245098	CAP88_2010_006wpi_C2C3_5t_ACAATTGGT_205		2	0	CAP210_1000_002wpi_C1C2_5t_GATGCCCCG_56		6	0	CAP239_2010_006wpi_C1C2_5t_CATAAGTTC_27		19	0.243309	CAP239_3080_019wpi_C2C3_5t_CACCCACTAGCCCC_220		22	0.613497	CAP239_3090_022wpi_C3C5_5t_AGGTAGTGT_22
				2	0	CAP63_1000_002wpi_C3C5_5t_GATAACTAA_11		6	0	CAP88_2010_006wpi_C2C3_5t_ACAACATGT_205		2	0	CAP210_1000_002wpi_C1C2_5t_AAAACGGTT_56		6	0	CAP239_2010_006wpi_C1C2_5t_TCTCCCGTC_27		19	0.243309	CAP239_3080_019wpi_C2C3_5t_CCCGGCCCCCCCCC_220		22	0.613497	CAP239_3090_022wpi_C3C5_5t_GTCCTTCAA_22
				2	0	CAP63_1000_002wpi_C3C5_5t_AATTCACGC_11		6	0	CAP88_2010_006wpi_C2C3_5t_ACACGTCAA_205		2	0	CAP210_1000_002wpi_C1C2_5t_CTTCACCTC_56		6	0	CAP239_2010_006wpi_C1C2_5t_TTCAAATAC_27		19	0.243309	CAP239_3080_019wpi_C2C3_5t_ATACCCTCGTATAC_220		22	0.613497	CAP239_3090_022wpi_C3C5_5t_GACGCCCCG_22
				2	0.208333	CAP63_1000_002wpi_C3C5_5t_CCCCATGAG_11		6	0	CAP88_2010_006wpi_C2C3_5t_ACAAAACGG_204		2	0	CAP210_1000_002wpi_C1C2_5t_CCGCCCGCG_56		6	0	CAP239_2010_006wpi_C1C2_5t_CATGTCCTT_27		19	0.243309	CAP239_3080_019wpi_C2C3_5t_TAGCCCCGACGCTA_220		22	0.613497	CAP239_3090_022wpi_C3C5_5t_CCCCCCCCG_21
				2	0	CAP63_1000_002wpi_C3C5_5t_GTAGGCCAA_11		6	0	CAP88_2010_006wpi_C2C3_5t_ACATGGAAG_203		2	0	CAP210_1000_002wpi_C1C2_5t_CCAAGCAAC_56		6	0	CAP239_2010_006wpi_C1C2_5t_CCAGGATCC_27		19	0.243309	CAP239_3080_019wpi_C2C3_5t_CAATACGTCTGCCC_218		22	0.613497	CAP239_3090_022wpi_C3C5_5t_CTAAAAAGT_21
				2	0	CAP63_1000_002wpi_C3C5_5t_ATCCGATAC_11		6	0	CAP88_2010_006wpi_C2C3_5t_ACAGATCAT_203		2	0	CAP210_1000_002wpi_C1C2_5t_CAAGGAGAA_56		6	0	CAP239_2010_006wpi_C1C2_5t_CCGCAAATC_27		19	0.243309	CAP239_3080_019wpi_C2C3_5t_GCGAAGAGCTCAGA_216		22	0.613497	CAP239_3090_022wpi_C3C5_5t_ACCCCAATC_21
				2	0	CAP63_1000_002wpi_C3C5_5t_GCGTCTTGC_11		6	0	CAP88_2010_006wpi_C2C3_5t_ACACGACTT_203		2	0	CAP210_1000_002wpi_C1C2_5t_GATCCCTCC_56		6	0	CAP239_2010_006wpi_C1C2_5t_TTGGAAAGG_27		19	0.243309	CAP239_3080_019wpi_C2C3_5t_TAGCGCTTTATGCA_216		22	0.613497	CAP239_3090_022wpi_C3C5_5t_AACTTTTCC_20
				2	0	CAP63_1000_002wpi_C3C5_5t_TGTGAGGCG_11		6	0	CAP88_2010_006wpi_C2C3_5t_ACAAAGTAT_202		2	0	CAP210_1000_002wpi_C1C2_5t_GGATTCTCA_56		6	0	CAP239_2010_006wpi_C1C2_5t_CACCTATTT_27		19	0.243309	CAP239_3080_019wpi_C2C3_5t_CCCTCACGACGCCA_212		22	0.613497	CAP239_3090_022wpi_C3C5_5t_CACTCGGGC_20
				2	0	CAP63_1000_002wpi_C3C5_5t_GTACTGTGA_11		6	0	CAP88_2010_006wpi_C2C3_5t_ACAATGCTG_201		2	0	CAP210_1000_002wpi_C1C2_5t_AGTCATTCA_56		6	0	CAP239_2010_006wpi_C1C2_5t_CGATCTATA_27		19	0.243309	CAP239_3080_019wpi_C2C3_5t_TGGCCGTCAACGGT_212		22	0.613497	CAP239_3090_022wpi_C3C5_5t_GGACAGAAA_20
				2	0	CAP63_1000_002wpi_C3C5_5t_GGCGTATAT_11		6	0	CAP88_2010_006wpi_C2C3_5t_ACAGGTGCT_201		2	0	CAP210_1000_002wpi_C1C2_5t_GTCCGCCAC_56		6	0	CAP239_2010_006wpi_C1C2_5t_ATCATAATG_26		19	0.243309	CAP239_3080_019wpi_C2C3_5t_CTCCCGAGTATTCG_208		22	0.613497	CAP239_3090_022wpi_C3C5_5t_ACTAGAATC_20
				2	0	CAP63_1000_002wpi_C3C5_5t_TACCCTTCG_11		6	0	CAP88_2010_006wpi_C2C3_5t_ACACTTTCC_200		2	0	CAP210_1000_002wpi_C1C2_5t_CTGAAGAGT_56		6	0	CAP239_2010_006wpi_C1C2_5t_TAAGGACCC_26		19	0.243309	CAP239_3080_019wpi_C2C3_5t_CGGGTTACGCTACT_208		22	0.613497	CAP239_3090_022wpi_C3C5_5t_AAAACTGCA_19
				2	0	CAP63_1000_002wpi_C3C5_5t_CATGAAACA_11		6	0	CAP88_2010_006wpi_C2C3_5t_ACACGATTT_200		2	0	CAP210_1000_002wpi_C1C2_5t_CACATACTG_56		6	0	CAP239_2010_006wpi_C1C2_5t_CTAGAAGGA_26		19	0.243309	CAP239_3080_019wpi_C2C3_5t_GTAGATTGAGATCA_206		22	0.613497	CAP239_3090_022wpi_C3C5_5t_ATTTTGGGC_19
				2	0	CAP63_1000_002wpi_C3C5_5t_GATTGAAGC_11		6	0	CAP88_2010_006wpi_C2C3_5t_ACATTAGTG_199		2	0	CAP210_1000_002wpi_C1C2_5t_ACGGCCCTT_56		6	0	CAP239_2010_006wpi_C1C2_5t_CATAGTTAG_26		19	0.243309	CAP239_3080_019wpi_C2C3_5t_CACACTCGCACCCC_206		22	0.613497	CAP239_3090_022wpi_C3C5_5t_ACACACCTA_19
				2	0	CAP63_1000_002wpi_C3C5_5t_TAGTGGCAC_11		6	0	CAP88_2010_006wpi_C2C3_5t_ACATCGCTC_198		2	0	CAP210_1000_002wpi_C1C2_5t_CATGCGCAT_56		6	0	CAP239_2010_006wpi_C1C2_5t_TCCATTAAA_26		19	0.243309	CAP239_3080_019wpi_C2C3_5t_AACGAGCCATGCCT_206		22	0.613497	CAP239_3090_022wpi_C3C5_5t_AAATGGACG_19
				2	0	CAP63_1000_002wpi_C3C5_5t_ATTGATTGC_11		6	0	CAP88_2010_006wpi_C2C3_5t_ACATATCGG_197		2	0	CAP210_1000_002wpi_C1C2_5t_CCAGCTTTC_56		6	0	CAP239_2010_006wpi_C1C2_5t_ATATAATCA_26		19	0.243309	CAP239_3080_019wpi_C2C3_5t_CCCCCCCCCCTCCC_205		22	0.613497	CAP239_3090_022wpi_C3C5_5t_CGCACGCGC_18
				2	0	CAP63_1000_002wpi_C3C5_5t_GAAGGGACA_11		6	0	CAP88_2010_006wpi_C2C3_5t_ACATATCCT_197		2	0	CAP210_1000_002wpi_C1C2_5t_CATTAGCCA_56		6	0	CAP239_2010_006wpi_C1C2_5t_AGCACTATA_26		19	0.243309	CAP239_3080_019wpi_C2C3_5t_TCCCCCCGGACCCT_204		22	0.613497	CAP239_3090_022wpi_C3C5_5t_TAGGAGAAT_18
				2	0	CAP63_1000_002wpi_C3C5_5t_GCCTTCCCG_11		6	0	CAP88_2010_006wpi_C2C3_5t_ACACCCGAC_197		2	0	CAP210_1000_002wpi_C1C2_5t_AATACCCCG_55		6	0	CAP239_2010_006wpi_C1C2_5t_ACCCGATCG_26		19	0.243309	CAP239_3080_019wpi_C2C3_5t_CCAACCCGACCAGG_204		22	0.613497	CAP239_3090_022wpi_C3C5_5t_TAAGTATAC_18
				2	0	CAP63_1000_002wpi_C3C5_5t_GCTTAAGGA_11		6	0	CAP88_2010_006wpi_C2C3_5t_ACACCCCCC_197		2	0	CAP210_1000_002wpi_C1C2_5t_GGCCAAACC_55		6	0	CAP239_2010_006wpi_C1C2_5t_CGGACCTGC_26		19	0.243309	CAP239_3080_019wpi_C2C3_5t_AGCCCGCCGCACCC_202		22	0.613497	CAP239_3090_022wpi_C3C5_5t_GAACAAGAG_18
				2	0	CAP63_1000_002wpi_C3C5_5t_GAATCCCCT_11		6	0	CAP88_2010_006wpi_C2C3_5t_ACAAGATTC_196		2	0	CAP210_1000_002wpi_C1C2_5t_ATATTGATT_55		6	0	CAP239_2010_006wpi_C1C2_5t_ATTAAGAGA_26		19	0.243309	CAP239_3080_019wpi_C2C3_5t_TCTCCCTATATCTC_200		22	0.613497	CAP239_3090_022wpi_C3C5_5t_GCCTCTCTG_17
				2	0	CAP63_1000_002wpi_C3C5_5t_GGAATCGAT_11		6	0	CAP88_2010_006wpi_C2C3_5t_ACAAACATA_196		2	0	CAP210_1000_002wpi_C1C2_5t_GTCAACGGC_55		6	0	CAP239_2010_006wpi_C1C2_5t_CGTCTATGA_26		19	0.243309	CAP239_3080_019wpi_C2C3_5t_CCGGCCTGACCCCC_200		22	0.613497	CAP239_3090_022wpi_C3C5_5t_GGATGTGGC_17
				2	0	CAP63_1000_002wpi_C3C5_5t_CCCCGCTTA_11		6	0	CAP88_2010_006wpi_C2C3_5t_ACACCGGCT_195		2	0	CAP210_1000_002wpi_C1C2_5t_AATCTGTTA_55		6	0	CAP239_2010_006wpi_C1C2_5t_TAATTTACA_26		19	0.243309	CAP239_3080_019wpi_C2C3_5t_GACTCTCGCATGCC_200		22	0.613497	CAP239_3090_022wpi_C3C5_5t_GATCATCGC_17
				2	0	CAP63_1000_002wpi_C3C5_5t_CATTTGCGT_11		6	0	CAP88_2010_006wpi_C2C3_5t_ACACCCCGG_194		2	0	CAP210_1000_002wpi_C1C2_5t_CCCTTCACC_55		6	0	CAP239_2010_006wpi_C1C2_5t_ACTCCCGTG_26		19	0.243309	CAP239_3080_019wpi_C2C3_5t_CCTCAGGTTTTACT_198		22	0.613497	CAP239_3090_022wpi_C3C5_5t_TAGAAGGAG_16
				2	0	CAP63_1000_002wpi_C3C5_5t_TAGGCGATA_11		6	0	CAP88_2010_006wpi_C2C3_5t_ACATCCACA_193		2	0	CAP210_1000_002wpi_C1C2_5t_TTAATACAA_55		6	0	CAP239_2010_006wpi_C1C2_5t_CAACCTAGA_26		19	0.243309	CAP239_3080_019wpi_C2C3_5t_CGATGCGTCAGGGC_196		22	0.613497	CAP239_3090_022wpi_C3C5_5t_ATTGCACGC_16
				2	0	CAP63_1000_002wpi_C3C5_5t_GGAGATATC_11		6	0	CAP88_2010_006wpi_C2C3_5t_ACAGCCCGG_193		2	0	CAP210_1000_002wpi_C1C2_5t_CCTACAATC_55		6	0	CAP239_2010_006wpi_C1C2_5t_CAAAAACGC_26		19	0.243309	CAP239_3080_019wpi_C2C3_5t_CCCACCCCCCCCGA_194		22	0.613497	CAP239_3090_022wpi_C3C5_5t_AGTGATGAC_16
				2	0	CAP63_1000_002wpi_C3C5_5t_CAAATAGGC_11		6	0	CAP88_2010_006wpi_C2C3_5t_ACAAACATT_192		2	0	CAP210_1000_002wpi_C1C2_5t_CGTGCGTAC_55		6	0	CAP239_2010_006wpi_C1C2_5t_CACCACATA_26		19	0.243309	CAP239_3080_019wpi_C2C3_5t_CCATGGCTGCCCCC_192		22	0.613497	CAP239_3090_022wpi_C3C5_5t_GCCGTAACC_15
				2	0	CAP63_1000_002wpi_C3C5_5t_CACGTATAC_11		6	0	CAP88_2010_006wpi_C2C3_5t_ACAATCAGC_192		2	0	CAP210_1000_002wpi_C1C2_5t_AGCTTGTAA_55		6	0	CAP239_2010_006wpi_C1C2_5t_TTGTACAAT_26		19	0.243309	CAP239_3080_019wpi_C2C3_5t_CTCTCAACAATCAA_192		22	0.613497	CAP239_3090_022wpi_C3C5_5t_CCGCAACAT_15
				2	0	CAP63_1000_002wpi_C3C5_5t_GTAAGTATG_11		6	0	CAP88_2010_006wpi_C2C3_5t_ACATTAAAT_191		2	0	CAP210_1000_002wpi_C1C2_5t_CCACGTCGC_55		6	0	CAP239_2010_006wpi_C1C2_5t_GCAAGTGAC_26		19	0.243309	CAP239_3080_019wpi_C2C3_5t_GGACCCCAGAACCC_190		22	0.613497	CAP239_3090_022wpi_C3C5_5t_ACAAAATCA_15
				2	0	CAP63_1000_002wpi_C3C5_5t_AAGTATTAA_11		6	0	CAP88_2010_006wpi_C2C3_5t_ACACCAGTG_190		2	0	CAP210_1000_002wpi_C1C2_5t_CTCCTATTA_55		6	0	CAP239_2010_006wpi_C1C2_5t_ACCCCCACC_26		19	0.243309	CAP239_3080_019wpi_C2C3_5t_TTGTACACTACCAT_190		22	0.613497	CAP239_3090_022wpi_C3C5_5t_AAGGATACG_15
				2	0.208333	CAP63_1000_002wpi_C3C5_5t_CATTGCCCC_11		6	0	CAP88_2010_006wpi_C2C3_5t_ACACCCCGC_190		2	0	CAP210_1000_002wpi_C1C2_5t_GCTCTACCC_55		6	0	CAP239_2010_006wpi_C1C2_5t_CGCGGTTGG_26		19	0.243309	CAP239_3080_019wpi_C2C3_5t_CAAGCCCCTCGTAC_190		22	0.613497	CAP239_3090_022wpi_C3C5_5t_TATGTGTAT_15
				2	0	CAP63_1000_002wpi_C3C5_5t_GGTTTGAGT_11		6	0	CAP88_2010_006wpi_C2C3_5t_ACATTCAGT_189		2	0	CAP210_1000_002wpi_C1C2_5t_GCTCTCCTG_55		6	0	CAP239_2010_006wpi_C1C2_5t_GGTGTTATT_26		19	0.243309	CAP239_3080_019wpi_C2C3_5t_TTCCAGGTACCGAC_184		22	0.613497	CAP239_3090_022wpi_C3C5_5t_GGTGGTGAA_14
				2	0	CAP63_1000_002wpi_C3C5_5t_TAGATAACC_11		6	0	CAP88_2010_006wpi_C2C3_5t_ACACCCCTA_189		2	0	CAP210_1000_002wpi_C1C2_5t_CATCAATGC_55		6	0	CAP239_2010_006wpi_C1C2_5t_AAGTAAAAA_26		19	0.243309	CAP239_3080_019wpi_C2C3_5t_CCTACCCCTAACGC_180		22	0.613497	CAP239_3090_022wpi_C3C5_5t_AGCTCGGCA_14
				2	0	CAP63_1000_002wpi_C3C5_5t_ATCAGTTAC_11		6	0	CAP88_2010_006wpi_C2C3_5t_ACATGCAGA_189		2	0	CAP210_1000_002wpi_C1C2_5t_ATCGAGCTT_55		6	0	CAP239_2010_006wpi_C1C2_5t_AGAAACACT_26		19	0.243309	CAP239_3080_019wpi_C2C3_5t_CGCTAAGCCAACAC_180		22	0.613497	CAP239_3090_022wpi_C3C5_5t_TCGCTCATT_13
				2	0	CAP63_1000_002wpi_C3C5_5t_GCCGCAGTG_11		6	0	CAP88_2010_006wpi_C2C3_5t_ACAGCTCTC_189		2	0	CAP210_1000_002wpi_C1C2_5t_ACACCGGCC_55		6	0	CAP239_2010_006wpi_C1C2_5t_TCACAATCA_26		19	0.243309	CAP239_3080_019wpi_C2C3_5t_TATGATAGTGGCGA_178		22	0.613497	CAP239_3090_022wpi_C3C5_5t_CCCTTGAGC_13
				2	0	CAP63_1000_002wpi_C3C5_5t_CTCACATGC_11		6	0	CAP88_2010_006wpi_C2C3_5t_ACACGTTAC_187		2	0	CAP210_1000_002wpi_C1C2_5t_TCGGATTCT_55		6	0	CAP239_2010_006wpi_C1C2_5t_CATGAAGGG_26		19	0.243309	CAP239_3080_019wpi_C2C3_5t_GAACGACCATTTAT_176		22	0.613497	CAP239_3090_022wpi_C3C5_5t_CCGTGCACC_12
				2	0	CAP63_1000_002wpi_C3C5_5t_GGTCTCGGC_11		6	0	CAP88_2010_006wpi_C2C3_5t_ACATCAAGT_187		2	0	CAP210_1000_002wpi_C1C2_5t_AACACTCTT_55		6	0	CAP239_2010_006wpi_C1C2_5t_TGGCCAAAC_26		19	0.243309	CAP239_3080_019wpi_C2C3_5t_ATCCACGGGCCCCT_174		22	0.613497	CAP239_3090_022wpi_C3C5_5t_ACGAAACGG_12
				2	0	CAP63_1000_002wpi_C3C5_5t_CCCGACCTC_11		6	0	CAP88_2010_006wpi_C2C3_5t_ACAGGGAAA_186		2	0	CAP210_1000_002wpi_C1C2_5t_TATCATATG_55		6	0	CAP239_2010_006wpi_C1C2_5t_GACGCCGCA_26		19	0.243309	CAP239_3080_019wpi_C2C3_5t_CCACAGTTGCTCGC_166		22	0.613497	CAP239_3090_022wpi_C3C5_5t_ATGGTGCAG_11
				2	0	CAP63_1000_002wpi_C3C5_5t_CTCTCGGGA_11		6	0	CAP88_2010_006wpi_C2C3_5t_ACACCACAG_185		2	0	CAP210_1000_002wpi_C1C2_5t_GCGGTATCA_55		6	0	CAP239_2010_006wpi_C1C2_5t_AGATAAAGA_26		19	0.243309	CAP239_3080_019wpi_C2C3_5t_GCGGAGTACCAGCT_164		22	0.613497	CAP239_3090_022wpi_C3C5_5t_TCATCCGTG_11
				2	0	CAP63_1000_002wpi_C3C5_5t_ATAGAGCAA_11		6	0	CAP88_2010_006wpi_C2C3_5t_ACATCAACG_185		2	0	CAP210_1000_002wpi_C1C2_5t_GTAGCAGCG_55		6	0	CAP239_2010_006wpi_C1C2_5t_GAGATAGCC_26		19	0.243309	CAP239_3080_019wpi_C2C3_5t_CCTCCCCCCCCCAT_164		22	0.613497	CAP239_3090_022wpi_C3C5_5t_AGAAAGGAG_10
				2	0.208333	CAP63_1000_002wpi_C3C5_5t_AATGCGTAA_11		6	0	CAP88_2010_006wpi_C2C3_5t_ACAGACGGG_185		2	0	CAP210_1000_002wpi_C1C2_5t_CCATTTCCA_55		6	0	CAP239_2010_006wpi_C1C2_5t_AATATCAAC_26		19	0.243309	CAP239_3080_019wpi_C2C3_5t_TGCAAGTGAGACTA_162		22	0.613497	CAP239_3090_022wpi_C3C5_5t_ACCTATTAC_10
				2	0	CAP63_1000_002wpi_C3C5_5t_CAAGACTAA_11		6	0	CAP88_2010_006wpi_C2C3_5t_ACACGCAGC_184		2	0	CAP210_1000_002wpi_C1C2_5t_CGCACGGGC_55		6	0	CAP239_2010_006wpi_C1C2_5t_CGTTAATCG_26		19	0.243309	CAP239_3080_019wpi_C2C3_5t_CCGACGTTCCCGCA_160		22	0.613497	CAP239_3090_022wpi_C3C5_5t_CAGAACTTT_10
				2	0	CAP63_1000_002wpi_C3C5_5t_TTACAGACT_11		6	0	CAP88_2010_006wpi_C2C3_5t_CACAACCCC_184		2	0	CAP210_1000_002wpi_C1C2_5t_AGCAGTGAT_55		6	0	CAP239_2010_006wpi_C1C2_5t_ACTAATAAC_26		19	0.243309	CAP239_3080_019wpi_C2C3_5t_GAACTCAGAACCCG_160		22	0.613497	CAP239_3090_022wpi_C3C5_5t_GGCACCGCT_10
				2	0	CAP63_1000_002wpi_C3C5_5t_AAATCCAAA_11		6	0	CAP88_2010_006wpi_C2C3_5t_ACACCAAGT_184		2	0	CAP210_1000_002wpi_C1C2_5t_TTCCCGGCT_55		6	0	CAP239_2010_006wpi_C1C2_5t_TTCTAAGGA_26		19	0.243309	CAP239_3080_019wpi_C2C3_5t_TCATGCGATTGTTT_156		22	0.613497	CAP239_3090_022wpi_C3C5_5t_CAAAAGCAA_9
				2	0	CAP63_1000_002wpi_C3C5_5t_GAAGCAAGA_11		6	0	CAP88_2010_006wpi_C2C3_5t_ACACTTGGG_183		2	0	CAP210_1000_002wpi_C1C2_5t_CAAGACAGA_55		6	0	CAP239_2010_006wpi_C1C2_5t_TAAAGCCTA_26		19	0.243309	CAP239_3080_019wpi_C2C3_5t_ACCACCCAGCGTGT_156		22	0.613497	CAP239_3090_022wpi_C3C5_5t_AAGTCGCAG_9
				2	0	CAP63_1000_002wpi_C3C5_5t_TGCGGAGAG_11		6	0	CAP88_2010_006wpi_C2C3_5t_ACATCAATA_182		2	0	CAP210_1000_002wpi_C1C2_5t_AATACTCGA_54		6	0	CAP239_2010_006wpi_C1C2_5t_TTCGCTGTA_26		19	0.243309	CAP239_3080_019wpi_C2C3_5t_CCTAAAGAGCCCCG_154		22	0.613497	CAP239_3090_022wpi_C3C5_5t_CGAGGTGCA_9
				2	0	CAP63_1000_002wpi_C3C5_5t_TTATCACTA_11		6	0	CAP88_2010_006wpi_C2C3_5t_ACACCACAA_181		2	0	CAP210_1000_002wpi_C1C2_5t_CCACCCTCA_54		6	0	CAP239_2010_006wpi_C1C2_5t_ATTGTAAAA_26		19	0.243309	CAP239_3080_019wpi_C2C3_5t_TCTCTCCAACACGC_154		22	0.613497	CAP239_3090_022wpi_C3C5_5t_AAAGCCCGA_9
				2	0	CAP63_1000_002wpi_C3C5_5t_TTGGATGGC_11		6	0	CAP88_2010_006wpi_C2C3_5t_ACATAACAT_181		2	0	CAP210_1000_002wpi_C1C2_5t_CAAATACGA_54		6	0	CAP239_2010_006wpi_C1C2_5t_CACACTCTC_26		19	0.243309	CAP239_3080_019wpi_C2C3_5t_CTCATGATCAGCCA_154		22	0.613497	CAP239_3090_022wpi_C3C5_5t_TGTTTGTCC_9
				2	0	CAP63_1000_002wpi_C3C5_5t_CTATCCCCG_11		6	0	CAP88_2010_006wpi_C2C3_5t_ACAGATCGA_180		2	0	CAP210_1000_002wpi_C1C2_5t_ACCCACCTC_54		6	0	CAP239_2010_006wpi_C1C2_5t_TTAACTAAT_26		19	0.243309	CAP239_3080_019wpi_C2C3_5t_CCGCCCCCGTCGCC_150		22	0.613497	CAP239_3090_022wpi_C3C5_5t_CCTATCACC_8
				2	0	CAP63_1000_002wpi_C3C5_5t_CCGCACCCG_11		6	0	CAP88_2010_006wpi_C2C3_5t_ACATTCCCC_180		2	0	CAP210_1000_002wpi_C1C2_5t_TCCCCGCCT_54		6	0	CAP239_2010_006wpi_C1C2_5t_TAGCATCAC_26		19	0.243309	CAP239_3080_019wpi_C2C3_5t_CCCCTCCCACCCCC_144		22	0.613497	CAP239_3090_022wpi_C3C5_5t_TGCGCGGTT_8
				2	0	CAP63_1000_002wpi_C3C5_5t_CCAGACAAC_11		6	0	CAP88_2010_006wpi_C2C3_5t_ACAGCCTGA_180		2	0	CAP210_1000_002wpi_C1C2_5t_TAAGGTTAC_54		6	0	CAP239_2010_006wpi_C1C2_5t_GCCGCCCCC_26		19	0.243309	CAP239_3080_019wpi_C2C3_5t_AAGGCACGCGAGCC_144		22	0.613497	CAP239_3090_022wpi_C3C5_5t_CCTTATGCT_7
				2	0	CAP63_1000_002wpi_C3C5_5t_TTTACTTGC_11		6	0	CAP88_2010_006wpi_C2C3_5t_ACAACTATA_179		2	0	CAP210_1000_002wpi_C1C2_5t_CACGGGCAA_54		6	0	CAP239_2010_006wpi_C1C2_5t_CAAGTAAGC_26		19	0.243309	CAP239_3080_019wpi_C2C3_5t_TCCCCGGCTCGCCA_142		22	0.613497	CAP239_3090_022wpi_C3C5_5t_AGTAGCCTT_7
				2	0	CAP63_1000_002wpi_C3C5_5t_ACAGTAGTG_11		6	0	CAP88_2010_006wpi_C2C3_5t_ACAGAACAC_178		2	0	CAP210_1000_002wpi_C1C2_5t_GTTGAGCCG_54		6	0	CAP239_2010_006wpi_C1C2_5t_ATAGTTCCG_26		19	0.243309	CAP239_3080_019wpi_C2C3_5t_CAACACGCCGTACC_142		22	0.613497	CAP239_3090_022wpi_C3C5_5t_CATTAAGCG_6
				2	0	CAP63_1000_002wpi_C3C5_5t_GGTCATTAC_11		6	0	CAP88_2010_006wpi_C2C3_5t_ACACTCAGC_176		2	0	CAP210_1000_002wpi_C1C2_5t_TCGTGATTG_54		6	0	CAP239_2010_006wpi_C1C2_5t_GTTTCGGCA_26		19	0.243309	CAP239_3080_019wpi_C2C3_5t_CTTCAACCAGCCCC_140		22	0.613497	CAP239_3090_022wpi_C3C5_5t_CACGAGACG_5
				2	0	CAP63_1000_002wpi_C3C5_5t_CCTGAGTAA_11		6	0	CAP88_2010_006wpi_C2C3_5t_ACACACCCA_175		2	0	CAP210_1000_002wpi_C1C2_5t_GCAACTAGC_54		6	0	CAP239_2010_006wpi_C1C2_5t_TACTTATTT_26		19	0.243309	CAP239_3080_019wpi_C2C3_5t_AACGATTACGGCAA_140		22	0.613497	CAP239_3090_022wpi_C3C5_5t_CTCTATCTA_5
				2	0	CAP63_1000_002wpi_C3C5_5t_GACGCAACC_11		6	0	CAP88_2010_006wpi_C2C3_5t_ACAACGCAT_175		2	0	CAP210_1000_002wpi_C1C2_5t_ACCCCGCTA_54		6	0	CAP239_2010_006wpi_C1C2_5t_CCCCCCCAT_26		19	0.243309	CAP239_3080_019wpi_C2C3_5t_CCCGCCGCGGACCG_138		22	0.613497	CAP239_3090_022wpi_C3C5_5t_AAACTTGTA_5
				2	0	CAP63_1000_002wpi_C3C5_5t_TATAAAGAA_11		6	0	CAP88_2010_006wpi_C2C3_5t_ACAATATAA_175		2	0	CAP210_1000_002wpi_C1C2_5t_GCCACCACC_54		6	0	CAP239_2010_006wpi_C1C2_5t_TCTACCCCC_26		19	0.243309	CAP239_3080_019wpi_C2C3_5t_TTCCCCCCCCCACA_136		22	0.613497	CAP239_3090_022wpi_C3C5_5t_CGCGGCCAC_5
				2	0	CAP63_1000_002wpi_C3C5_5t_GGATGCTCA_11		6	0	CAP88_2010_006wpi_C2C3_5t_ACAAGGCAC_175		2	0	CAP210_1000_002wpi_C1C2_5t_CATCTGGGC_54		6	0	CAP239_2010_006wpi_C1C2_5t_TCTAGTATT_26		19	0.243309	CAP239_3080_019wpi_C2C3_5t_CCCCCTTCCCAGCC_134		22	0.613497	CAP239_3090_022wpi_C3C5_5t_TTTGGTATA_5
				2	0	CAP63_1000_002wpi_C3C5_5t_TATGGGCAC_11		6	0	CAP88_2010_006wpi_C2C3_5t_ACAAACATC_175		2	0	CAP210_1000_002wpi_C1C2_5t_TCAGACCTC_54		6	0	CAP239_2010_006wpi_C1C2_5t_CAAACTGAT_26		19	0.243309	CAP239_3080_019wpi_C2C3_5t_CTCCTCTCGTCGCC_134		22	0.613497	CAP239_3090_022wpi_C3C5_5t_GACTTTCTT_3
				2	0.208333	CAP63_1000_002wpi_C3C5_5t_CCGGTTCAA_11		6	0	CAP88_2010_006wpi_C2C3_5t_ACAGGATTC_175		2	0	CAP210_1000_002wpi_C1C2_5t_ACTCGCGCC_54		6	0	CAP239_2010_006wpi_C1C2_5t_GATACAGCG_26		19	0.243309	CAP239_3080_019wpi_C2C3_5t_TCAAACAACAAGAC_132		6	0.408998	CAP239_2010_006wpi_C3C5_5t_AGACTTTAT_17
				2	0	CAP63_1000_002wpi_C3C5_5t_CGGCCCTGT_11		6	0	CAP88_2010_006wpi_C2C3_5t_ACAAAAGCG_175		2	0	CAP210_1000_002wpi_C1C2_5t_GGAGGAGGC_54		6	0	CAP239_2010_006wpi_C1C2_5t_AACACCTCA_26		19	0.243309	CAP239_3080_019wpi_C2C3_5t_ACATCTGCTGGCCT_128		6	0.408998	CAP239_2010_006wpi_C3C5_5t_CACAACGTC_16
				2	0	CAP63_1000_002wpi_C3C5_5t_CTTATCGGG_11		6	0	CAP88_2010_006wpi_C2C3_5t_ACAGCCCTG_174		2	0	CAP210_1000_002wpi_C1C2_5t_GCCTCCCCG_54		6	0	CAP239_2010_006wpi_C1C2_5t_GGCAGATTA_26		19	0.243309	CAP239_3080_019wpi_C2C3_5t_GTCCTTACCCATCC_128		6	0.408998	CAP239_2010_006wpi_C3C5_5t_TTGTGCGTC_13
				2	0	CAP63_1000_002wpi_C3C5_5t_CAAATGAAG_11		6	0	CAP88_2010_006wpi_C2C3_5t_ACAGAACCA_173		2	0	CAP210_1000_002wpi_C1C2_5t_CCCTTCCGC_54		6	0	CAP239_2010_006wpi_C1C2_5t_GGCCAGTGC_26		19	0.243309	CAP239_3080_019wpi_C2C3_5t_AACCAGGATCTGTT_128		6	0.408998	CAP239_2010_006wpi_C3C5_5t_ACCTAAACA_12
				2	0	CAP63_1000_002wpi_C3C5_5t_GAGTGCGCC_11		6	0	CAP88_2010_006wpi_C2C3_5t_ACAGAGTGG_173		2	0	CAP210_1000_002wpi_C1C2_5t_ACGACGCAC_54		6	0	CAP239_2010_006wpi_C1C2_5t_GCCTCATAC_26		19	0.243309	CAP239_3080_019wpi_C2C3_5t_ACATGCCCTTCGCG_126		6	0.408998	CAP239_2010_006wpi_C3C5_5t_GGCCTGCAG_12
				2	0	CAP63_1000_002wpi_C3C5_5t_TCTGCGTCG_11		6	0	CAP88_2010_006wpi_C2C3_5t_ACATTTACG_172		2	0	CAP210_1000_002wpi_C1C2_5t_GATGAGAGG_54		6	0	CAP239_2010_006wpi_C1C2_5t_CGTAAGCTC_26		19	0.243309	CAP239_3080_019wpi_C2C3_5t_AAGCGCCTGCGTCA_126		6	0.408998	CAP239_2010_006wpi_C3C5_5t_AAAGGAGCA_12
				2	0	CAP63_1000_002wpi_C3C5_5t_GGGCTGCAT_11		6	0	CAP88_2010_006wpi_C2C3_5t_ACATCCCCT_172		2	0	CAP210_1000_002wpi_C1C2_5t_CACGCTATA_54		6	0	CAP239_2010_006wpi_C1C2_5t_CTCTTAAGT_26		19	0.243309	CAP239_3080_019wpi_C2C3_5t_CCCCCACCCCCCCC_124		6	0.408998	CAP239_2010_006wpi_C3C5_5t_TAACCCGAG_10
				2	0.208333	CAP63_1000_002wpi_C3C5_5t_TAAACCTGA_11		6	0	CAP88_2010_006wpi_C2C3_5t_ACAACGCCA_169		2	0	CAP210_1000_002wpi_C1C2_5t_TCACACTGA_54		6	0	CAP239_2010_006wpi_C1C2_5t_ATAGAGCTA_26		19	0.243309	CAP239_3080_019wpi_C2C3_5t_GCTGAAATTCACGC_122		6	0.408998	CAP239_2010_006wpi_C3C5_5t_CCGAAACTT_10
				2	0	CAP63_1000_002wpi_C3C5_5t_CCACGGAAT_11		6	0	CAP88_2010_006wpi_C2C3_5t_ACAGACCTA_169		2	0	CAP210_1000_002wpi_C1C2_5t_GGGACCGTG_54		6	0	CAP239_2010_006wpi_C1C2_5t_CTATAATAG_26		19	0.243309	CAP239_3080_019wpi_C2C3_5t_ATTGGGCCTTGATT_118		6	0.408998	CAP239_2010_006wpi_C3C5_5t_CTTCGCTTA_9
				2	0	CAP63_1000_002wpi_C3C5_5t_AGATCCCGA_11		6	0	CAP88_2010_006wpi_C2C3_5t_ACAGCCCAG_169		2	0	CAP210_1000_002wpi_C1C2_5t_ATCTGACTA_54		6	0	CAP239_2010_006wpi_C1C2_5t_ACACGCCGA_26		19	0.243309	CAP239_3080_019wpi_C2C3_5t_CCCCGCCCCCGCGG_114		6	0.408998	CAP239_2010_006wpi_C3C5_5t_ACTCACAAT_6
				2	0	CAP63_1000_002wpi_C3C5_5t_ACGCGTGTG_11		6	0	CAP88_2010_006wpi_C2C3_5t_ACATAGGAA_168		2	0	CAP210_1000_002wpi_C1C2_5t_CCCTCTCCT_54		6	0	CAP239_2010_006wpi_C1C2_5t_GCAAACTCG_26		19	0.243309	CAP239_3080_019wpi_C2C3_5t_CAAATGGAAGAATG_114		6	0.408998	CAP239_2010_006wpi_C3C5_5t_GAGCCCTAC_5
				2	0.416667	CAP63_1000_002wpi_C3C5_5t_TGTTGTGGC_11		6	0	CAP88_2010_006wpi_C2C3_5t_ACAGAACAT_168		2	0	CAP210_1000_002wpi_C1C2_5t_CACTATCGC_54		6	0	CAP239_2010_006wpi_C1C2_5t_GCCATGCTC_26		19	0.243309	CAP239_3080_019wpi_C2C3_5t_CCCCCACGCCCTCT_114		6	0.408998	CAP239_2010_006wpi_C3C5_5t_GCAACTACG_3
				2	0.416667	CAP63_1000_002wpi_C3C5_5t_ATTGGCTTT_11		6	0	CAP88_2010_006wpi_C2C3_5t_ACATCCAGC_167		2	0	CAP210_1000_002wpi_C1C2_5t_CGGCCCCGA_53		6	0	CAP239_2010_006wpi_C1C2_5t_GATTAGGTA_26		19	0.243309	CAP239_3080_019wpi_C2C3_5t_TACACCTCTTAACC_114		6	0.408998	CAP239_2010_006wpi_C3C5_5t_GCGAGCCAC_3
				2	0	CAP63_1000_002wpi_C3C5_5t_GTTGGGGTG_11		6	0	CAP88_2010_006wpi_C2C3_5t_ACACACGGG_167		2	0	CAP210_1000_002wpi_C1C2_5t_GTTTGACCC_53		6	0	CAP239_2010_006wpi_C1C2_5t_CAGCAAGAC_26		19	0.243309	CAP239_3080_019wpi_C2C3_5t_ACTCCTCGGCCACC_110		8	0.408998	CAP239_2030_008wpi_C3C5_5t_ACTACCGCC_146
				2	0	CAP63_1000_002wpi_C3C5_5t_GGTGGGTTA_11		6	0	CAP88_2010_006wpi_C2C3_5t_ACAGACATA_166		2	0	CAP210_1000_002wpi_C1C2_5t_GCCTACTGC_53		6	0	CAP239_2010_006wpi_C1C2_5t_ATTCAGTTC_26		19	0.243309	CAP239_3080_019wpi_C2C3_5t_TAAGCGGGCCCTCC_108		8	0.408998	CAP239_2030_008wpi_C3C5_5t_CGCGAGCCT_101
				2	0.208333	CAP63_1000_002wpi_C3C5_5t_TTTACACCA_11		6	0	CAP88_2010_006wpi_C2C3_5t_ACACTATCA_166		2	0	CAP210_1000_002wpi_C1C2_5t_TCCCCACTC_53		6	0	CAP239_2010_006wpi_C1C2_5t_CGTATGATA_26		19	0.243309	CAP239_3080_019wpi_C2C3_5t_TGAACCCCTCGACG_104		8	0.408998	CAP239_2030_008wpi_C3C5_5t_ATGAGCACA_98
				2	0	CAP63_1000_002wpi_C3C5_5t_ACTATCTGA_11		6	0	CAP88_2010_006wpi_C2C3_5t_ACATTCACC_166		2	0	CAP210_1000_002wpi_C1C2_5t_GAGACAAGT_53		6	0	CAP239_2010_006wpi_C1C2_5t_TACTTCACA_26		19	0.243309	CAP239_3080_019wpi_C2C3_5t_ACCCCCCCCCCACC_102		8	0.408998	CAP239_2030_008wpi_C3C5_5t_AAGTCCTAC_86
				2	0.208333	CAP63_1000_002wpi_C3C5_5t_CATAGCTAT_11		6	0	CAP88_2010_006wpi_C2C3_5t_ACAATCCTC_166		2	0	CAP210_1000_002wpi_C1C2_5t_CCGCCTACC_53		6	0	CAP239_2010_006wpi_C1C2_5t_TTTTAACAG_26		19	0.243309	CAP239_3080_019wpi_C2C3_5t_CCCCCGCTACCCAC_102		8	0.408998	CAP239_2030_008wpi_C3C5_5t_AGAGAAGGA_56
				2	0	CAP63_1000_002wpi_C3C5_5t_AGTACACTA_11		6	0	CAP88_2010_006wpi_C2C3_5t_ACATAATTA_166		2	0	CAP210_1000_002wpi_C1C2_5t_TATATATAT_53		6	0	CAP239_2010_006wpi_C1C2_5t_AATAGACAT_26		19	0.243309	CAP239_3080_019wpi_C2C3_5t_CCATCGAGGAAAAG_100		8	0.408998	CAP239_2030_008wpi_C3C5_5t_CTTTCTGTC_41
				2	0	CAP63_1000_002wpi_C3C5_5t_ACCCTGAGT_11		6	0	CAP88_2010_006wpi_C2C3_5t_ACATAGTAC_165		2	0	CAP210_1000_002wpi_C1C2_5t_TATATTCCA_53		6	0	CAP239_2010_006wpi_C1C2_5t_AAAAGTCCC_26		19	0.243309	CAP239_3080_019wpi_C2C3_5t_CCCCCCCCTCCCCC_100		8	0.408998	CAP239_2030_008wpi_C3C5_5t_TATCCAGGC_35
				2	0.208333	CAP63_1000_002wpi_C3C5_5t_AGTGTTAGG_11		6	0	CAP88_2010_006wpi_C2C3_5t_ACAAGCGGC_164		2	0	CAP210_1000_002wpi_C1C2_5t_TGGGCGAGC_53		6	0	CAP239_2010_006wpi_C1C2_5t_CACGCTAAT_25		19	0.243309	CAP239_3080_019wpi_C2C3_5t_CGGTGATACCGGAC_100		8	0.408998	CAP239_2030_008wpi_C3C5_5t_AGACTTGGA_12
				2	0	CAP63_1000_002wpi_C3C5_5t_GACCTTGGA_11		6	0	CAP88_2010_006wpi_C2C3_5t_ACATGATTT_164		2	0	CAP210_1000_002wpi_C1C2_5t_ATAACCGAG_53		6	0	CAP239_2010_006wpi_C1C2_5t_ATACCAAAA_25		19	0.243309	CAP239_3080_019wpi_C2C3_5t_CGCCTCCCCCCCCC_98		8	0.408998	CAP239_2030_008wpi_C3C5_5t_TACTATTCC_10
				2	0	CAP63_1000_002wpi_C3C5_5t_AGTGGCTAT_11		6	0	CAP88_2010_006wpi_C2C3_5t_ACAGTTCTG_164		2	0	CAP210_1000_002wpi_C1C2_5t_CCCTTCGCT_53		6	0	CAP239_2010_006wpi_C1C2_5t_TCACGTATA_25		19	0.243309	CAP239_3080_019wpi_C2C3_5t_CCCCGCCCTCCCCG_98		8	0.408998	CAP239_2030_008wpi_C3C5_5t_CTTGCCCAC_6
				2	0	CAP63_1000_002wpi_C3C5_5t_TTCTCGAGA_11		6	0	CAP88_2010_006wpi_C2C3_5t_ACATGCACC_164		2	0	CAP210_1000_002wpi_C1C2_5t_AATTGACCG_53		6	0	CAP239_2010_006wpi_C1C2_5t_ACGAGAACG_25		19	0.243309	CAP239_3080_019wpi_C2C3_5t_TTACCAAGCTCCCT_98		8	0.408998	CAP239_2030_008wpi_C3C5_5t_GGGCCACGG_5
				2	0	CAP63_1000_002wpi_C3C5_5t_ATAGGGCCA_11		6	0	CAP88_2010_006wpi_C2C3_5t_ACATCGGTG_163		2	0	CAP210_1000_002wpi_C1C2_5t_ACTAGTTTA_53		6	0	CAP239_2010_006wpi_C1C2_5t_ATCAGAAGA_25		19	0.243309	CAP239_3080_019wpi_C2C3_5t_CCATCTGAGTACGG_96		11	0.408998	CAP239_2050_011wpi_C3C5_5t_TGGCTAGCC_119
				2	0	CAP63_1000_002wpi_C3C5_5t_CTAACTTGG_11		6	0	CAP88_2010_006wpi_C2C3_5t_ACAGACACC_162		2	0	CAP210_1000_002wpi_C1C2_5t_CATGCCGCT_53		6	0	CAP239_2010_006wpi_C1C2_5t_TAAGCCAAC_25		19	0.243309	CAP239_3080_019wpi_C2C3_5t_CCCCCCCCTCCTAC_94		11	0.408998	CAP239_2050_011wpi_C3C5_5t_TCAGTTCCA_89
				2	0	CAP63_1000_002wpi_C3C5_5t_GTTCGCTTG_11		6	0	CAP88_2010_006wpi_C2C3_5t_ACATCTCTG_161		2	0	CAP210_1000_002wpi_C1C2_5t_TTCCCGGGA_53		6	0	CAP239_2010_006wpi_C1C2_5t_CGATGGAGC_25		19	0.243309	CAP239_3080_019wpi_C2C3_5t_ACTACCCTGCCAGA_92		11	0.408998	CAP239_2050_011wpi_C3C5_5t_CCGCGAGGA_79
				2	0	CAP63_1000_002wpi_C3C5_5t_GATCTCTTC_11		6	0.245098	CAP88_2010_006wpi_C2C3_5t_ACAACGTGC_161		2	0	CAP210_1000_002wpi_C1C2_5t_CGTAATATG_53		6	0	CAP239_2010_006wpi_C1C2_5t_AATTTACAC_25		19	0.243309	CAP239_3080_019wpi_C2C3_5t_CGTCATGGTTCGCC_92		11	0.408998	CAP239_2050_011wpi_C3C5_5t_TAAAAGTAG_79
				2	0	CAP63_1000_002wpi_C3C5_5t_CAGATCGCT_11		6	0	CAP88_2010_006wpi_C2C3_5t_ACAAGTAGG_161		2	0	CAP210_1000_002wpi_C1C2_5t_TCAAAGATA_53		6	0	CAP239_2010_006wpi_C1C2_5t_ATAAATACA_25		19	0.243309	CAP239_3080_019wpi_C2C3_5t_ATCAGCCTGCCCCC_92		11	0.408998	CAP239_2050_011wpi_C3C5_5t_CACTACGTT_78
				2	0	CAP63_1000_002wpi_C3C5_5t_GGTCCCACG_11		6	0	CAP88_2010_006wpi_C2C3_5t_ACAGAAGTT_160		2	0	CAP210_1000_002wpi_C1C2_5t_CTACGCGCG_53		6	0	CAP239_2010_006wpi_C1C2_5t_TCGTAAGGA_25		19	0.243309	CAP239_3080_019wpi_C2C3_5t_TCTCGGCCCGTTCC_90		11	0.408998	CAP239_2050_011wpi_C3C5_5t_ACTCTGGCG_73
				2	0	CAP63_1000_002wpi_C3C5_5t_CCTTGACGC_11		6	0	CAP88_2010_006wpi_C2C3_5t_ACAGGATCA_160		2	0	CAP210_1000_002wpi_C1C2_5t_TGGCCCGTC_53		6	0	CAP239_2010_006wpi_C1C2_5t_AAACAATTA_25		19	0.243309	CAP239_3080_019wpi_C2C3_5t_CTAGTTGACCGGCC_88		11	0.408998	CAP239_2050_011wpi_C3C5_5t_ATGTGTGCC_72
				2	0	CAP63_1000_002wpi_C3C5_5t_GTCTATAAG_11		6	0	CAP88_2010_006wpi_C2C3_5t_ACAGCCATA_160		2	0	CAP210_1000_002wpi_C1C2_5t_TCACCCCGT_53		6	0	CAP239_2010_006wpi_C1C2_5t_ACAATCTCG_25		19	0.243309	CAP239_3080_019wpi_C2C3_5t_TACTGCCTCCCGCC_88		11	0.408998	CAP239_2050_011wpi_C3C5_5t_CCCGACCCA_65
				2	0	CAP63_1000_002wpi_C3C5_5t_ACCCTGAAG_11		6	0	CAP88_2010_006wpi_C2C3_5t_ACAGCCCGC_159		2	0	CAP210_1000_002wpi_C1C2_5t_AGACTGATA_53		6	0	CAP239_2010_006wpi_C1C2_5t_ATGGAACCA_25		19	0.243309	CAP239_3080_019wpi_C2C3_5t_CCTCAGCCTCTCCC_86		11	0.408998	CAP239_2050_011wpi_C3C5_5t_GTTACTTGT_56
				2	0.208333	CAP63_1000_002wpi_C3C5_5t_TAGATTATG_11		6	0	CAP88_2010_006wpi_C2C3_5t_ACAGCACGC_158		2	0	CAP210_1000_002wpi_C1C2_5t_TACACTTCT_53		6	0	CAP239_2010_006wpi_C1C2_5t_TTTTCCAAG_25		19	0.243309	CAP239_3080_019wpi_C2C3_5t_TCCACCCTGGCTGG_86		11	0.408998	CAP239_2050_011wpi_C3C5_5t_TAGACCCGT_55
				2	0	CAP63_1000_002wpi_C3C5_5t_CTGGCATGT_11		6	0	CAP88_2010_006wpi_C2C3_5t_ACAGAGCAT_158		2	0	CAP210_1000_002wpi_C1C2_5t_TGTAACAGA_53		6	0	CAP239_2010_006wpi_C1C2_5t_CCTACGGTA_25		19	0.243309	CAP239_3080_019wpi_C2C3_5t_GAGGCGATACGCAT_86		11	0.408998	CAP239_2050_011wpi_C3C5_5t_CTCCTGCCG_54
				2	0	CAP63_1000_002wpi_C3C5_5t_TCCATTAGT_11		6	0	CAP88_2010_006wpi_C2C3_5t_ACATTCCAA_158		2	0	CAP210_1000_002wpi_C1C2_5t_AGCTGTATA_53		6	0	CAP239_2010_006wpi_C1C2_5t_CACACAAAG_25		19	0.243309	CAP239_3080_019wpi_C2C3_5t_ATAGTTCCAAGAAG_84		11	0.408998	CAP239_2050_011wpi_C3C5_5t_ATGATCTCC_53
				2	0.208333	CAP63_1000_002wpi_C3C5_5t_GAGATACGG_11		6	0	CAP88_2010_006wpi_C2C3_5t_ACATCAACC_158		2	0	CAP210_1000_002wpi_C1C2_5t_AAGCCCACA_53		6	0	CAP239_2010_006wpi_C1C2_5t_TGCTGTGGC_25		19	0.243309	CAP239_3080_019wpi_C2C3_5t_GTTGCAGGCCGCGC_84		11	0.408998	CAP239_2050_011wpi_C3C5_5t_ATACAACCA_50
				2	0	CAP63_1000_002wpi_C3C5_5t_ACCGGCCCT_11		6	0	CAP88_2010_006wpi_C2C3_5t_ACACCCTGA_157		2	0	CAP210_1000_002wpi_C1C2_5t_CCGACAACG_53		6	0	CAP239_2010_006wpi_C1C2_5t_TTAGAAAAT_25		19	0.243309	CAP239_3080_019wpi_C2C3_5t_CATTCCCCCCTTGC_82		11	0.408998	CAP239_2050_011wpi_C3C5_5t_AACGTGATT_49
				2	0	CAP63_1000_002wpi_C3C5_5t_TCCATTCCC_11		6	0	CAP88_2010_006wpi_C2C3_5t_ACAAACTCA_156		2	0	CAP210_1000_002wpi_C1C2_5t_AACACGTGA_53		6	0	CAP239_2010_006wpi_C1C2_5t_TAGAGCCGT_25		19	0.243309	CAP239_3080_019wpi_C2C3_5t_CCCCCCCCCTCCCC_82		11	0.408998	CAP239_2050_011wpi_C3C5_5t_TGTTTAGCC_49
				2	0	CAP63_1000_002wpi_C3C5_5t_GGGGATGTC_11		6	0	CAP88_2010_006wpi_C2C3_5t_ACATTTACC_156		2	0	CAP210_1000_002wpi_C1C2_5t_TGTTTACTA_52		6	0	CAP239_2010_006wpi_C1C2_5t_TACAGTTAA_25		19	0.243309	CAP239_3080_019wpi_C2C3_5t_TGTACCCATCACCC_80		11	0.408998	CAP239_2050_011wpi_C3C5_5t_TGTCGTATC_44
				2	0	CAP63_1000_002wpi_C3C5_5t_ACGTCGTGC_11		6	0	CAP88_2010_006wpi_C2C3_5t_ACAGCCGCC_156		2	0	CAP210_1000_002wpi_C1C2_5t_TACTGAACC_52		6	0	CAP239_2010_006wpi_C1C2_5t_CCCCTCTTC_25		19	0.243309	CAP239_3080_019wpi_C2C3_5t_CCAGCGGAAGCACT_80		11	0.408998	CAP239_2050_011wpi_C3C5_5t_CTCACGACT_43
				2	0	CAP63_1000_002wpi_C3C5_5t_TGGAAAAAA_11		6	0	CAP88_2010_006wpi_C2C3_5t_ACACCGAGG_155		2	0	CAP210_1000_002wpi_C1C2_5t_CATACTCTC_52		6	0	CAP239_2010_006wpi_C1C2_5t_GGCGATCCT_25		19	0.243309	CAP239_3080_019wpi_C2C3_5t_TCTAGAAACCTGAC_80		11	0.408998	CAP239_2050_011wpi_C3C5_5t_AAACATGGA_36
				2	0	CAP63_1000_002wpi_C3C5_5t_AATGCTAAA_11		6	0	CAP88_2010_006wpi_C2C3_5t_ACACTACAG_155		2	0	CAP210_1000_002wpi_C1C2_5t_CCGACCTCA_52		6	0	CAP239_2010_006wpi_C1C2_5t_CCCGCCTTA_25		19	0.243309	CAP239_3080_019wpi_C2C3_5t_ACTCCAACCTCTTA_78		11	0.408998	CAP239_2050_011wpi_C3C5_5t_ATTACCCAA_30
				2	0	CAP63_1000_002wpi_C3C5_5t_CGATCGTCT_11		6	0.245098	CAP88_2010_006wpi_C2C3_5t_ACACCAGAG_155		2	0	CAP210_1000_002wpi_C1C2_5t_CCCCTCCGG_52		6	0	CAP239_2010_006wpi_C1C2_5t_CTATATATG_25		19	0.243309	CAP239_3080_019wpi_C2C3_5t_CCCCTTCTGGAGAC_78		11	0.408998	CAP239_2050_011wpi_C3C5_5t_TTCCCCAGG_27
				2	0	CAP63_1000_002wpi_C3C5_5t_CCAAAGCCT_11		6	0	CAP88_2010_006wpi_C2C3_5t_ACAAGGCGA_153		2	0	CAP210_1000_002wpi_C1C2_5t_TGACGCCTC_52		6	0	CAP239_2010_006wpi_C1C2_5t_AGAAGATCA_25		19	0.243309	CAP239_3080_019wpi_C2C3_5t_ACACGTACGCAGCC_78		11	0.408998	CAP239_2050_011wpi_C3C5_5t_AGTTGCCTA_27
				2	0	CAP63_1000_002wpi_C3C5_5t_TTTTAAAAA_11		6	0	CAP88_2010_006wpi_C2C3_5t_ACAGGTACA_153		2	0	CAP210_1000_002wpi_C1C2_5t_AAATTATAG_52		6	0	CAP239_2010_006wpi_C1C2_5t_GCAGGGCTA_25		19	0.243309	CAP239_3080_019wpi_C2C3_5t_CCTCCCCCCCCCCC_76		11	0.408998	CAP239_2050_011wpi_C3C5_5t_ATAGAATCT_23
				2	0	CAP63_1000_002wpi_C3C5_5t_CAATTCTGA_11		6	0	CAP88_2010_006wpi_C2C3_5t_ACACCGCCG_153		2	0	CAP210_1000_002wpi_C1C2_5t_GACTACATT_52		6	0	CAP239_2010_006wpi_C1C2_5t_AAGCAGCGC_25		19	0.243309	CAP239_3080_019wpi_C2C3_5t_GGCCCCCCCCGCCC_76		11	0.408998	CAP239_2050_011wpi_C3C5_5t_ACAAACTTT_21
				2	0	CAP63_1000_002wpi_C3C5_5t_CTTTGCAGT_11		6	0	CAP88_2010_006wpi_C2C3_5t_ACACCGACC_153		2	0	CAP210_1000_002wpi_C1C2_5t_AATCCGTTA_52		6	0	CAP239_2010_006wpi_C1C2_5t_ATGACCGGC_25		19	0.243309	CAP239_3080_019wpi_C2C3_5t_CACTCTATCCATAC_74		11	0.408998	CAP239_2050_011wpi_C3C5_5t_TGATCACAT_18
				2	0	CAP63_1000_002wpi_C3C5_5t_GCTGGGTGG_11		6	0	CAP88_2010_006wpi_C2C3_5t_ACAACCAGG_152		2	0	CAP210_1000_002wpi_C1C2_5t_CAAAAAGGC_52		6	0	CAP239_2010_006wpi_C1C2_5t_ATATGCGAG_25		19	0.243309	CAP239_3080_019wpi_C2C3_5t_ACCCCCCCCCACCC_74		11	0.408998	CAP239_2050_011wpi_C3C5_5t_TATTCGAAA_8
				2	0	CAP63_1000_002wpi_C3C5_5t_AGATAGCTG_11		6	0	CAP88_2010_006wpi_C2C3_5t_ACATACTAA_152		2	0	CAP210_1000_002wpi_C1C2_5t_ATGCTCAGC_52		6	0	CAP239_2010_006wpi_C1C2_5t_CTGCCCGAC_25		19	0.243309	CAP239_3080_019wpi_C2C3_5t_CTTGCTCATAAGAG_72		11	0.408998	CAP239_2050_011wpi_C3C5_5t_GGGGGAAGA_7
				2	0	CAP63_1000_002wpi_C3C5_5t_CACAAATTT_11		6	0	CAP88_2010_006wpi_C2C3_5t_ACAATCTAG_152		2	0	CAP210_1000_002wpi_C1C2_5t_AGATTAAGA_52		6	0	CAP239_2010_006wpi_C1C2_5t_TCGCTATTC_25		19	0.243309	CAP239_3080_019wpi_C2C3_5t_TGTAGAGAAGCGTG_72		11	0.408998	CAP239_2050_011wpi_C3C5_5t_AACCCTGCT_7
				2	0	CAP63_1000_002wpi_C3C5_5t_CATTTGTAG_11		6	0	CAP88_2010_006wpi_C2C3_5t_ACACGAGTC_152		2	0	CAP210_1000_002wpi_C1C2_5t_ATCCCGCTT_52		6	0	CAP239_2010_006wpi_C1C2_5t_TGCCCATGC_25		19	0.243309	CAP239_3080_019wpi_C2C3_5t_CAACCCAGCCATTC_70		11	0.408998	CAP239_2050_011wpi_C3C5_5t_ACTACCCAC_5
				2	0	CAP63_1000_002wpi_C3C5_5t_GGATCGATG_11		6	0	CAP88_2010_006wpi_C2C3_5t_ACACTAGGC_150		2	0	CAP210_1000_002wpi_C1C2_5t_CAGGTTCTT_52		6	0	CAP239_2010_006wpi_C1C2_5t_TTCAAAAAC_25		19	0.243309	CAP239_3080_019wpi_C2C3_5t_CCATTCCCTCGCCC_68		11	0.408998	CAP239_2050_011wpi_C3C5_5t_ATACTATCT_4
				2	0	CAP63_1000_002wpi_C3C5_5t_GCGCGAATC_11		6	0	CAP88_2010_006wpi_C2C3_5t_ACATAACTA_150		2	0	CAP210_1000_002wpi_C1C2_5t_TCGCCATGG_52		6	0	CAP239_2010_006wpi_C1C2_5t_GGAAATCCT_25		19	0.243309	CAP239_3080_019wpi_C2C3_5t_AACTCGACTACTCC_68		11	0.408998	CAP239_2050_011wpi_C3C5_5t_TCCACTGCG_3
				2	0	CAP63_1000_002wpi_C3C5_5t_TGACACATT_11		6	0	CAP88_2010_006wpi_C2C3_5t_ACAATATAG_149		2	0	CAP210_1000_002wpi_C1C2_5t_GTACAAGGG_52		6	0	CAP239_2010_006wpi_C1C2_5t_GGCTGGCCC_25		19	0.243309	CAP239_3080_019wpi_C2C3_5t_TTACACTGCAATCA_68		13	0.408998	CAP239_2060_013wpi_C3C5_5t_TATGTGCGG_199
				2	0	CAP63_1000_002wpi_C3C5_5t_AAAAGGCCT_10		6	0	CAP88_2010_006wpi_C2C3_5t_ACAACCCTA_148		2	0	CAP210_1000_002wpi_C1C2_5t_ATGTAACTT_52		6	0	CAP239_2010_006wpi_C1C2_5t_CTTTACTCA_25		19	0.243309	CAP239_3080_019wpi_C2C3_5t_CCCTCCCGTTGGAC_68		13	0.408998	CAP239_2060_013wpi_C3C5_5t_ATAAAATCT_168
				2	0	CAP63_1000_002wpi_C3C5_5t_TATGTTAGT_10		6	0	CAP88_2010_006wpi_C2C3_5t_ACAACGGAC_148		2	0	CAP210_1000_002wpi_C1C2_5t_TCCTTTTGC_52		6	0	CAP239_2010_006wpi_C1C2_5t_TAAGACGTA_25		19	0.243309	CAP239_3080_019wpi_C2C3_5t_TGGATCGCGACATA_64		13	0.408998	CAP239_2060_013wpi_C3C5_5t_TGATCATCT_167
				2	0	CAP63_1000_002wpi_C3C5_5t_ATGCCCGAC_10		6	0	CAP88_2010_006wpi_C2C3_5t_ACACCATGC_148		2	0	CAP210_1000_002wpi_C1C2_5t_CGACGACTC_52		6	0	CAP239_2010_006wpi_C1C2_5t_CACAACGGC_25		19	0.243309	CAP239_3080_019wpi_C2C3_5t_TTCGCCTACTGGAC_62		13	0.408998	CAP239_2060_013wpi_C3C5_5t_AAGTATAGA_160
				2	0	CAP63_1000_002wpi_C3C5_5t_TGTCGTAGA_10		6	0	CAP88_2010_006wpi_C2C3_5t_ACATGCTCG_147		2	0	CAP210_1000_002wpi_C1C2_5t_AATGAAGTT_52		6	0	CAP239_2010_006wpi_C1C2_5t_AATCTGACA_25		19	0.243309	CAP239_3080_019wpi_C2C3_5t_GTTTAGGCTGCCCT_60		13	0.408998	CAP239_2060_013wpi_C3C5_5t_AATGCATTA_152
				2	0	CAP63_1000_002wpi_C3C5_5t_TGCACCGTG_10		6	0	CAP88_2010_006wpi_C2C3_5t_ACACGCCCA_146		2	0	CAP210_1000_002wpi_C1C2_5t_GATGTCACA_52		6	0	CAP239_2010_006wpi_C1C2_5t_GCCCCAAAT_25		19	0.243309	CAP239_3080_019wpi_C2C3_5t_GACCACAAACTACG_58		13	0.408998	CAP239_2060_013wpi_C3C5_5t_CTGACGCGG_131
				2	0	CAP63_1000_002wpi_C3C5_5t_AGTTGCGAG_10		6	0	CAP88_2010_006wpi_C2C3_5t_ACACCGAAT_146		2	0	CAP210_1000_002wpi_C1C2_5t_CAACCCAAC_52		6	0	CAP239_2010_006wpi_C1C2_5t_AACCTGGGC_25		19	0.243309	CAP239_3080_019wpi_C2C3_5t_AGACCATCTTATCT_58		13	0.408998	CAP239_2060_013wpi_C3C5_5t_AAATCAAAT_129
				2	0	CAP63_1000_002wpi_C3C5_5t_CCGGCTGTT_10		6	0	CAP88_2010_006wpi_C2C3_5t_ACAAACCTC_146		2	0	CAP210_1000_002wpi_C1C2_5t_TGTAAACAG_52		6	0	CAP239_2010_006wpi_C1C2_5t_TGATTAAGA_25		19	0.243309	CAP239_3080_019wpi_C2C3_5t_CAAATGCCCTCCTG_56		13	0.408998	CAP239_2060_013wpi_C3C5_5t_CCTTGTCGG_127
				2	0	CAP63_1000_002wpi_C3C5_5t_TCTACCGTA_10		6	0	CAP88_2010_006wpi_C2C3_5t_ACATCCCCA_146		2	0	CAP210_1000_002wpi_C1C2_5t_TGGGTTAGC_52		6	0	CAP239_2010_006wpi_C1C2_5t_AGGACAGAT_25		19	0.243309	CAP239_3080_019wpi_C2C3_5t_GTAAGCTGGGTGTT_54		13	0.408998	CAP239_2060_013wpi_C3C5_5t_ATGCGATAG_127
				2	0	CAP63_1000_002wpi_C3C5_5t_CTTATAACG_10		6	0	CAP88_2010_006wpi_C2C3_5t_ACAGCCCCG_145		2	0	CAP210_1000_002wpi_C1C2_5t_CCCAGCCCG_52		6	0	CAP239_2010_006wpi_C1C2_5t_CACCTACAG_25		19	0.243309	CAP239_3080_019wpi_C2C3_5t_CCCCCCATTTATAT_54		13	0.408998	CAP239_2060_013wpi_C3C5_5t_AGGGTTGAT_117
				2	0	CAP63_1000_002wpi_C3C5_5t_AATCGGAAG_10		6	0	CAP88_2010_006wpi_C2C3_5t_ACACTTACG_145		2	0	CAP210_1000_002wpi_C1C2_5t_GTTCAGGAC_52		6	0	CAP239_2010_006wpi_C1C2_5t_GTTGGCGTA_25		19	0.243309	CAP239_3080_019wpi_C2C3_5t_CCCCCCCCCCCGCC_54		13	0.408998	CAP239_2060_013wpi_C3C5_5t_AGACCCCGA_113
				2	0	CAP63_1000_002wpi_C3C5_5t_GTCGGGTCA_10		6	0	CAP88_2010_006wpi_C2C3_5t_ACAACAACC_143		2	0	CAP210_1000_002wpi_C1C2_5t_AGACCGGCT_52		6	0	CAP239_2010_006wpi_C1C2_5t_CATGCATGG_25		19	0.243309	CAP239_3080_019wpi_C2C3_5t_CCCGATTAGATAGT_50		13	0.408998	CAP239_2060_013wpi_C3C5_5t_GTAGGAAGG_111
				2	0	CAP63_1000_002wpi_C3C5_5t_CCAAAAGAT_10		6	0	CAP88_2010_006wpi_C2C3_5t_ACAACGCTT_143		2	0	CAP210_1000_002wpi_C1C2_5t_GGATGGCCC_51		6	0	CAP239_2010_006wpi_C1C2_5t_CTACAGCCG_25		19	0.243309	CAP239_3080_019wpi_C2C3_5t_ACTAGGCTGATCCT_50		13	0.408998	CAP239_2060_013wpi_C3C5_5t_GAATTTATG_109
				2	0	CAP63_1000_002wpi_C3C5_5t_GAGGAGGGA_10		6	0	CAP88_2010_006wpi_C2C3_5t_ACACACCAC_143		2	0	CAP210_1000_002wpi_C1C2_5t_GCCGGGGCG_51		6	0	CAP239_2010_006wpi_C1C2_5t_CAGCTGAAA_25		19	0.243309	CAP239_3080_019wpi_C2C3_5t_TAGTACGCACTGCT_50		13	0.408998	CAP239_2060_013wpi_C3C5_5t_CTGGACCGC_109
				2	0	CAP63_1000_002wpi_C3C5_5t_ATCTATGCA_10		6	0	CAP88_2010_006wpi_C2C3_5t_ACAAGCTCC_143		2	0	CAP210_1000_002wpi_C1C2_5t_CCTTACGCC_51		6	0	CAP239_2010_006wpi_C1C2_5t_CATTGAGTG_25		19	0.243309	CAP239_3080_019wpi_C2C3_5t_TCTTCAGGCTCATA_50		13	0.408998	CAP239_2060_013wpi_C3C5_5t_TGTGAGAAG_108
				2	0	CAP63_1000_002wpi_C3C5_5t_GATACGATT_10		6	0	CAP88_2010_006wpi_C2C3_5t_ACAGATAAG_142		2	0	CAP210_1000_002wpi_C1C2_5t_ACTATAACT_51		6	0	CAP239_2010_006wpi_C1C2_5t_GAATATATG_25		19	0.243309	CAP239_3080_019wpi_C2C3_5t_CCTGCCTACCACAT_48		13	0.408998	CAP239_2060_013wpi_C3C5_5t_GGTGAAAGG_104
				2	0	CAP63_1000_002wpi_C3C5_5t_TAGATGCGA_10		6	0	CAP88_2010_006wpi_C2C3_5t_ACAAGCTTG_142		2	0	CAP210_1000_002wpi_C1C2_5t_AAACAACGA_51		6	0	CAP239_2010_006wpi_C1C2_5t_GGAGTGTCT_25		19	0.243309	CAP239_3080_019wpi_C2C3_5t_CTCAACAGGCTTTC_48		13	0.408998	CAP239_2060_013wpi_C3C5_5t_CAAAGGCCC_104
				2	0	CAP63_1000_002wpi_C3C5_5t_AGAATCCCC_10		6	0	CAP88_2010_006wpi_C2C3_5t_ACAGCAAAC_142		2	0	CAP210_1000_002wpi_C1C2_5t_AAAAACGCA_51		6	0	CAP239_2010_006wpi_C1C2_5t_ATAAATCTA_25		19	0.243309	CAP239_3080_019wpi_C2C3_5t_CTTTACGTCTAAAC_46		13	0.408998	CAP239_2060_013wpi_C3C5_5t_GGTCTCCGG_102
				2	0.208333	CAP63_1000_002wpi_C3C5_5t_TGAATTCCT_10		6	0	CAP88_2010_006wpi_C2C3_5t_ACAAAGGTG_142		2	0	CAP210_1000_002wpi_C1C2_5t_TGTAGAGTG_51		6	0	CAP239_2010_006wpi_C1C2_5t_CTCTGAAAC_25		19	0.243309	CAP239_3080_019wpi_C2C3_5t_ACAATTGCTGAGCC_46		13	0.408998	CAP239_2060_013wpi_C3C5_5t_GAAGTCAGG_100
				2	0	CAP63_1000_002wpi_C3C5_5t_TTACAGATC_10		6	0	CAP88_2010_006wpi_C2C3_5t_ACATGGTAA_141		2	0	CAP210_1000_002wpi_C1C2_5t_TAACTACCG_51		6	0	CAP239_2010_006wpi_C1C2_5t_GCCCAAAGG_25		19	0.243309	CAP239_3080_019wpi_C2C3_5t_TCCCCCCCCTCCTC_46		13	0.408998	CAP239_2060_013wpi_C3C5_5t_GCAAGCATC_91
				2	0	CAP63_1000_002wpi_C3C5_5t_ACATCAACA_10		6	0	CAP88_2010_006wpi_C2C3_5t_ACAGCTCGA_140		2	0	CAP210_1000_002wpi_C1C2_5t_AACATACAA_51		6	0	CAP239_2010_006wpi_C1C2_5t_GAAAGATTA_25		19	0.243309	CAP239_3080_019wpi_C2C3_5t_ACCCACACTATCTA_46		13	0.408998	CAP239_2060_013wpi_C3C5_5t_AAGCTATTG_85
				2	0	CAP63_1000_002wpi_C3C5_5t_TTTGGCCCA_10		6	0	CAP88_2010_006wpi_C2C3_5t_ACACTCCCA_140		2	0	CAP210_1000_002wpi_C1C2_5t_CGCCCTTAT_51		6	0	CAP239_2010_006wpi_C1C2_5t_GTGTGGAAT_25		19	0.243309	CAP239_3080_019wpi_C2C3_5t_CCCCCCCTTCCTTC_46		13	0.408998	CAP239_2060_013wpi_C3C5_5t_TTAATCATT_82
				2	0	CAP63_1000_002wpi_C3C5_5t_TACACGTGC_10		6	0	CAP88_2010_006wpi_C2C3_5t_ACACTCTAG_138		2	0	CAP210_1000_002wpi_C1C2_5t_CGTCCTCCG_51		6	0	CAP239_2010_006wpi_C1C2_5t_AATGTGGTG_25		19	0.243309	CAP239_3080_019wpi_C2C3_5t_AACCCCACGTCCCC_46		13	0.408998	CAP239_2060_013wpi_C3C5_5t_GCAAACCAC_77
				2	0	CAP63_1000_002wpi_C3C5_5t_CTAGACCAA_10		6	0	CAP88_2010_006wpi_C2C3_5t_ACATCGCCA_138		2	0	CAP210_1000_002wpi_C1C2_5t_CCGTGCGTC_51		6	0	CAP239_2010_006wpi_C1C2_5t_AAGACTTGG_24		19	0.243309	CAP239_3080_019wpi_C2C3_5t_GCCCGCCCTAATCA_44		13	0.408998	CAP239_2060_013wpi_C3C5_5t_CCGGGCTTG_76
				2	0	CAP63_1000_002wpi_C3C5_5t_TATAATGAG_10		6	0	CAP88_2010_006wpi_C2C3_5t_ACATTCTGT_138		2	0	CAP210_1000_002wpi_C1C2_5t_CCAGTCGGC_51		6	0	CAP239_2010_006wpi_C1C2_5t_GTAAGCAGC_24		19	0.243309	CAP239_3080_019wpi_C2C3_5t_CCCCCCCACCCCCC_42		13	0.408998	CAP239_2060_013wpi_C3C5_5t_GTGTAATTA_70
				2	0	CAP63_1000_002wpi_C3C5_5t_AATGTAATA_10		6	0	CAP88_2010_006wpi_C2C3_5t_ACACTCGAA_138		2	0	CAP210_1000_002wpi_C1C2_5t_AGTTATTCA_51		6	0	CAP239_2010_006wpi_C1C2_5t_TATACACTC_24		19	0.243309	CAP239_3080_019wpi_C2C3_5t_GCCAGAACAAGCCT_42		13	0.408998	CAP239_2060_013wpi_C3C5_5t_AGTCCATGA_67
				2	0	CAP63_1000_002wpi_C3C5_5t_ACACTTGGA_10		6	0	CAP88_2010_006wpi_C2C3_5t_ACATGCCGT_137		2	0	CAP210_1000_002wpi_C1C2_5t_AACACATGC_51		6	0	CAP239_2010_006wpi_C1C2_5t_CTACAGATC_24		19	0.243309	CAP239_3080_019wpi_C2C3_5t_GCCCGCCCCCCCCC_42		13	0.408998	CAP239_2060_013wpi_C3C5_5t_TTCTGACTT_59
				2	0	CAP63_1000_002wpi_C3C5_5t_GAATAAAAC_10		6	0	CAP88_2010_006wpi_C2C3_5t_ACAGGAGTG_137		2	0	CAP210_1000_002wpi_C1C2_5t_ACTGTCTAT_51		6	0	CAP239_2010_006wpi_C1C2_5t_TCATTATAT_24		19	0.243309	CAP239_3080_019wpi_C2C3_5t_ATATATGACTGACC_40		13	0.408998	CAP239_2060_013wpi_C3C5_5t_CCTTGTTAA_52
				2	0	CAP63_1000_002wpi_C3C5_5t_CCAACACTC_10		6	0	CAP88_2010_006wpi_C2C3_5t_ACAGCAAAG_136		2	0	CAP210_1000_002wpi_C1C2_5t_GTATTGTCG_51		6	0	CAP239_2010_006wpi_C1C2_5t_TGGGGCGGC_24		19	0.243309	CAP239_3080_019wpi_C2C3_5t_GACGCGACCCCGAC_40		13	0.408998	CAP239_2060_013wpi_C3C5_5t_CAATTCTAC_51
				2	0	CAP63_1000_002wpi_C3C5_5t_AAATGGGTA_10		6	0	CAP88_2010_006wpi_C2C3_5t_ACATTCAGC_136		2	0	CAP210_1000_002wpi_C1C2_5t_TCCCGCGCG_50		6	0	CAP239_2010_006wpi_C1C2_5t_GGCGCCCAC_24		19	0.243309	CAP239_3080_019wpi_C2C3_5t_AGTCAGCATGACTC_38		13	0.408998	CAP239_2060_013wpi_C3C5_5t_CTCTCAGTC_43
				2	0	CAP63_1000_002wpi_C3C5_5t_TGCGTCTCC_10		6	0	CAP88_2010_006wpi_C2C3_5t_ACAGTATAA_135		2	0	CAP210_1000_002wpi_C1C2_5t_GCTAGGTGA_50		6	0	CAP239_2010_006wpi_C1C2_5t_ACTACCGAC_24		19	0.243309	CAP239_3080_019wpi_C2C3_5t_AAACTGATACCAAC_38		13	0.408998	CAP239_2060_013wpi_C3C5_5t_CAATACGAA_30
				2	0	CAP63_1000_002wpi_C3C5_5t_TGCACCTAT_10		6	0	CAP88_2010_006wpi_C2C3_5t_ACATCTCCA_135		2	0	CAP210_1000_002wpi_C1C2_5t_ACAGACATC_50		6	0	CAP239_2010_006wpi_C1C2_5t_ATAGATAAT_24		19	0.243309	CAP239_3080_019wpi_C2C3_5t_CCGGCCGCGACCCC_38		13	0.408998	CAP239_2060_013wpi_C3C5_5t_TAAAGGACT_13
				2	0	CAP63_1000_002wpi_C3C5_5t_CCAGTATTA_10		6	0	CAP88_2010_006wpi_C2C3_5t_ACATCCCGT_135		2	0	CAP210_1000_002wpi_C1C2_5t_GACTCTTTC_50		6	0	CAP239_2010_006wpi_C1C2_5t_ATAACACTG_24		19	0.243309	CAP239_3080_019wpi_C2C3_5t_AGCGGATTAGACAC_38		13	0.408998	CAP239_2060_013wpi_C3C5_5t_CTCAAGACG_11
				2	0	CAP63_1000_002wpi_C3C5_5t_CTGCCGCCC_10		6	0	CAP88_2010_006wpi_C2C3_5t_ACAAGGATT_135		2	0	CAP210_1000_002wpi_C1C2_5t_AGTCCAGCA_50		6	0	CAP239_2010_006wpi_C1C2_5t_AAGCGGGGT_24		19	0.243309	CAP239_3080_019wpi_C2C3_5t_TTTTGTATACGCTC_36		13	0.408998	CAP239_2060_013wpi_C3C5_5t_GCGGCCCCT_7
				2	0	CAP63_1000_002wpi_C3C5_5t_GATGGCCCT_10		6	0	CAP88_2010_006wpi_C2C3_5t_ACACACGCG_134		2	0	CAP210_1000_002wpi_C1C2_5t_ACCGCACCA_50		6	0	CAP239_2010_006wpi_C1C2_5t_TCGTCGCTG_24		19	0.243309	CAP239_3080_019wpi_C2C3_5t_CCCCTTTCCTACGT_36		19	0.408998	CAP239_3080_018wpi_C3C5_5t_TCACATGCA_84
				2	0	CAP63_1000_002wpi_C3C5_5t_TTGGACAGG_10		6	0.245098	CAP88_2010_006wpi_C2C3_5t_ACATCTAGG_134		2	0	CAP210_1000_002wpi_C1C2_5t_GACAACAAT_50		6	0	CAP239_2010_006wpi_C1C2_5t_CCTAAACAG_24		19	0.243309	CAP239_3080_019wpi_C2C3_5t_CCTAAGCTTTTAAC_34		19	0.408998	CAP239_3080_018wpi_C3C5_5t_GCACGTTCC_82
				2	0	CAP63_1000_002wpi_C3C5_5t_TCACCCTAA_10		6	0.245098	CAP88_2010_006wpi_C2C3_5t_ACACAAAAC_134		2	0	CAP210_1000_002wpi_C1C2_5t_TCGCCCCAG_50		6	0	CAP239_2010_006wpi_C1C2_5t_CGTAGTAGG_24		19	0.243309	CAP239_3080_019wpi_C2C3_5t_CCTCCCGCCCGACT_32		19	0.408998	CAP239_3080_018wpi_C3C5_5t_AATTCACAT_81
				2	0	CAP63_1000_002wpi_C3C5_5t_AACATGCAA_10		6	0	CAP88_2010_006wpi_C2C3_5t_ACAAGAAAC_133		2	0	CAP210_1000_002wpi_C1C2_5t_CCCCGTGCG_50		6	0	CAP239_2010_006wpi_C1C2_5t_CCGGCCCCC_24		19	0.243309	CAP239_3080_019wpi_C2C3_5t_CTGCCGATACGGAC_32		19	0.408998	CAP239_3080_018wpi_C3C5_5t_AACAGAAAC_81
				2	0	CAP63_1000_002wpi_C3C5_5t_GGGAGCACT_10		6	0	CAP88_2010_006wpi_C2C3_5t_ACAATCATC_133		2	0	CAP210_1000_002wpi_C1C2_5t_GTTTCTGGA_50		6	0	CAP239_2010_006wpi_C1C2_5t_TCACTAGCC_24		19	0.243309	CAP239_3080_019wpi_C2C3_5t_ACGCATCCACCGGG_32		19	0.408998	CAP239_3080_018wpi_C3C5_5t_CGGACTATA_79
[truncated: 20,235 more rows]

## Sheet: 7
CAP45 C3C5				CAP63 C3C5				CAP88 C2C3				CAP210 C1C2				CAP239 C1C2				CAP239 C2C3				CAP239 C3C5
[truncated: 1,385 more rows]

## Sheet: S1a
	HIVIG ADCC
[truncated: 2 more rows]

## Sheet: S1b
	HIVIG binding
[truncated: 2 more rows]

[truncated: 3 more sheets: S1d, S2, S3]
